# Supplementary material for: Knockdown of DJ-1 Resulted in a Coordinated Activation of the Innate Immune Antiviral Response in HEK293 Cell Line
Source: Int J Mol Sci. 2024 Jul 10;25(14):7550. doi: 10.3390/ijms25147550 (PMC11277157; doi:10.3390/ijms25147550)
Supplement: Supplementary file 1 [file ijms-25-07550-s001.zip]

Archive with 4 entries (4 files):
- Supplementary Figures S1-S3.pdf
- Supplementary Table S1.xlsx
- Supplementary Table S2.xlsx
- Supplementary Table S3 .xlsx
