# Supplementary material for: Knockdown of DJ-1 Resulted in a Coordinated Activation of the Innate Immune Antiviral Response in HEK293 Cell Line
Source: Int J Mol Sci. 2024 Jul 10;25(14):7550. doi: 10.3390/ijms25147550 (PMC11277157; doi:10.3390/ijms25147550)
Supplement: Supplementary file 1 [file ijms-25-07550-s001.zip › Supplementary Table S2.xlsx]

## Sheet: Sheet1
Table S2. List of 18,159 RNA transcripts by TMM
	ensemblID	gene name	Description	Gene type	siRNA RLUC (rep 1)	siRNA RLUC (rep 2)	siRNA RLUC (rep3)	siRNA DJ1 (rep1)	siRNA_DJ1 (rep 2)	siRNA DJ1 (rep 3)	NT (rep 1)	NT (rep 2)	NT (rep 3)
1	ENSG00000000003	TSPAN6	protein_coding	tetraspanin 6 [Source:HGNC Symbol;Acc:HGNC:11858]	73.7503	66.7132	74.8227	62.0299	59.5067	63.1948	81.8359	78.0353	78.2645
3	ENSG00000000419	DPM1	protein_coding	dolichyl-phosphate mannosyltransferase subunit 1, catalytic [Source:HGNC Symbol;Acc:HGNC:3005]	48.6091	49.0611	46.2487	47.6599	46.979	49.2286	49.9633	51.1278	46.9587
4	ENSG00000000457	SCYL3	protein_coding	SCY1 like pseudokinase 3 [Source:HGNC Symbol;Acc:HGNC:19285]	17.2921	17.5692	19.0634	19.7306	18.3956	19.6915	16.0731	15.301	14.4218
5	ENSG00000000460	C1orf112	protein_coding	chromosome 1 open reading frame 112 [Source:HGNC Symbol;Acc:HGNC:25565]	36.6162	37.666	35.4755	38.6955	41.1111	40.5106	34.9846	35.4536	36.7931
8	ENSG00000001036	FUCA2	protein_coding	alpha-L-fucosidase 2 [Source:HGNC Symbol;Acc:HGNC:4008]	92.2776	86.81	90.309	94.7341	90.826	98.544	96.6437	104.047	100.39
9	ENSG00000001084	GCLC	protein_coding	glutamate-cysteine ligase catalytic subunit [Source:HGNC Symbol;Acc:HGNC:4311]	66.2199	66.7546	66.5324	60.6785	56.6267	59.2912	62.2062	61.2041	60.8177
10	ENSG00000001167	NFYA	protein_coding	nuclear transcription factor Y subunit alpha [Source:HGNC Symbol;Acc:HGNC:7804]	88.4127	99.614	97.2947	80.274	76.4983	83.0598	99.0717	105.391	103.168
11	ENSG00000001460	STPG1	protein_coding	sperm tail PG-rich repeat containing 1 [Source:HGNC Symbol;Acc:HGNC:28070]	17.571	19.7239	18.7688	19.1901	21.0595	22.3806	19.7665	19.0703	21.1402
12	ENSG00000001461	NIPAL3	protein_coding	NIPA like domain containing 3 [Source:HGNC Symbol;Acc:HGNC:25233]	57.4942	56.4369	56.3485	67.6157	66.2385	67.3153	68.7381	65.0854	70.0688
13	ENSG00000001497	LAS1L	protein_coding	LAS1 like ribosome biogenesis factor [Source:HGNC Symbol;Acc:HGNC:25726]	126.782	131.189	127.089	122.844	124.161	132.028	121.574	131.365	127.369
14	ENSG00000001561	ENPP4	protein_coding	ectonucleotide pyrophosphatase/phosphodiesterase 4 [Source:HGNC Symbol;Acc:HGNC:3359]	36.0185	34.8483	33.4135	33.7854	27.8634	28.9733	33.3089	32.58	34.155
15	ENSG00000001617	SEMA3F	protein_coding	semaphorin 3F [Source:HGNC Symbol;Acc:HGNC:10728]	12.0726	11.1465	10.7731	11.6222	12.2397	11.5373	11.0802	11.6437	11.6078
16	ENSG00000001626	CFTR	protein_coding	CF transmembrane conductance regulator [Source:HGNC Symbol;Acc:HGNC:1884]	0.597653	0.580115	0.50499	0.855896	0.359992	0.477106	0.854951	0.447835	0.597976
17	ENSG00000001629	ANKIB1	protein_coding	ankyrin repeat and IBR domain containing 1 [Source:HGNC Symbol;Acc:HGNC:22215]	87.1377	85.4426	88.1207	99.2839	96.1179	98.3706	71.7475	74.0794	74.7822
18	ENSG00000001630	CYP51A1	protein_coding	cytochrome P450 family 51 subfamily A member 1 [Source:HGNC Symbol;Acc:HGNC:2649]	8.16792	8.20448	8.45858	7.8382	8.20782	9.19513	9.74644	8.88206	8.93447
19	ENSG00000001631	KRIT1	protein_coding	KRIT1 ankyrin repeat containing [Source:HGNC Symbol;Acc:HGNC:1573]	26.9741	27.514	26.4699	25.1363	23.6515	29.3637	26.9481	21.2348	21.5271
20	ENSG00000002016	RAD52	protein_coding	RAD52 homolog, DNA repair protein [Source:HGNC Symbol;Acc:HGNC:9824]	22.7905	22.1687	22.0512	18.0639	21.8515	21.2095	21.3738	22.6903	21.1402
21	ENSG00000002079	NA	transcribed_unitary_pseudogene	myosin heavy chain 16 pseudogene [Source:HGNC Symbol;Acc:HGNC:31038]	0.597653	1.03592	0.883732	1.17123	1.04398	0.520479	0.512971	0.485155	0.703502
22	ENSG00000002330	BAD	protein_coding	BCL2 associated agonist of cell death [Source:HGNC Symbol;Acc:HGNC:936]	9.28354	7.87299	9.17398	9.82028	11.3757	8.80477	10.3278	9.77773	11.7837
23	ENSG00000002549	LAP3	protein_coding	leucine aminopeptidase 3 [Source:HGNC Symbol;Acc:HGNC:18449]	96.7002	93.0256	97.7576	158.926	133.809	154.018	96.4385	106.473	100.425
31	ENSG00000002746	HECW1	protein_coding	HECT, C2 and WW domain containing E3 ubiquitin protein ligase 1 [Source:HGNC Symbol;Acc:HGNC:22195]	1.35468	2.0304	1.4308	1.6217	1.40397	1.51806	1.6757	1.45546	1.2663
32	ENSG00000002822	MAD1L1	protein_coding	mitotic arrest deficient 1 like 1 [Source:HGNC Symbol;Acc:HGNC:6762]	0.478122	0.580115	0.252495	1.03608	0.683985	0.824092	0.273584	0.410515	0.422101
33	ENSG00000002834	LASP1	protein_coding	LIM and SH3 protein 1 [Source:HGNC Symbol;Acc:HGNC:6513]	61.877	66.3817	63.6708	64.8679	69.2265	61.8936	69.7298	70.1608	69.0839
34	ENSG00000002919	SNX11	protein_coding	sorting nexin 11 [Source:HGNC Symbol;Acc:HGNC:14975]	23.2686	20.7184	23.8608	22.5236	24.1555	24.636	23.3915	24.2577	26.7331
36	ENSG00000003056	M6PR	protein_coding	mannose-6-phosphate receptor, cation dependent [Source:HGNC Symbol;Acc:HGNC:6752]	64.2277	63.3983	66.8691	68.6969	68.0025	71.3924	59.8808	64.1524	64.5814
37	ENSG00000003096	KLHL13	protein_coding	kelch like family member 13 [Source:HGNC Symbol;Acc:HGNC:22931]	31.1975	30.456	32.1089	28.1995	26.5314	29.4071	31.257	30.5647	31.939
38	ENSG00000003137	CYP26B1	protein_coding	cytochrome P450 family 26 subfamily B member 1 [Source:HGNC Symbol;Acc:HGNC:20581]	8.52651	9.65477	9.42648	10.9465	10.1158	9.06501	10.6698	9.59113	10.9746
39	ENSG00000003147	ICA1	protein_coding	islet cell autoantigen 1 [Source:HGNC Symbol;Acc:HGNC:5343]	5.89684	6.8785	7.15402	8.24363	7.48783	7.24333	5.02711	7.31464	6.47221
40	ENSG00000003249	DBNDD1	protein_coding	dysbindin domain containing 1 [Source:HGNC Symbol;Acc:HGNC:28455]	29.3647	26.4367	28.7003	28.1094	31.8953	25.0697	35.3608	37.4315	39.5368
41	ENSG00000003393	ALS2	protein_coding	alsin Rho guanine nucleotide exchange factor ALS2 [Source:HGNC Symbol;Acc:HGNC:443]	62.4746	62.9425	63.8391	64.5976	63.1786	67.2719	62.6166	64.227	60.7122
42	ENSG00000003400	CASP10	protein_coding	caspase 10 [Source:HGNC Symbol;Acc:HGNC:1500]	6.57418	5.38678	6.22821	7.61297	7.34384	6.3325	4.95872	5.37402	5.20591
43	ENSG00000003402	CFLAR	protein_coding	CASP8 and FADD like apoptosis regulator [Source:HGNC Symbol;Acc:HGNC:1876]	34.6639	35.2627	34.0447	43.5155	40.0311	41.1178	32.283	30.6394	27.7531
44	ENSG00000003436	TFPI	protein_coding	tissue factor pathway inhibitor [Source:HGNC Symbol;Acc:HGNC:11760]	9.48275	7.62437	9.55273	8.24363	7.41583	7.80719	7.48937	8.32227	6.29634
45	ENSG00000003509	NDUFAF7	protein_coding	NADH:ubiquinone oxidoreductase complex assembly factor 7 [Source:HGNC Symbol;Acc:HGNC:28816]	26.3366	25.1521	26.2595	25.4967	24.8754	26.5878	25.4091	26.7581	29.0194
46	ENSG00000003756	RBM5	protein_coding	RNA binding motif protein 5 [Source:HGNC Symbol;Acc:HGNC:9902]	137.938	144.739	136.936	144.016	145.257	146.385	130.91	123.491	125.786
47	ENSG00000003987	MTMR7	protein_coding	myotubularin related protein 7 [Source:HGNC Symbol;Acc:HGNC:7454]	4.582	4.68236	4.83949	4.72995	5.03989	4.98792	5.09551	5.56062	4.67829
48	ENSG00000003989	SLC7A2	protein_coding	solute carrier family 7 member 2 [Source:HGNC Symbol;Acc:HGNC:11060]	72.8738	70.8154	74.6543	57.4801	56.1587	58.7708	72.0211	69.4891	72.7772
49	ENSG00000004059	ARF5	protein_coding	ADP ribosylation factor 5 [Source:HGNC Symbol;Acc:HGNC:658]	43.1904	45.8705	45.3649	44.1912	45.179	42.5058	50.7499	53.9641	53.1144
50	ENSG00000004139	SARM1	protein_coding	sterile alpha and TIR motif containing 1 [Source:HGNC Symbol;Acc:HGNC:17074]	22.0733	22.7488	21.8829	23.0191	24.5155	19.518	22.0919	22.9515	21.8789
51	ENSG00000004142	POLDIP2	protein_coding	DNA polymerase delta interacting protein 2 [Source:HGNC Symbol;Acc:HGNC:23781]	135.229	142.17	141.187	147.394	158.108	155.58	161.62	162.863	161.911
52	ENSG00000004399	PLXND1	protein_coding	plexin D1 [Source:HGNC Symbol;Acc:HGNC:9107]	27.253	27.8041	29.4577	22.2533	24.3715	23.1179	26.0589	25.3027	27.331
53	ENSG00000004455	AK2	protein_coding	adenylate kinase 2 [Source:HGNC Symbol;Acc:HGNC:362]	264.402	257.902	264.068	294.158	277.302	279.627	287.229	291.391	296.842
55	ENSG00000004478	FKBP4	protein_coding	FKBP prolyl isomerase 4 [Source:HGNC Symbol;Acc:HGNC:3720]	291.535	293.952	297.06	293.212	304.625	300.924	325.189	330.353	333.002
56	ENSG00000004487	KDM1A	protein_coding	lysine demethylase 1A [Source:HGNC Symbol;Acc:HGNC:29079]	287.869	286.245	295.209	281.094	288.138	286.654	273.926	292.623	284.988
57	ENSG00000004534	RBM6	protein_coding	RNA binding motif protein 6 [Source:HGNC Symbol;Acc:HGNC:9903]	135.069	135.913	131.76	135.277	128.697	136.192	122.497	120.057	122.62
58	ENSG00000004660	CAMKK1	protein_coding	calcium/calmodulin dependent protein kinase kinase 1 [Source:HGNC Symbol;Acc:HGNC:1469]	29.285	30.0831	28.8686	25.3615	26.1354	25.5035	25.2724	28.5495	26.8034
59	ENSG00000004700	RECQL	protein_coding	RecQ like helicase [Source:HGNC Symbol;Acc:HGNC:9948]	50.1231	50.3042	51.8456	51.4438	43.739	54.3467	47.6379	51.9489	51.637
60	ENSG00000004766	VPS50	protein_coding	VPS50 subunit of EARP/GARPII complex [Source:HGNC Symbol;Acc:HGNC:25956]	41.1982	36.0914	38.5476	40.7677	33.3713	42.1154	37.4127	36.6105	35.9138
61	ENSG00000004776	HSPB6	protein_coding	heat shock protein family B (small) member 6 [Source:HGNC Symbol;Acc:HGNC:26511]	0.597653	0.455804	0.420825	0.495518	0.719984	0.433733	0.547169	0.671753	0.809027
62	ENSG00000004777	ARHGAP33	protein_coding	Rho GTPase activating protein 33 [Source:HGNC Symbol;Acc:HGNC:23085]	12.7499	11.9338	11.6569	10.3158	14.3637	10.1927	9.64385	8.58351	9.63797
63	ENSG00000004779	NDUFAB1	protein_coding	NADH:ubiquinone oxidoreductase subunit AB1 [Source:HGNC Symbol;Acc:HGNC:7694]	38.2498	35.2213	37.748	34.1908	36.8992	35.1323	42.7476	44.373	45.6572
64	ENSG00000004799	PDK4	protein_coding	pyruvate dehydrogenase kinase 4 [Source:HGNC Symbol;Acc:HGNC:8812]	2.39061	3.10776	3.24035	2.88302	2.95193	2.86264	2.70165	3.02289	3.23611
66	ENSG00000004838	ZMYND10	protein_coding	zinc finger MYND-type containing 10 [Source:HGNC Symbol;Acc:HGNC:19412]	2.4703	1.94753	1.72538	2.16226	1.47597	2.16866	1.98349	1.86598	1.44218
69	ENSG00000004864	SLC25A13	protein_coding	solute carrier family 25 member 13 [Source:HGNC Symbol;Acc:HGNC:10983]	108.016	114.78	113.118	94.0134	97.4858	102.968	113.264	116.325	114.882
70	ENSG00000004866	ST7	protein_coding	suppression of tumorigenicity 7 [Source:HGNC Symbol;Acc:HGNC:11351]	21.2366	20.8427	20.9992	20.7217	20.3395	21.6866	20.3478	22.6157	21.105
71	ENSG00000004897	CDC27	protein_coding	cell division cycle 27 [Source:HGNC Symbol;Acc:HGNC:1728]	253.325	261.052	261.416	273.211	236.875	267.96	262.333	270.455	259.557
74	ENSG00000004961	HCCS	protein_coding	holocytochrome c synthase [Source:HGNC Symbol;Acc:HGNC:4837]	46.7364	41.8926	45.8278	44.2813	45.215	46.366	49.4162	49.8217	51.3556
75	ENSG00000004975	DVL2	protein_coding	dishevelled segment polarity protein 2 [Source:HGNC Symbol;Acc:HGNC:3086]	80.6433	87.5973	81.6821	84.103	90.214	80.9345	78.6213	76.8784	76.752
77	ENSG00000005007	UPF1	protein_coding	UPF1 RNA helicase and ATPase [Source:HGNC Symbol;Acc:HGNC:9962]	232.407	232.792	239.407	238.389	280.614	235.647	248.722	255.191	251.22
78	ENSG00000005020	SKAP2	protein_coding	src kinase associated phosphoprotein 2 [Source:HGNC Symbol;Acc:HGNC:15687]	51.8364	46.9479	48.479	46.0832	43.523	45.7588	46.4751	47.3212	46.818
79	ENSG00000005022	SLC25A5	protein_coding	solute carrier family 25 member 5 [Source:HGNC Symbol;Acc:HGNC:10991]	398.754	376.039	402.856	396.775	393.147	388.841	507.396	510.868	519.395
80	ENSG00000005059	MCUB	protein_coding	mitochondrial calcium uniporter dominant negative subunit beta [Source:HGNC Symbol;Acc:HGNC:26076]	24.942	22.2515	22.7666	20.4514	20.3755	22.6408	24.4858	24.0711	23.8487
81	ENSG00000005073	HOXA11	protein_coding	homeobox A11 [Source:HGNC Symbol;Acc:HGNC:5101]	26.8944	30.4146	28.4898	25.9922	27.3954	25.4167	31.4964	30.1542	28.5973
82	ENSG00000005075	POLR2J	protein_coding	RNA polymerase II subunit J [Source:HGNC Symbol;Acc:HGNC:9197]	20.6389	20.0968	19.4842	21.7578	20.4115	19.6915	24.3148	23.8472	24.2005
83	ENSG00000005100	DHX33	protein_coding	DEAH-box helicase 33 [Source:HGNC Symbol;Acc:HGNC:16718]	165.59	165.789	168.288	157.124	160.556	150.939	151.121	155.884	158.182
84	ENSG00000005102	MEOX1	protein_coding	mesenchyme homeobox 1 [Source:HGNC Symbol;Acc:HGNC:7013]	1.39452	1.2431	1.47289	1.17123	0.539988	0.954212	1.06014	0.970309	1.19595
85	ENSG00000005108	THSD7A	protein_coding	thrombospondin type 1 domain containing 7A [Source:HGNC Symbol;Acc:HGNC:22207]	1.11562	1.20167	1.17831	1.57665	1.54797	1.04096	1.29953	1.00763	0.633151
86	ENSG00000005156	LIG3	protein_coding	DNA ligase 3 [Source:HGNC Symbol;Acc:HGNC:6600]	68.9293	66.0088	65.0175	69.6879	69.8744	66.6647	71.3029	73.1464	70.5612
87	ENSG00000005175	RPAP3	protein_coding	RNA polymerase II associated protein 3 [Source:HGNC Symbol;Acc:HGNC:26151]	93.9908	89.752	88.8782	94.9594	78.5862	96.332	97.6354	104.607	98.7364
88	ENSG00000005187	ACSM3	protein_coding	acyl-CoA synthetase medium chain family member 3 [Source:HGNC Symbol;Acc:HGNC:10522]	2.43045	2.65195	2.6512	2.65778	2.23195	2.81926	2.18867	2.91093	3.16576
89	ENSG00000005189	REXO5	protein_coding	RNA exonuclease 5 [Source:HGNC Symbol;Acc:HGNC:24661]	19.8421	22.6245	22.0512	17.7035	19.3316	20.1252	17.4068	18.1373	16.884
90	ENSG00000005194	CIAPIN1	protein_coding	cytokine induced apoptosis inhibitor 1 [Source:HGNC Symbol;Acc:HGNC:28050]	59.3668	54.6551	58.0318	51.1285	53.1708	53.8696	62.343	61.7266	65.2146
91	ENSG00000005206	SPPL2B	protein_coding	signal peptide peptidase like 2B [Source:HGNC Symbol;Acc:HGNC:30627]	33.0303	32.2792	31.5619	31.578	37.0432	32.2263	30.7782	29.4825	29.2305
92	ENSG00000005238	FAM214B	protein_coding	family with sequence similarity 214 member B [Source:HGNC Symbol;Acc:HGNC:25666]	4.90075	5.38678	4.75532	5.49575	5.93987	4.68431	3.83018	4.17979	4.29136
94	ENSG00000005249	PRKAR2B	protein_coding	protein kinase cAMP-dependent type II regulatory subunit beta [Source:HGNC Symbol;Acc:HGNC:9392]	33.7475	31.8649	34.5076	27.9292	29.2313	28.8432	33.7535	34.0355	33.1349
95	ENSG00000005302	MSL3	protein_coding	MSL complex subunit 3 [Source:HGNC Symbol;Acc:HGNC:7370]	46.1388	47.4037	46.7116	46.4436	48.0589	46.1491	44.9704	47.3586	46.5718
96	ENSG00000005339	CREBBP	protein_coding	CREB binding protein [Source:HGNC Symbol;Acc:HGNC:2348]	281.972	282.184	285.235	285.103	308.837	272.167	294.685	294.377	298.812
100	ENSG00000005436	GCFC2	protein_coding	GC-rich sequence DNA-binding factor 2 [Source:HGNC Symbol;Acc:HGNC:1317]	65.5027	63.3983	65.9012	60.3632	58.2827	65.7105	66.7204	63.5926	63.7372
101	ENSG00000005448	WDR54	protein_coding	WD repeat domain 54 [Source:HGNC Symbol;Acc:HGNC:25770]	16.9733	20.014	16.1597	16.3972	18.1796	14.6602	19.2193	17.167	17.1654
102	ENSG00000005469	CROT	protein_coding	carnitine O-octanoyltransferase [Source:HGNC Symbol;Acc:HGNC:2366]	22.7905	23.1217	23.4399	20.7667	19.1876	22.077	19.0483	18.212	19.4518
103	ENSG00000005471	ABCB4	protein_coding	ATP binding cassette subfamily B member 4 [Source:HGNC Symbol;Acc:HGNC:45]	2.19139	1.90609	1.59913	1.39646	1.22397	1.69156	1.50471	1.7167	1.75875
104	ENSG00000005483	KMT2E	protein_coding	lysine methyltransferase 2E (inactive) [Source:HGNC Symbol;Acc:HGNC:18541]	105.506	105.084	104.954	102.482	92.3019	104.963	90.488	92.4406	90.7517
105	ENSG00000005486	RHBDD2	protein_coding	rhomboid domain containing 2 [Source:HGNC Symbol;Acc:HGNC:23082]	46.3778	43.8401	47.8478	47.0743	54.1428	43.9805	48.1166	48.5901	51.3556
106	ENSG00000005513	SOX8	protein_coding	SRY-box transcription factor 8 [Source:HGNC Symbol;Acc:HGNC:11203]	7.49058	6.21552	6.52279	6.08136	6.37186	5.59515	8.24173	8.7701	7.59782
107	ENSG00000005700	IBTK	protein_coding	inhibitor of Bruton tyrosine kinase [Source:HGNC Symbol;Acc:HGNC:17853]	86.5799	90.0421	90.309	89.824	78.2983	86.7899	74.8253	76.841	78.8625
108	ENSG00000005801	ZNF195	protein_coding	zinc finger protein 195 [Source:HGNC Symbol;Acc:HGNC:12986]	64.5465	67.4176	58.7051	66.0391	61.9546	66.1442	67.165	63.9658	60.0439
109	ENSG00000005810	MYCBP2	protein_coding	MYC binding protein 2 [Source:HGNC Symbol;Acc:HGNC:23386]	271.573	252.971	289.906	334.16	278.382	329.246	281.45	243.1	230.749
110	ENSG00000005812	FBXL3	protein_coding	F-box and leucine rich repeat protein 3 [Source:HGNC Symbol;Acc:HGNC:13599]	72.1964	74.6691	70.2357	63.4714	53.5308	57.5563	79.5104	79.528	78.968
112	ENSG00000005882	PDK2	protein_coding	pyruvate dehydrogenase kinase 2 [Source:HGNC Symbol;Acc:HGNC:8810]	21.635	22.0029	22.8508	25.4967	28.7634	22.771	23.9386	23.7726	24.0246
113	ENSG00000005884	ITGA3	protein_coding	integrin subunit alpha 3 [Source:HGNC Symbol;Acc:HGNC:6139]	11.7538	13.6741	12.0777	14.1898	16.3796	13.4891	11.4563	10.7854	10.447
114	ENSG00000005889	ZFX	protein_coding	zinc finger protein X-linked [Source:HGNC Symbol;Acc:HGNC:12869]	119.65	120.83	115.895	131.448	113.901	128.081	116.205	112.033	112.49
115	ENSG00000005893	LAMP2	protein_coding	lysosomal associated membrane protein 2 [Source:HGNC Symbol;Acc:HGNC:6501]	224.917	215.388	224.342	233.209	222.583	226.061	231.213	228.321	229.271
116	ENSG00000005961	ITGA2B	protein_coding	integrin subunit alpha 2b [Source:HGNC Symbol;Acc:HGNC:6138]	6.69371	7.41718	6.7332	6.71202	7.27184	5.81202	6.63442	7.16536	6.64809
118	ENSG00000006007	GDE1	protein_coding	glycerophosphodiester phosphodiesterase 1 [Source:HGNC Symbol;Acc:HGNC:29644]	87.4963	85.194	96.2006	90.0943	92.3739	87.7007	99.1401	100.203	100.495
119	ENSG00000006015	REX1BD	protein_coding	required for excision 1-B domain containing [Source:HGNC Symbol;Acc:HGNC:26098]	16.6147	15.746	15.9493	14.2799	17.6756	16.3951	15.8337	15.8981	17.1654
120	ENSG00000006016	CRLF1	protein_coding	cytokine receptor like factor 1 [Source:HGNC Symbol;Acc:HGNC:2364]	2.31092	3.31494	3.02994	2.16226	3.02393	1.9518	2.83844	2.50041	3.34163
121	ENSG00000006025	OSBPL7	protein_coding	oxysterol binding protein like 7 [Source:HGNC Symbol;Acc:HGNC:16387]	10.0804	9.28184	7.91151	9.68513	8.67581	9.10838	7.0106	6.56825	6.57774
122	ENSG00000006042	TMEM98	protein_coding	transmembrane protein 98 [Source:HGNC Symbol;Acc:HGNC:24529]	26.5756	24.9035	26.2174	21.8929	23.6875	24.2457	32.6249	32.6173	33.5218
123	ENSG00000006047	YBX2	protein_coding	Y-box binding protein 2 [Source:HGNC Symbol;Acc:HGNC:17948]	1.99218	1.86465	1.00998	1.57665	1.94396	1.51806	1.40212	2.0899	2.42708
125	ENSG00000006062	MAP3K14	protein_coding	mitogen-activated protein kinase kinase kinase 14 [Source:HGNC Symbol;Acc:HGNC:6853]	8.96479	8.7846	7.53277	8.33372	8.8558	8.19755	8.61791	9.03134	8.19579
126	ENSG00000006071	ABCC8	protein_coding	ATP binding cassette subfamily C member 8 [Source:HGNC Symbol;Acc:HGNC:59]	7.0523	7.45862	5.97571	7.20754	8.63981	7.72044	6.908	5.3367	4.99486
128	ENSG00000006118	TMEM132A	protein_coding	transmembrane protein 132A [Source:HGNC Symbol;Acc:HGNC:31092]	39.9232	44.3788	41.4933	39.8217	50.7229	41.2046	39.7723	38.999	40.9438
129	ENSG00000006125	AP2B1	protein_coding	adaptor related protein complex 2 subunit beta 1 [Source:HGNC Symbol;Acc:HGNC:563]	423.536	427.089	448.515	424.434	445.994	439.284	407.093	411.896	415.101
130	ENSG00000006128	TAC1	protein_coding	tachykinin precursor 1 [Source:HGNC Symbol;Acc:HGNC:11517]	0.239061	0.12431	0.462907	0.360377	0.359992	0.520479	0.307782	0.111959	0.316576
131	ENSG00000006194	ZNF263	protein_coding	zinc finger protein 263 [Source:HGNC Symbol;Acc:HGNC:13056]	21.5553	21.4228	21.7987	22.1181	23.5075	22.9445	22.2287	21.1229	21.0699
133	ENSG00000006282	SPATA20	protein_coding	spermatogenesis associated 20 [Source:HGNC Symbol;Acc:HGNC:26125]	23.1491	23.6604	22.7666	24.2354	27.9354	23.4216	23.0495	21.1602	22.4769
134	ENSG00000006283	CACNA1G	protein_coding	calcium voltage-gated channel subunit alpha1 G [Source:HGNC Symbol;Acc:HGNC:1394]	4.14372	2.73483	4.082	2.25236	2.59194	2.47228	3.79598	4.55299	3.34163
135	ENSG00000006327	TNFRSF12A	protein_coding	TNF receptor superfamily member 12A [Source:HGNC Symbol;Acc:HGNC:18152]	5.41872	4.47517	4.082	3.78396	3.49192	3.59998	3.62499	4.17979	3.34163
136	ENSG00000006377	DLX6	protein_coding	distal-less homeobox 6 [Source:HGNC Symbol;Acc:HGNC:2919]	4.82106	5.92546	5.09198	5.04528	3.63592	4.77106	4.78773	4.88887	5.69836
137	ENSG00000006432	MAP3K9	protein_coding	mitogen-activated protein kinase kinase kinase 9 [Source:HGNC Symbol;Acc:HGNC:6861]	60.2434	60.7049	60.3884	51.579	51.3349	48.925	48.2534	45.5672	46.8532
138	ENSG00000006451	RALA	protein_coding	RAS like proto-oncogene A [Source:HGNC Symbol;Acc:HGNC:9839]	59.9246	61.4507	58.0318	68.9221	58.5707	67.0984	71.1319	71.9895	75.9782
139	ENSG00000006453	BAIAP2L1	protein_coding	BAR/IMD domain containing adaptor protein 2 like 1 [Source:HGNC Symbol;Acc:HGNC:21649]	36.1779	35.2627	34.6339	33.6502	34.6672	32.3131	34.0954	31.4231	35.2806
140	ENSG00000006459	KDM7A	protein_coding	lysine demethylase 7A [Source:HGNC Symbol;Acc:HGNC:22224]	48.2106	48.854	44.9441	44.8669	40.6431	46.6263	47.6379	47.8437	48.823
141	ENSG00000006468	ETV1	protein_coding	ETS variant transcription factor 1 [Source:HGNC Symbol;Acc:HGNC:3490]	1.71327	1.32598	1.26247	1.75684	1.61996	1.1277	1.98349	1.97794	2.00498
142	ENSG00000006530	AGK	protein_coding	acylglycerol kinase [Source:HGNC Symbol;Acc:HGNC:21869]	98.4135	97.998	96.2427	101.942	96.4778	102.578	101.158	99.9792	98.2088
143	ENSG00000006534	ALDH3B1	protein_coding	aldehyde dehydrogenase 3 family member B1 [Source:HGNC Symbol;Acc:HGNC:410]	2.7492	2.69339	2.90369	2.43255	2.84394	2.73252	2.42806	2.0899	2.56778
145	ENSG00000006576	PHTF2	protein_coding	putative homeodomain transcription factor 2 [Source:HGNC Symbol;Acc:HGNC:13411]	80.2448	74.9177	77.3055	64.012	59.9027	64.1924	65.1815	68.7427	67.6417
147	ENSG00000006607	FARP2	protein_coding	FERM, ARH/RhoGEF and pleckstrin domain protein 2 [Source:HGNC Symbol;Acc:HGNC:16460]	126.025	130.982	128.183	132.033	138.705	131.898	129.474	130.507	128.917
148	ENSG00000006611	USH1C	protein_coding	USH1 protein network component harmonin [Source:HGNC Symbol;Acc:HGNC:12597]	5.17966	5.42822	6.60695	4.72995	5.14789	4.07709	6.22404	6.08309	5.94459
149	ENSG00000006625	GGCT	protein_coding	gamma-glutamylcyclotransferase [Source:HGNC Symbol;Acc:HGNC:21705]	26.8147	27.4311	27.3536	25.0913	25.3794	27.1517	28.3502	28.3629	29.4415
150	ENSG00000006634	DBF4	protein_coding	DBF4 zinc finger [Source:HGNC Symbol;Acc:HGNC:17364]	73.1128	72.2657	72.8869	68.0662	62.8906	70.5683	76.9114	75.6468	79.4253
151	ENSG00000006638	TBXA2R	protein_coding	thromboxane A2 receptor [Source:HGNC Symbol;Acc:HGNC:11608]	2.31092	2.32046	3.02994	2.25236	2.84394	2.64577	3.14622	2.0899	2.49743
152	ENSG00000006652	IFRD1	protein_coding	interferon related developmental regulator 1 [Source:HGNC Symbol;Acc:HGNC:5456]	20.9975	20.0968	19.3159	20.7217	19.2956	22.1204	18.5353	18.1746	16.6378
154	ENSG00000006695	COX10	protein_coding	cytochrome c oxidase assembly factor heme A:farnesyltransferase COX10 [Source:HGNC Symbol;Acc:HGNC:2260]	29.8428	30.0002	29.5419	32.1186	31.6073	29.9709	28.8631	28.1763	30.4264
155	ENSG00000006704	GTF2IRD1	protein_coding	GTF2I repeat domain containing 1 [Source:HGNC Symbol;Acc:HGNC:4661]	39.5646	39.0334	38.5476	39.5964	44.495	37.2576	39.1226	37.5808	37.4966
156	ENSG00000006712	PAF1	protein_coding	PAF1 homolog, Paf1/RNA polymerase II complex component [Source:HGNC Symbol;Acc:HGNC:25459]	119.092	115.484	119.683	120.681	117.933	116.934	113.332	114.385	118.505
157	ENSG00000006715	VPS41	protein_coding	VPS41 subunit of HOPS complex [Source:HGNC Symbol;Acc:HGNC:12713]	74.0691	79.1028	78.1051	70.0933	63.9706	69.7008	70.0034	72.4373	70.5612
158	ENSG00000006740	ARHGAP44	protein_coding	Rho GTPase activating protein 44 [Source:HGNC Symbol;Acc:HGNC:29096]	19.3639	18.4808	17.3801	17.6585	19.4036	16.1782	19.4929	17.7641	18.08
159	ENSG00000006744	ELAC2	protein_coding	elaC ribonuclease Z 2 [Source:HGNC Symbol;Acc:HGNC:14198]	180.132	185.885	186.425	193.883	205.159	184.466	196.81	199.287	199.97
160	ENSG00000006747	SCIN	protein_coding	scinderin [Source:HGNC Symbol;Acc:HGNC:21695]	1.35468	1.07736	0.925815	1.17123	1.83596	1.34457	1.36792	1.15691	1.51253
162	ENSG00000006757	PNPLA4	protein_coding	patatin like phospholipase domain containing 4 [Source:HGNC Symbol;Acc:HGNC:24887]	1.07577	0.828735	0.631237	0.720754	0.647986	0.910838	0.889149	1.04495	0.668326
164	ENSG00000006831	ADIPOR2	protein_coding	adiponectin receptor 2 [Source:HGNC Symbol;Acc:HGNC:24041]	142.6	141.548	145.479	152.62	153.069	150.375	139.733	143.83	141.193
165	ENSG00000006837	CDKL3	protein_coding	cyclin dependent kinase like 3 [Source:HGNC Symbol;Acc:HGNC:15483]	0.79687	0.994483	0.925815	0.63066	0.791982	0.433733	0.752357	0.89567	0.809027
168	ENSG00000007047	MARK4	protein_coding	microtubule affinity regulating kinase 4 [Source:HGNC Symbol;Acc:HGNC:13538]	56.02	53.8264	54.076	57.7955	64.7266	54.1298	55.0588	57.7707	50.0893
170	ENSG00000007080	CCDC124	protein_coding	coiled-coil domain containing 124 [Source:HGNC Symbol;Acc:HGNC:25171]	103.832	107.155	106.342	106.582	118.509	105.701	120.172	121.027	123.359
172	ENSG00000007168	PAFAH1B1	protein_coding	platelet activating factor acetylhydrolase 1b regulatory subunit 1 [Source:HGNC Symbol;Acc:HGNC:8574]	187.225	192.184	192.275	171.314	159.836	171.108	179.54	187.307	185.549
173	ENSG00000007171	NOS2	protein_coding	nitric oxide synthase 2 [Source:HGNC Symbol;Acc:HGNC:7873]	5.13981	4.10224	3.3666	5.85613	5.25588	4.72769	5.57428	5.29938	5.03004
175	ENSG00000007202	KIAA0100	protein_coding	KIAA0100 [Source:HGNC Symbol;Acc:HGNC:28960]	312.851	311.522	315.703	300.014	327.161	294.504	315.785	313.186	313.797
177	ENSG00000007237	GAS7	protein_coding	growth arrest specific 7 [Source:HGNC Symbol;Acc:HGNC:4169]	5.33903	5.55253	4.83949	3.87405	3.34793	3.29637	4.61674	5.85918	4.39688
178	ENSG00000007255	TRAPPC6A	protein_coding	trafficking protein particle complex 6A [Source:HGNC Symbol;Acc:HGNC:23069]	5.33903	4.88954	4.20825	4.14434	5.57988	4.72769	5.12971	4.40371	5.20591
179	ENSG00000007264	MATK	protein_coding	megakaryocyte-associated tyrosine kinase [Source:HGNC Symbol;Acc:HGNC:6906]	28.767	26.4367	31.3094	23.6948	27.4674	23.2914	31.9068	31.7963	28.2456
182	ENSG00000007314	SCN4A	protein_coding	sodium voltage-gated channel alpha subunit 4 [Source:HGNC Symbol;Acc:HGNC:10591]	2.4703	1.74034	2.3987	1.89198	1.61996	1.47469	2.01768	2.53773	2.56778
183	ENSG00000007341	ST7L	protein_coding	suppression of tumorigenicity 7 like [Source:HGNC Symbol;Acc:HGNC:18441]	21.3163	22.293	20.1575	23.1542	19.8716	22.2939	20.9976	21.3095	20.1905
184	ENSG00000007350	TKTL1	protein_coding	transketolase like 1 [Source:HGNC Symbol;Acc:HGNC:11835]	0.438279	0.580115	0.631237	0.495518	0.791982	0.477106	0.923347	0.746392	0.773852
185	ENSG00000007372	PAX6	protein_coding	paired box 6 [Source:HGNC Symbol;Acc:HGNC:8620]	34.6639	36.0914	36.9905	38.3802	38.8431	37.995	34.0954	36.9464	34.0846
186	ENSG00000007376	RPUSD1	protein_coding	RNA pseudouridine synthase domain containing 1 [Source:HGNC Symbol;Acc:HGNC:14173]	59.7254	61.1607	64.302	60.9037	73.4744	59.6816	72.4998	72.1761	75.6968
187	ENSG00000007384	RHBDF1	protein_coding	rhomboid 5 homolog 1 [Source:HGNC Symbol;Acc:HGNC:20561]	9.12416	7.62437	8.66899	7.8382	8.31581	6.72286	7.24998	7.91175	6.92949
188	ENSG00000007392	LUC7L	protein_coding	LUC7 like [Source:HGNC Symbol;Acc:HGNC:6723]	68.2121	66.4646	67.837	67.7959	61.6306	69.8743	69.1142	71.4297	69.4004
189	ENSG00000007402	CACNA2D2	protein_coding	calcium voltage-gated channel auxiliary subunit alpha2delta 2 [Source:HGNC Symbol;Acc:HGNC:1400]	16.1366	16.3675	17.0013	17.4332	19.0076	15.3541	18.125	18.4732	17.0951
190	ENSG00000007516	BAIAP3	protein_coding	BAI1 associated protein 3 [Source:HGNC Symbol;Acc:HGNC:948]	3.06795	2.94201	2.98786	2.79292	3.45592	3.55661	3.31721	2.61237	2.63813
191	ENSG00000007520	TSR3	protein_coding	TSR3 ribosome maturation factor [Source:HGNC Symbol;Acc:HGNC:14175]	35.0224	32.0306	34.0027	33.425	38.9511	33.4842	38.3018	38.1033	40.7679
192	ENSG00000007541	PIGQ	protein_coding	phosphatidylinositol glycan anchor biosynthesis class Q [Source:HGNC Symbol;Acc:HGNC:14135]	29.2451	30.829	30.8885	24.7309	34.1632	28.93	28.1792	32.58	28.6325
193	ENSG00000007545	CRAMP1	protein_coding	cramped chromatin regulator homolog 1 [Source:HGNC Symbol;Acc:HGNC:14122]	36.0982	38.2047	35.7701	38.9658	40.6791	34.2215	35.1556	33.3264	35.2454
194	ENSG00000007866	TEAD3	protein_coding	TEA domain transcription factor 3 [Source:HGNC Symbol;Acc:HGNC:11716]	15.6983	15.373	15.9493	15.1358	16.3796	12.8385	12.1745	13.3231	13.4017
196	ENSG00000007923	DNAJC11	protein_coding	DnaJ heat shock protein family (Hsp40) member C11 [Source:HGNC Symbol;Acc:HGNC:25570]	105.545	105.871	104.954	110.095	117.141	113.117	108.955	107.294	106.897
198	ENSG00000007944	MYLIP	protein_coding	myosin regulatory light chain interacting protein [Source:HGNC Symbol;Acc:HGNC:21155]	22.9897	24.7792	24.7445	26.713	25.7394	25.9806	21.8525	22.5784	19.8387
199	ENSG00000007952	NOX1	protein_coding	NADPH oxidase 1 [Source:HGNC Symbol;Acc:HGNC:7889]	1.75311	0.911609	1.59913	1.17123	1.07998	1.3012	2.08608	1.64206	1.23113
200	ENSG00000007968	E2F2	protein_coding	E2F transcription factor 2 [Source:HGNC Symbol;Acc:HGNC:3114]	59.2473	55.6496	55.6751	55.9936	61.4866	54.3901	57.6579	55.1584	57.7575
201	ENSG00000008018	PSMB1	protein_coding	proteasome 20S subunit beta 1 [Source:HGNC Symbol;Acc:HGNC:9537]	140.727	126.175	129.277	136.538	123.801	133.026	142.537	146.629	142.635
202	ENSG00000008056	SYN1	protein_coding	synapsin I [Source:HGNC Symbol;Acc:HGNC:11494]	1.67343	1.78178	1.4308	1.57665	1.72796	1.17108	2.66745	2.46309	1.75875
203	ENSG00000008083	JARID2	protein_coding	jumonji and AT-rich interaction domain containing 2 [Source:HGNC Symbol;Acc:HGNC:6196]	84.7471	89.2962	88.2049	78.6523	73.1864	78.5056	81.0836	87.701	84.9478
204	ENSG00000008086	CDKL5	protein_coding	cyclin dependent kinase like 5 [Source:HGNC Symbol;Acc:HGNC:11411]	25.2608	23.1217	23.7766	23.6047	23.0395	22.9878	24.691	22.3544	21.1402
206	ENSG00000008128	CDK11A	protein_coding	cyclin dependent kinase 11A [Source:HGNC Symbol;Acc:HGNC:1730]	2.66951	2.0304	2.48287	2.97311	1.94396	2.55902	2.29127	2.38845	2.81401
207	ENSG00000008130	NADK	protein_coding	NAD kinase [Source:HGNC Symbol;Acc:HGNC:29831]	75.5034	77.2381	80.1251	74.4179	89.278	76.6839	77.356	75.4602	78.8625
210	ENSG00000008226	DLEC1	protein_coding	DLEC1 cilia and flagella associated protein [Source:HGNC Symbol;Acc:HGNC:2899]	0.757027	1.07736	1.05206	1.08113	1.04398	1.25782	0.376178	1.19423	0.703502
211	ENSG00000008256	CYTH3	protein_coding	cytohesin 3 [Source:HGNC Symbol;Acc:HGNC:9504]	45.8997	46.9893	44.5654	45.0922	49.3549	47.6238	42.6108	46.3509	47.416
212	ENSG00000008277	ADAM22	protein_coding	ADAM metallopeptidase domain 22 [Source:HGNC Symbol;Acc:HGNC:201]	26.8944	28.7157	29.3315	27.2986	25.9554	27.3252	28.7948	25.7878	25.9592
213	ENSG00000008282	SYPL1	protein_coding	synaptophysin like 1 [Source:HGNC Symbol;Acc:HGNC:11507]	62.5543	59.3375	62.3242	57.2099	53.0268	55.6479	63.2322	62.6969	61.2398
214	ENSG00000008283	CYB561	protein_coding	cytochrome b561 [Source:HGNC Symbol;Acc:HGNC:2571]	21.7944	21.8372	20.4942	18.9198	20.2675	18.9541	24.178	21.5334	22.4417
215	ENSG00000008294	SPAG9	protein_coding	sperm associated antigen 9 [Source:HGNC Symbol;Acc:HGNC:14524]	264.88	271.038	273.915	259.877	240.727	260.24	246.055	247.653	246.718
216	ENSG00000008300	CELSR3	protein_coding	cadherin EGF LAG seven-pass G-type receptor 3 [Source:HGNC Symbol;Acc:HGNC:3230]	77.2566	77.7354	77.3055	74.3728	78.0103	60.8961	59.5046	61.2414	60.0439
217	ENSG00000008311	AASS	protein_coding	aminoadipate-semialdehyde synthase [Source:HGNC Symbol;Acc:HGNC:17366]	71.8378	74.8762	72.5081	83.7426	72.7184	89.3055	81.6307	83.9318	76.8224
219	ENSG00000008324	SS18L2	protein_coding	SS18 like 2 [Source:HGNC Symbol;Acc:HGNC:15593]	18.8061	19.2267	17.5905	19.5505	18.6476	18.3903	18.8773	20.787	19.6277
220	ENSG00000008382	MPND	protein_coding	MPN domain containing [Source:HGNC Symbol;Acc:HGNC:25934]	9.56244	11.1465	11.2781	10.3608	12.2397	9.84573	10.7382	10.6734	9.4621
221	ENSG00000008394	MGST1	protein_coding	microsomal glutathione S-transferase 1 [Source:HGNC Symbol;Acc:HGNC:7061]	26.9342	24.6549	26.9749	25.4066	23.6515	26.7613	27.5978	28.2882	27.0145
222	ENSG00000008405	CRY1	protein_coding	cryptochrome circadian regulator 1 [Source:HGNC Symbol;Acc:HGNC:2384]	62.7535	57.1827	58.9576	55.6332	52.3788	54.2166	58.7864	62.7715	58.7072
224	ENSG00000008441	NFIX	protein_coding	nuclear factor I X [Source:HGNC Symbol;Acc:HGNC:7788]	52.195	53.412	56.3485	45.2724	59.1827	53.1756	57.0765	57.6961	58.8831
225	ENSG00000008513	ST3GAL1	protein_coding	ST3 beta-galactoside alpha-2,3-sialyltransferase 1 [Source:HGNC Symbol;Acc:HGNC:10862]	31.9943	34.1025	34.7601	29.9113	34.5592	34.7854	28.8973	30.2662	26.2406
226	ENSG00000008516	MMP25	protein_coding	matrix metallopeptidase 25 [Source:HGNC Symbol;Acc:HGNC:14246]	1.27499	2.0304	1.59913	2.11722	2.66394	2.25541	1.64151	1.9033	1.93463
227	ENSG00000008517	IL32	protein_coding	interleukin 32 [Source:HGNC Symbol;Acc:HGNC:16830]	0.199218	0.165747	0.126247	0.720754	0.719984	0.433733	0.0683961	0.149278	0.422101
228	ENSG00000008710	PKD1	protein_coding	polycystin 1, transient receptor potential channel interacting [Source:HGNC Symbol;Acc:HGNC:9008]	63.2715	64.2684	58.2001	64.3724	76.8223	58.5539	55.5034	55.5689	58.7072
229	ENSG00000008735	MAPK8IP2	protein_coding	mitogen-activated protein kinase 8 interacting protein 2 [Source:HGNC Symbol;Acc:HGNC:6883]	62.7137	62.6938	61.5246	47.6148	57.4187	48.1877	59.744	58.8903	60.6418
230	ENSG00000008838	MED24	protein_coding	mediator complex subunit 24 [Source:HGNC Symbol;Acc:HGNC:22963]	189.894	199.187	201.912	202.757	241.051	199.43	191.235	198.055	195.186
231	ENSG00000008853	RHOBTB2	protein_coding	Rho related BTB domain containing 2 [Source:HGNC Symbol;Acc:HGNC:18756]	11.3156	12.3067	9.34231	11.9375	12.1317	11.624	13.2004	11.6437	11.7485
232	ENSG00000008869	HEATR5B	protein_coding	HEAT repeat containing 5B [Source:HGNC Symbol;Acc:HGNC:29273]	82.994	89.8764	90.814	80.0488	78.8382	85.4453	83.5458	80.2371	83.8574
233	ENSG00000008952	SEC62	protein_coding	SEC62 homolog, preprotein translocation factor [Source:HGNC Symbol;Acc:HGNC:11846]	148.576	154.352	147.92	158.656	133.053	157.055	149.411	156.63	156.283
234	ENSG00000008988	RPS20	protein_coding	ribosomal protein S20 [Source:HGNC Symbol;Acc:HGNC:10405]	148.417	134.421	143.585	131.132	131.361	131.291	148.283	153.533	150.092
235	ENSG00000009307	CSDE1	protein_coding	cold shock domain containing E1 [Source:HGNC Symbol;Acc:HGNC:29905]	1445.36	1471.75	1467.58	1243.84	1136.28	1297.99	1454.96	1485.28	1484
236	ENSG00000009335	UBE3C	protein_coding	ubiquitin protein ligase E3C [Source:HGNC Symbol;Acc:HGNC:16803]	246.193	250.817	257.04	230.551	233.383	235.734	231.145	231.605	233.774
237	ENSG00000009413	REV3L	protein_coding	REV3 like, DNA directed polymerase zeta catalytic subunit [Source:HGNC Symbol;Acc:HGNC:9968]	116.781	112.169	126.416	122.213	99.8618	124.048	106.288	89.7163	89.5557
238	ENSG00000009694	TENM1	protein_coding	teneurin transmembrane protein 1 [Source:HGNC Symbol;Acc:HGNC:8117]	215.753	199.808	200.565	161.809	147.741	172.018	175.47	150.062	143.374
239	ENSG00000009709	PAX7	protein_coding	paired box 7 [Source:HGNC Symbol;Acc:HGNC:8621]	1.87264	2.0304	1.85163	1.89198	2.01596	1.90842	2.18867	1.00763	1.16078
240	ENSG00000009724	MASP2	protein_coding	mannan binding lectin serine peptidase 2 [Source:HGNC Symbol;Acc:HGNC:6902]	9.56244	8.37023	9.1319	9.09952	8.13582	7.24333	8.34432	8.43423	8.68824
242	ENSG00000009780	FAM76A	protein_coding	family with sequence similarity 76 member A [Source:HGNC Symbol;Acc:HGNC:28530]	36.8154	34.9726	36.5276	36.8486	36.0352	38.0383	34.0612	36.9091	35.3158
244	ENSG00000009830	POMT2	protein_coding	protein O-mannosyltransferase 2 [Source:HGNC Symbol;Acc:HGNC:19743]	54.227	52.749	52.3085	45.9481	54.5388	49.1419	46.9539	47.8064	48.8582
245	ENSG00000009844	VTA1	protein_coding	vesicle trafficking 1 [Source:HGNC Symbol;Acc:HGNC:20954]	128.854	124.435	120.44	120.321	111.778	130.207	137.579	136.067	139.012
246	ENSG00000009950	MLXIPL	protein_coding	MLX interacting protein like [Source:HGNC Symbol;Acc:HGNC:12744]	13.5069	14.1299	10.184	12.4781	14.2917	12.1445	10.4304	8.80742	10.4118
247	ENSG00000009954	BAZ1B	protein_coding	bromodomain adjacent to zinc finger domain 1B [Source:HGNC Symbol;Acc:HGNC:961]	345.204	352.254	353.956	375.288	332.021	366.07	343.69	344.46	343.977
248	ENSG00000010017	RANBP9	protein_coding	RAN binding protein 9 [Source:HGNC Symbol;Acc:HGNC:13727]	87.0979	84.6553	88.8361	84.9138	86.6501	85.0116	82.2805	82.9988	81.8524
249	ENSG00000010030	ETV7	protein_coding	ETS variant transcription factor 7 [Source:HGNC Symbol;Acc:HGNC:18160]	0.757027	0.538678	0.631237	0.94599	1.07998	0.780719	0.820753	0.298557	0.422101
250	ENSG00000010072	SPRTN	protein_coding	SprT-like N-terminal domain [Source:HGNC Symbol;Acc:HGNC:25356]	86.5799	87.9703	89.5095	91.716	83.9141	90.2598	95.8571	93.8588	93.8823
251	ENSG00000010165	METTL13	protein_coding	eEF1A lysine and N-terminal methyltransferase [Source:HGNC Symbol;Acc:HGNC:24248]	74.3081	79.1442	79.9988	76.9405	79.1262	79.6767	82.3147	83.5586	81.2896
252	ENSG00000010219	DYRK4	protein_coding	dual specificity tyrosine phosphorylation regulated kinase 4 [Source:HGNC Symbol;Acc:HGNC:3095]	12.7499	11.5609	12.4143	12.7483	12.9237	12.8819	13.303	13.4351	14.5625
253	ENSG00000010244	ZNF207	protein_coding	zinc finger protein 207 [Source:HGNC Symbol;Acc:HGNC:12998]	289.423	287.613	288.518	280.509	278.742	286.567	305.081	304.453	306.621
254	ENSG00000010256	UQCRC1	protein_coding	ubiquinol-cytochrome c reductase core protein 1 [Source:HGNC Symbol;Acc:HGNC:12585]	163.996	151.659	160.629	157.53	168.62	162.476	186.892	181.896	191.739
255	ENSG00000010270	STARD3NL	protein_coding	STARD3 N-terminal like [Source:HGNC Symbol;Acc:HGNC:19169]	37.0943	34.4754	36.233	35.4521	35.7112	38.3853	46.5093	44.7835	42.6674
256	ENSG00000010278	CD9	protein_coding	CD9 molecule [Source:HGNC Symbol;Acc:HGNC:1709]	14.8616	14.1714	14.5605	12.9285	13.8237	13.8794	21.4764	22.3171	22.9341
258	ENSG00000010292	NCAPD2	protein_coding	non-SMC condensin I complex subunit D2 [Source:HGNC Symbol;Acc:HGNC:24305]	374.768	385.03	394.355	316.997	337.78	335.319	338.595	349.311	348.409
259	ENSG00000010295	IFFO1	protein_coding	intermediate filament family orphan 1 [Source:HGNC Symbol;Acc:HGNC:24970]	45.6208	48.0252	42.4192	47.795	52.7388	47.9275	44.8336	44.6342	45.3055
260	ENSG00000010310	GIPR	protein_coding	gastric inhibitory polypeptide receptor [Source:HGNC Symbol;Acc:HGNC:4271]	2.27108	2.73483	2.81953	2.3875	2.33995	2.55902	2.29127	2.31381	2.67331
261	ENSG00000010318	PHF7	protein_coding	PHD finger protein 7 [Source:HGNC Symbol;Acc:HGNC:18458]	14.264	16.2018	16.7067	12.5231	14.3277	14.5734	11.6957	10.8227	12.9093
262	ENSG00000010319	SEMA3G	protein_coding	semaphorin 3G [Source:HGNC Symbol;Acc:HGNC:30400]	10.3992	10.6493	10.184	11.1717	11.4117	11.1036	10.02	11.6437	10.4118
263	ENSG00000010322	NISCH	protein_coding	nischarin [Source:HGNC Symbol;Acc:HGNC:18006]	146.465	153.855	150.445	159.332	174.632	149.594	135.322	131.328	136.901
264	ENSG00000010327	STAB1	protein_coding	stabilin 1 [Source:HGNC Symbol;Acc:HGNC:18628]	1.23515	1.2431	0.883732	1.21627	1.40397	1.25782	1.8125	1.49278	2.00498
265	ENSG00000010361	FUZ	protein_coding	fuzzy planar cell polarity protein [Source:HGNC Symbol;Acc:HGNC:26219]	21.1569	19.5996	20.0313	17.9738	22.6795	18.9107	20.8266	19.8167	19.8739
266	ENSG00000010379	SLC6A13	protein_coding	solute carrier family 6 member 13 [Source:HGNC Symbol;Acc:HGNC:11046]	0.67734	0.662988	0.294577	0.675707	0.539988	1.04096	0.444575	0.223918	0.562801
267	ENSG00000010404	IDS	protein_coding	iduronate 2-sulfatase [Source:HGNC Symbol;Acc:HGNC:5389]	6.93277	5.34534	6.27029	6.35165	6.65985	6.28912	7.18159	6.26969	5.73354
269	ENSG00000010539	ZNF200	protein_coding	zinc finger protein 200 [Source:HGNC Symbol;Acc:HGNC:12993]	25.2209	24.9449	26.0491	29.0104	28.0434	25.7203	23.4941	29.1466	27.7531
270	ENSG00000010610	CD4	protein_coding	CD4 molecule [Source:HGNC Symbol;Acc:HGNC:1678]	1.31484	2.11328	1.09414	1.5316	1.54797	1.43132	1.12854	1.38082	1.58288
271	ENSG00000010626	LRRC23	protein_coding	leucine rich repeat containing 23 [Source:HGNC Symbol;Acc:HGNC:19138]	2.11171	2.11328	2.27245	2.43255	2.62794	2.90601	2.29127	3.17217	3.34163
272	ENSG00000010671	BTK	protein_coding	Bruton tyrosine kinase [Source:HGNC Symbol;Acc:HGNC:1133]	0.916401	0.911609	0.50499	0.63066	0.503989	0.693972	0.615565	0.746392	0.844202
273	ENSG00000010704	HFE	protein_coding	homeostatic iron regulator [Source:HGNC Symbol;Acc:HGNC:4886]	0.438279	0.414368	0.420825	0.63066	0.863981	0.607226	0.307782	0.597113	0.422101
274	ENSG00000010803	SCMH1	protein_coding	Scm polycomb group protein homolog 1 [Source:HGNC Symbol;Acc:HGNC:19003]	44.7044	48.3981	43.9762	48.4707	48.3469	49.272	45.8596	45.3806	45.3407
275	ENSG00000010810	FYN	protein_coding	FYN proto-oncogene, Src family tyrosine kinase [Source:HGNC Symbol;Acc:HGNC:4037]	89.5682	88.9647	92.0344	85.6796	87.658	81.0212	87.3418	88.7833	87.3045
276	ENSG00000010818	HIVEP2	protein_coding	HIVEP zinc finger 2 [Source:HGNC Symbol;Acc:HGNC:4921]	49.9239	48.6882	46.922	55.7233	50.5789	55.1708	49.553	46.3882	45.5869
277	ENSG00000010932	FMO1	protein_coding	flavin containing dimethylaniline monoxygenase 1 [Source:HGNC Symbol;Acc:HGNC:3769]	0.956244	0.911609	1.00998	0.765801	0.827982	1.08433	1.57311	1.19423	1.5477
278	ENSG00000011007	ELOA	protein_coding	elongin A [Source:HGNC Symbol;Acc:HGNC:11620]	154.354	155.512	155.831	163.656	171.068	162.606	163.98	169.319	165.639
279	ENSG00000011009	LYPLA2	protein_coding	lysophospholipase 2 [Source:HGNC Symbol;Acc:HGNC:6738]	35.1021	33.3566	35.3493	30.6771	33.8752	30.6215	36.2841	32.8786	35.6675
280	ENSG00000011021	CLCN6	protein_coding	chloride voltage-gated channel 6 [Source:HGNC Symbol;Acc:HGNC:2024]	35.5006	34.5997	31.9827	35.8125	38.2311	37.0841	32.8985	32.468	33.1701
281	ENSG00000011028	MRC2	protein_coding	mannose receptor C type 2 [Source:HGNC Symbol;Acc:HGNC:16875]	25.2608	26.9753	24.3237	25.9471	29.6993	24.5493	24.862	23.2874	22.6527
284	ENSG00000011105	TSPAN9	protein_coding	tetraspanin 9 [Source:HGNC Symbol;Acc:HGNC:21640]	19.5632	18.8537	20.0313	20.8118	23.5795	20.0818	21.408	22.1678	22.6879
285	ENSG00000011114	BTBD7	protein_coding	BTB domain containing 7 [Source:HGNC Symbol;Acc:HGNC:18269]	101.76	106.865	105.332	89.4186	80.4222	82.7128	105.467	96.4338	103.45
286	ENSG00000011132	APBA3	protein_coding	amyloid beta precursor protein binding family A member 3 [Source:HGNC Symbol;Acc:HGNC:580]	12.5507	14.7101	11.2781	13.6943	14.3997	11.7975	13.8502	13.2111	13.05
287	ENSG00000011143	MKS1	protein_coding	MKS transition zone complex subunit 1 [Source:HGNC Symbol;Acc:HGNC:7121]	33.7873	31.8649	32.2773	33.3349	35.6392	32.0962	30.7098	31.0872	30.8837
288	ENSG00000011198	ABHD5	protein_coding	abhydrolase domain containing 5, lysophosphatidic acid acyltransferase [Source:HGNC Symbol;Acc:HGNC:21396]	37.8115	36.2986	34.8022	29.6861	30.4553	32.6601	33.6851	33.4757	33.8032
290	ENSG00000011243	AKAP8L	protein_coding	A-kinase anchoring protein 8 like [Source:HGNC Symbol;Acc:HGNC:29857]	67.4152	60.8292	65.9853	69.8231	70.7384	68.5297	60.9409	61.4654	65.3905
291	ENSG00000011258	MBTD1	protein_coding	mbt domain containing 1 [Source:HGNC Symbol;Acc:HGNC:19866]	68.0926	68.9922	70.3619	60.228	53.3868	57.99	65.8312	70.1981	64.7221
292	ENSG00000011260	UTP18	protein_coding	UTP18 small subunit processome component [Source:HGNC Symbol;Acc:HGNC:24274]	131.364	127.211	139.84	132.709	131.757	131.031	141.477	143.27	138.344
293	ENSG00000011275	RNF216	protein_coding	ring finger protein 216 [Source:HGNC Symbol;Acc:HGNC:21698]	101.043	106.99	109.12	110.996	116.529	103.315	102.115	105.129	107.952
294	ENSG00000011295	TTC19	protein_coding	tetratricopeptide repeat domain 19 [Source:HGNC Symbol;Acc:HGNC:26006]	83.512	86.81	85.0487	84.8688	80.4222	83.667	76.2616	81.9538	79.9178
295	ENSG00000011304	PTBP1	protein_coding	polypyrimidine tract binding protein 1 [Source:HGNC Symbol;Acc:HGNC:9583]	828.307	849.744	839.419	831.21	976.694	839.229	904.675	925.787	912.266
296	ENSG00000011332	DPF1	protein_coding	double PHD fingers 1 [Source:HGNC Symbol;Acc:HGNC:20225]	18.5272	18.1907	18.0955	21.037	22.8955	20.689	20.4162	18.3239	21.2809
297	ENSG00000011347	SYT7	protein_coding	synaptotagmin 7 [Source:HGNC Symbol;Acc:HGNC:11514]	9.28354	10.1106	9.67897	7.47782	9.35979	8.50116	10.533	10.3002	10.7987
298	ENSG00000011376	LARS2	protein_coding	leucyl-tRNA synthetase 2, mitochondrial [Source:HGNC Symbol;Acc:HGNC:17095]	148.815	157.087	158.946	172.891	180.212	176.312	161.483	167.08	165.78
299	ENSG00000011405	PIK3C2A	protein_coding	phosphatidylinositol-4-phosphate 3-kinase catalytic subunit type 2 alpha [Source:HGNC Symbol;Acc:HGNC:8971]	208.023	201.341	207.172	216.091	174.776	208.452	199.99	195.48	192.021
300	ENSG00000011422	PLAUR	protein_coding	plasminogen activator, urokinase receptor [Source:HGNC Symbol;Acc:HGNC:9053]	4.74138	5.1796	5.26031	5.58584	5.97587	6.72286	5.1981	5.44866	6.01494
301	ENSG00000011426	ANLN	protein_coding	anillin actin binding protein [Source:HGNC Symbol;Acc:HGNC:14082]	205.513	211.825	213.611	169.107	145.545	178.654	202.965	207.049	201.166
302	ENSG00000011451	WIZ	protein_coding	WIZ zinc finger [Source:HGNC Symbol;Acc:HGNC:30917]	131.643	136.161	134.622	133.024	157.136	138.144	147.394	147.786	157.233
303	ENSG00000011454	RABGAP1	protein_coding	RAB GTPase activating protein 1 [Source:HGNC Symbol;Acc:HGNC:17155]	90.4846	93.0256	95.0223	75.1386	68.3625	72.2165	73.4232	79.7146	75.8023
305	ENSG00000011478	QPCTL	protein_coding	glutaminyl-peptide cyclotransferase like [Source:HGNC Symbol;Acc:HGNC:25952]	20.2007	19.9311	21.2096	20.1361	25.2714	21.3396	23.0153	20.4138	19.4166
306	ENSG00000011485	PPP5C	protein_coding	protein phosphatase 5 catalytic subunit [Source:HGNC Symbol;Acc:HGNC:9322]	136.544	139.228	137.315	138.16	149.541	148.12	143.769	146.144	148.685
307	ENSG00000011523	CEP68	protein_coding	centrosomal protein 68 [Source:HGNC Symbol;Acc:HGNC:29076]	50.4817	50.2628	51.004	55.5882	53.3148	51.6576	48.9716	52.6206	52.7626
308	ENSG00000011566	MAP4K3	protein_coding	mitogen-activated protein kinase kinase kinase kinase 3 [Source:HGNC Symbol;Acc:HGNC:6865]	48.888	48.0252	48.3528	48.4257	46.403	51.1804	47.2617	50.9412	47.1346
311	ENSG00000011638	LDAF1	protein_coding	transmembrane protein 159 [Source:HGNC Symbol;Acc:HGNC:30136]	7.33121	7.58293	7.91151	5.31556	6.69585	7.19996	7.52357	7.38928	8.37167
312	ENSG00000011677	GABRA3	protein_coding	gamma-aminobutyric acid type A receptor subunit alpha3 [Source:HGNC Symbol;Acc:HGNC:4077]	2.07186	2.23759	2.94577	2.20731	2.30395	1.90842	2.08608	2.31381	2.32156
313	ENSG00000012048	BRCA1	protein_coding	BRCA1 DNA repair associated [Source:HGNC Symbol;Acc:HGNC:1100]	204.437	206.769	212.18	214.199	180.104	210.751	193.698	193.577	194.624
314	ENSG00000012061	ERCC1	protein_coding	ERCC excision repair 1, endonuclease non-catalytic subunit [Source:HGNC Symbol;Acc:HGNC:3433]	23.5077	24.0748	22.0933	24.0101	25.1634	20.9059	21.066	24.3324	26.311
316	ENSG00000012171	SEMA3B	protein_coding	semaphorin 3B [Source:HGNC Symbol;Acc:HGNC:10724]	3.14764	4.10224	2.86161	3.87405	3.74392	2.73252	3.04363	2.27649	2.56778
317	ENSG00000012174	MBTPS2	protein_coding	membrane bound transcription factor peptidase, site 2 [Source:HGNC Symbol;Acc:HGNC:15455]	84.7471	80.9675	80.8826	69.3726	65.8065	74.0815	83.6484	85.3126	80.2695
318	ENSG00000012211	PRICKLE3	protein_coding	prickle planar cell polarity protein 3 [Source:HGNC Symbol;Acc:HGNC:6645]	18.3679	20.1383	21.42	22.7938	26.4954	21.2095	20.0059	17.6522	21.0699
320	ENSG00000012232	EXTL3	protein_coding	exostosin like glycosyltransferase 3 [Source:HGNC Symbol;Acc:HGNC:3518]	79.1292	77.1967	78.063	71.8502	85.5341	67.4454	78.4845	75.3109	76.0133
322	ENSG00000012660	ELOVL5	protein_coding	ELOVL fatty acid elongase 5 [Source:HGNC Symbol;Acc:HGNC:21308]	164.713	164.38	167.152	167.53	162.608	165.512	166.373	171.633	169.79
323	ENSG00000012779	ALOX5	protein_coding	arachidonate 5-lipoxygenase [Source:HGNC Symbol;Acc:HGNC:435]	0.557809	0.580115	0.378742	0.810848	0.791982	0.346986	0.718159	0.597113	0.457276
325	ENSG00000012822	CALCOCO1	protein_coding	calcium binding and coiled-coil domain 1 [Source:HGNC Symbol;Acc:HGNC:29306]	38.5685	38.7848	37.5376	39.4162	40.7871	38.6456	31.9068	33.401	31.0244
326	ENSG00000012963	UBR7	protein_coding	ubiquitin protein ligase E3 component n-recognin 7 [Source:HGNC Symbol;Acc:HGNC:20344]	77.8144	81.0918	78.6522	80.1389	72.0704	80.761	81.4255	84.8647	86.39
327	ENSG00000012983	MAP4K5	protein_coding	mitogen-activated protein kinase kinase kinase kinase 5 [Source:HGNC Symbol;Acc:HGNC:6867]	81.0815	79.0199	80.4196	80.2289	70.2704	79.3731	82.9645	82.6629	84.6664
328	ENSG00000013016	EHD3	protein_coding	EH domain containing 3 [Source:HGNC Symbol;Acc:HGNC:3244]	14.8218	16.9062	16.5384	17.8387	16.7036	15.1806	19.8691	19.6674	18.7483
329	ENSG00000013275	PSMC4	protein_coding	proteasome 26S subunit, ATPase 4 [Source:HGNC Symbol;Acc:HGNC:9551]	104.749	106.285	113.202	115.005	118.797	113.725	118.667	122.147	122.726
330	ENSG00000013288	MAN2B2	protein_coding	mannosidase alpha class 2B member 2 [Source:HGNC Symbol;Acc:HGNC:29623]	32.074	30.0002	28.9107	34.5512	40.8231	35.0022	26.8455	28.6614	29.0546
333	ENSG00000013306	SLC25A39	protein_coding	solute carrier family 25 member 39 [Source:HGNC Symbol;Acc:HGNC:24279]	168.219	161.313	161.513	154.602	174.956	149.031	178.548	176.41	184.423
334	ENSG00000013364	MVP	protein_coding	major vault protein [Source:HGNC Symbol;Acc:HGNC:7531]	3.22732	2.77626	2.94577	4.775	4.4279	5.46503	2.49646	2.57505	2.04015
335	ENSG00000013374	NUB1	protein_coding	negative regulator of ubiquitin like proteins 1 [Source:HGNC Symbol;Acc:HGNC:17623]	75.3042	75.8293	79.4938	103.338	91.33	99.8886	82.8619	83.8198	83.2594
336	ENSG00000013375	PGM3	protein_coding	phosphoglucomutase 3 [Source:HGNC Symbol;Acc:HGNC:8907]	80.0456	75.995	77.7684	80.5443	67.2105	74.9924	72.1579	70.9072	67.9934
337	ENSG00000013392	RWDD2A	protein_coding	RWD domain containing 2A [Source:HGNC Symbol;Acc:HGNC:21385]	9.08432	9.07465	10.4785	9.95542	9.25179	8.67465	7.72876	8.47155	8.93447
338	ENSG00000013441	CLK1	protein_coding	CDC like kinase 1 [Source:HGNC Symbol;Acc:HGNC:2068]	82.3964	82.5835	80.5459	86.941	73.8344	81.5417	69.0458	68.0336	67.5713
339	ENSG00000013503	POLR3B	protein_coding	RNA polymerase III subunit B [Source:HGNC Symbol;Acc:HGNC:30348]	62.5543	63.9784	67.8791	69.0122	63.8626	67.9659	67.8489	72.4746	72.1441
340	ENSG00000013523	ANGEL1	protein_coding	angel homolog 1 [Source:HGNC Symbol;Acc:HGNC:19961]	83.5917	82.6249	86.5216	83.2922	93.2379	82.4959	79.2027	81.0955	80.0936
341	ENSG00000013561	RNF14	protein_coding	ring finger protein 14 [Source:HGNC Symbol;Acc:HGNC:10058]	57.3746	57.7629	59.0838	50.4077	48.9949	53.9563	57.0423	57.9946	59.7976
342	ENSG00000013563	DNASE1L1	protein_coding	deoxyribonuclease 1 like 1 [Source:HGNC Symbol;Acc:HGNC:2957]	17.053	18.3151	16.1176	18.9648	20.6635	15.7879	17.5778	15.2264	16.5323
343	ENSG00000013573	DDX11	protein_coding	DEAD/H-box helicase 11 [Source:HGNC Symbol;Acc:HGNC:2736]	76.38	71.6027	66.322	72.0304	78.9102	72.1297	65.1131	63.5926	61.5916
344	ENSG00000013583	HEBP1	protein_coding	heme binding protein 1 [Source:HGNC Symbol;Acc:HGNC:17176]	22.2725	22.7074	25.1653	20.4964	20.5915	22.0336	22.2287	20.9736	23.9894
345	ENSG00000013588	GPRC5A	protein_coding	G protein-coupled receptor class C group 5 member A [Source:HGNC Symbol;Acc:HGNC:9836]	4.54216	4.3923	4.12408	4.45967	4.17591	4.81443	3.93277	4.21711	3.97478
346	ENSG00000013619	MAMLD1	protein_coding	mastermind like domain containing 1 [Source:HGNC Symbol;Acc:HGNC:2568]	21.0772	24.4063	22.7245	22.2082	24.7314	21.1228	28.6922	23.5487	24.3412
348	ENSG00000013810	TACC3	protein_coding	transforming acidic coiled-coil containing protein 3 [Source:HGNC Symbol;Acc:HGNC:11524]	238.742	242.156	245.467	227.038	254.442	230.572	244.379	239.368	248.406
349	ENSG00000014123	UFL1	protein_coding	UFM1 specific ligase 1 [Source:HGNC Symbol;Acc:HGNC:23039]	70.1246	75.995	76.506	68.3815	56.5187	69.8743	66.9256	68.1083	67.4658
350	ENSG00000014138	POLA2	protein_coding	DNA polymerase alpha 2, accessory subunit [Source:HGNC Symbol;Acc:HGNC:30073]	27.9303	29.3787	26.3857	30.3167	32.6513	28.4095	29.1709	27.8031	30.145
351	ENSG00000014164	ZC3H3	protein_coding	zinc finger CCCH-type containing 3 [Source:HGNC Symbol;Acc:HGNC:28972]	37.6521	37.2102	40.2729	40.9028	48.7429	38.7757	40.8325	40.3052	36.3007
352	ENSG00000014216	CAPN1	protein_coding	calpain 1 [Source:HGNC Symbol;Acc:HGNC:1476]	87.2971	89.5449	86.0166	90.77	102.13	88.308	93.1897	86.0217	92.9677
353	ENSG00000014257	ACP3	protein_coding	acid phosphatase 3 [Source:HGNC Symbol;Acc:HGNC:125]	0.67734	0.538678	0.757485	0.405424	0.611986	1.1277	0.786555	0.447835	0.809027
354	ENSG00000014641	MDH1	protein_coding	malate dehydrogenase 1 [Source:HGNC Symbol;Acc:HGNC:6970]	126.862	118.468	126.963	120.276	112.389	118.496	137.134	143.046	138.625
355	ENSG00000014824	SLC30A9	protein_coding	solute carrier family 30 member 9 [Source:HGNC Symbol;Acc:HGNC:1329]	156.505	153.979	157.431	142.98	124.809	149.898	149.343	152.413	153.891
356	ENSG00000014914	MTMR11	protein_coding	myotubularin related protein 11 [Source:HGNC Symbol;Acc:HGNC:24307]	3.46639	3.39782	2.18829	3.06321	3.49192	3.81685	3.04363	2.87361	2.67331
357	ENSG00000014919	COX15	protein_coding	cytochrome c oxidase assembly homolog COX15 [Source:HGNC Symbol;Acc:HGNC:2263]	86.5401	82.8321	86.8583	91.1754	89.026	92.9923	86.4868	86.0217	81.3951
358	ENSG00000015133	CCDC88C	protein_coding	coiled-coil domain containing 88C [Source:HGNC Symbol;Acc:HGNC:19967]	23.7069	24.1162	24.4499	24.1002	24.1195	23.8119	23.3231	23.8099	24.4467
359	ENSG00000015153	YAF2	protein_coding	YY1 associated factor 2 [Source:HGNC Symbol;Acc:HGNC:17363]	25.4202	22.8731	20.3258	25.5868	25.2714	24.5059	23.4599	25.228	24.0598
360	ENSG00000015171	ZMYND11	protein_coding	zinc finger MYND-type containing 11 [Source:HGNC Symbol;Acc:HGNC:16966]	86.5401	92.4869	86.9424	82.166	79.1262	87.0935	85.7687	84.0064	84.8071
361	ENSG00000015285	WAS	protein_coding	WASP actin nucleation promoting factor [Source:HGNC Symbol;Acc:HGNC:12731]	1.99218	1.86465	1.97788	1.84693	1.58396	1.60481	1.53891	1.34351	1.44218
362	ENSG00000015413	DPEP1	protein_coding	dipeptidase 1 [Source:HGNC Symbol;Acc:HGNC:3002]	0.318748	0.331494	0.210412	0.360377	0.251994	0.173493	0.376178	0.634433	0.597976
363	ENSG00000015475	BID	protein_coding	BH3 interacting domain death agonist [Source:HGNC Symbol;Acc:HGNC:1050]	26.735	27.3897	30.9727	27.9743	28.1154	30.101	33.2063	32.692	32.9942
364	ENSG00000015479	MATR3	protein_coding	matrin 3 [Source:HGNC Symbol;Acc:HGNC:6912]	10.3992	11.3951	9.67897	9.32476	11.3037	12.1011	10.0884	8.9567	8.58272
365	ENSG00000015520	NPC1L1	protein_coding	NPC1 like intracellular cholesterol transporter 1 [Source:HGNC Symbol;Acc:HGNC:7898]	1.15546	0.662988	1.13623	0.94599	1.15197	0.867465	0.991743	1.00763	1.02008
366	ENSG00000015532	XYLT2	protein_coding	xylosyltransferase 2 [Source:HGNC Symbol;Acc:HGNC:15517]	48.6091	52.6661	56.0539	56.4441	63.6106	54.2166	48.185	46.4256	50.8983
369	ENSG00000015676	NUDCD3	protein_coding	NudC domain containing 3 [Source:HGNC Symbol;Acc:HGNC:22208]	83.8307	85.2354	87.8262	90.3646	97.3058	93.4694	77.0482	78.7443	81.0082
370	ENSG00000016082	ISL1	protein_coding	ISL LIM homeobox 1 [Source:HGNC Symbol;Acc:HGNC:6132]	10.0804	11.3951	10.6469	10.3158	9.53979	10.2795	10.6698	10.7107	11.0801
371	ENSG00000016391	CHDH	protein_coding	choline dehydrogenase [Source:HGNC Symbol;Acc:HGNC:24288]	44.8638	43.26	45.2387	43.02	45.971	43.5901	45.3808	47.7318	45.8331
375	ENSG00000016864	GLT8D1	protein_coding	glycosyltransferase 8 domain containing 1 [Source:HGNC Symbol;Acc:HGNC:24870]	58.5301	56.6026	56.4326	57.2099	51.6588	54.8238	53.6225	54.6359	57.863
376	ENSG00000017260	ATP2C1	protein_coding	ATPase secretory pathway Ca2+ transporting 1 [Source:HGNC Symbol;Acc:HGNC:13211]	95.5447	92.8184	96.7056	95.2296	84.3461	90.0429	91.4456	94.008	93.9878
379	ENSG00000017797	RALBP1	protein_coding	ralA binding protein 1 [Source:HGNC Symbol;Acc:HGNC:9841]	86.6596	89.1719	86.4795	83.9679	82.9422	85.055	88.5729	86.1336	89.4854
380	ENSG00000018189	RUFY3	protein_coding	RUN and FYVE domain containing 3 [Source:HGNC Symbol;Acc:HGNC:30285]	76.6589	81.4647	79.1993	76.7603	74.9503	73.9948	68.6013	63.5926	60.0087
381	ENSG00000018236	CNTN1	protein_coding	contactin 1 [Source:HGNC Symbol;Acc:HGNC:2171]	27.8506	28.0113	28.4478	15.4061	15.8036	19.6915	24.9646	27.9897	27.4717
382	ENSG00000018280	SLC11A1	protein_coding	solute carrier family 11 member 1 [Source:HGNC Symbol;Acc:HGNC:10907]	0.398435	0.331494	0.294577	0.31533	0.323993	0.346986	0.376178	0.298557	0.21105
383	ENSG00000018408	WWTR1	protein_coding	WW domain containing transcription regulator 1 [Source:HGNC Symbol;Acc:HGNC:24042]	34.7037	34.5168	34.9706	31.9835	31.2473	30.3613	35.5318	38.3272	38.3408
384	ENSG00000018510	AGPS	protein_coding	alkylglycerone phosphate synthase [Source:HGNC Symbol;Acc:HGNC:327]	160.649	157.418	155.369	154.241	140.829	154.322	165.861	165.774	163.916
386	ENSG00000018610	STEEP1	protein_coding	STING1 ER exit protein 1 [Source:HGNC Symbol;Acc:HGNC:26239]	71.9574	69.448	71.7086	69.1023	70.4864	65.0165	75.3041	79.7146	80.3399
388	ENSG00000018699	TTC27	protein_coding	tetratricopeptide repeat domain 27 [Source:HGNC Symbol;Acc:HGNC:25986]	53.7489	52.5004	54.4547	55.9035	54.1788	56.3852	55.9138	58.4425	56.1042
389	ENSG00000018869	ZNF582	protein_coding	zinc finger protein 582 [Source:HGNC Symbol;Acc:HGNC:26421]	2.4703	2.52764	3.3666	3.06321	3.05993	2.86264	2.46226	3.09753	2.60296
390	ENSG00000019102	VSIG2	protein_coding	V-set and immunoglobulin domain containing 2 [Source:HGNC Symbol;Acc:HGNC:17149]	1.47421	1.5746	1.4308	1.30637	1.33197	1.34457	1.26533	1.38082	1.23113
391	ENSG00000019144	PHLDB1	protein_coding	pleckstrin homology like domain family B member 1 [Source:HGNC Symbol;Acc:HGNC:23697]	31.2772	35.7185	31.3515	29.641	32.4353	29.6673	31.6674	31.759	29.8285
394	ENSG00000019485	PRDM11	protein_coding	PR/SET domain 11 [Source:HGNC Symbol;Acc:HGNC:13996]	20.3999	20.8013	20.6204	26.2174	25.7034	26.3709	20.3478	18.4732	19.4166
395	ENSG00000019505	SYT13	protein_coding	synaptotagmin 13 [Source:HGNC Symbol;Acc:HGNC:14962]	0.637496	1.03592	0.715402	0.991037	0.683985	0.303613	0.718159	0.89567	0.914552
396	ENSG00000019549	SNAI2	protein_coding	snail family transcriptional repressor 2 [Source:HGNC Symbol;Acc:HGNC:11094]	69.2879	69.3237	68.0474	78.1568	71.1344	78.1586	67.7463	71.1311	68.8024
397	ENSG00000019582	CD74	protein_coding	CD74 molecule [Source:HGNC Symbol;Acc:HGNC:1697]	1.07577	0.828735	0.925815	1.48656	1.00798	0.954212	0.889149	0.559794	0.527626
399	ENSG00000019995	ZRANB1	protein_coding	zinc finger RANBP2-type containing 1 [Source:HGNC Symbol;Acc:HGNC:18224]	36.3771	36.5058	39.7259	38.9658	33.9112	37.3877	36.5577	39.3348	38.4815
400	ENSG00000020129	NCDN	protein_coding	neurochondrin [Source:HGNC Symbol;Acc:HGNC:17597]	93.0346	92.0725	95.3589	88.9681	102.238	85.2718	96.7121	102.853	99.3344
401	ENSG00000020181	ADGRA2	protein_coding	adhesion G protein-coupled receptor A2 [Source:HGNC Symbol;Acc:HGNC:17849]	14.503	13.2598	14.0556	13.0186	13.8597	12.9686	12.9611	12.3528	12.3816
403	ENSG00000020256	ZFP64	protein_coding	ZFP64 zinc finger protein [Source:HGNC Symbol;Acc:HGNC:15940]	50.9598	50.5114	52.561	50.2276	57.3827	50.0961	58.1709	59.786	56.3153
404	ENSG00000020426	MNAT1	protein_coding	MNAT1 component of CDK activating kinase [Source:HGNC Symbol;Acc:HGNC:7181]	29.6436	29.7516	29.1632	30.4969	29.2313	30.8818	30.6756	33.8489	32.6776
405	ENSG00000020577	SAMD4A	protein_coding	sterile alpha motif domain containing 4A [Source:HGNC Symbol;Acc:HGNC:23023]	28.6873	28.2599	27.3957	24.1453	26.1714	24.8529	23.6308	23.1755	24.0949
406	ENSG00000020633	RUNX3	protein_coding	RUNX family transcription factor 3 [Source:HGNC Symbol;Acc:HGNC:10473]	17.571	17.6521	17.843	18.5144	20.4115	18.1734	19.2193	18.1	18.3966
407	ENSG00000020922	MRE11	protein_coding	MRE11 homolog, double strand break repair nuclease [Source:HGNC Symbol;Acc:HGNC:7230]	103.354	101.686	99.3568	105.816	87.1541	104.963	90.659	96.1726	89.3447
408	ENSG00000021300	PLEKHB1	protein_coding	pleckstrin homology domain containing B1 [Source:HGNC Symbol;Acc:HGNC:19079]	13.9851	13.7984	13.4243	12.9736	13.8597	12.9686	11.8667	12.1289	12.1002
409	ENSG00000021355	SERPINB1	protein_coding	serpin family B member 1 [Source:HGNC Symbol;Acc:HGNC:3311]	20.7186	20.4698	19.9471	21.3974	20.6995	22.9011	17.783	20.9736	19.8036
412	ENSG00000021574	SPAST	protein_coding	spastin [Source:HGNC Symbol;Acc:HGNC:11233]	56.5778	54.0336	56.0118	50.0924	47.7709	50.2696	58.9916	56.3526	56.8429
413	ENSG00000021645	NRXN3	protein_coding	neurexin 3 [Source:HGNC Symbol;Acc:HGNC:8010]	18.1288	17.5692	16.9172	14.4601	15.6237	16.4385	19.6639	20.6751	19.2408
414	ENSG00000021762	OSBPL5	protein_coding	oxysterol binding protein like 5 [Source:HGNC Symbol;Acc:HGNC:16392]	14.3038	13.1769	12.3723	11.2167	16.1996	11.7975	10.4988	10.748	9.70832
415	ENSG00000021776	AQR	protein_coding	aquarius intron-binding spliceosomal factor [Source:HGNC Symbol;Acc:HGNC:29513]	84.787	85.9813	87.9945	91.716	83.2661	90.1296	81.8359	86.992	87.3045
416	ENSG00000021826	CPS1	protein_coding	carbamoyl-phosphate synthase 1 [Source:HGNC Symbol;Acc:HGNC:2323]	63.152	66.506	67.3741	58.6514	58.4267	58.7274	58.889	59.4501	57.3002
418	ENSG00000022267	FHL1	protein_coding	four and a half LIM domains 1 [Source:HGNC Symbol;Acc:HGNC:3702]	153.477	153.73	158.314	142.709	147.597	134.847	167.331	171.819	172.674
419	ENSG00000022277	RTF2	protein_coding	replication termination factor 2 [Source:HGNC Symbol;Acc:HGNC:15890]	54.5059	51.2987	53.5289	55.9035	51.5149	54.9973	54.7169	61.6146	57.8278
422	ENSG00000022567	SLC45A4	protein_coding	solute carrier family 45 member 4 [Source:HGNC Symbol;Acc:HGNC:29196]	13.8655	13.1769	12.7931	13.0637	16.3436	12.3614	15.8679	16.9804	15.6529
423	ENSG00000022840	RNF10	protein_coding	ring finger protein 10 [Source:HGNC Symbol;Acc:HGNC:10055]	173.997	176.521	171.023	158.07	172.724	161.218	163.467	175.402	172.499
424	ENSG00000022976	ZNF839	protein_coding	zinc finger protein 839 [Source:HGNC Symbol;Acc:HGNC:20345]	17.4515	19.641	19.2317	15.4962	17.5316	16.7421	16.7912	16.3833	16.884
425	ENSG00000023041	ZDHHC6	protein_coding	zinc finger DHHC-type palmitoyltransferase 6 [Source:HGNC Symbol;Acc:HGNC:19160]	75.8222	74.1304	74.8648	78.6523	75.5623	81.5851	80.7416	80.573	76.4003
426	ENSG00000023171	GRAMD1B	protein_coding	GRAM domain containing 1B [Source:HGNC Symbol;Acc:HGNC:29214]	20.1608	18.4808	19.0634	18.9198	18.8636	15.7445	16.9622	18.1373	16.075
427	ENSG00000023191	RNH1	protein_coding	ribonuclease/angiogenin inhibitor 1 [Source:HGNC Symbol;Acc:HGNC:10074]	104.589	105.167	110.887	105.185	130.173	100.799	99.3111	97.9266	100.143
428	ENSG00000023228	NDUFS1	protein_coding	NADH:ubiquinone oxidoreductase core subunit S1 [Source:HGNC Symbol;Acc:HGNC:7707]	185.472	194.96	195.347	181.405	169.664	191.406	184.122	189.994	184.528
429	ENSG00000023287	RB1CC1	protein_coding	RB1 inducible coiled-coil 1 [Source:HGNC Symbol;Acc:HGNC:15574]	181.766	185.844	188.025	180.684	151.737	180.866	184.669	173.275	167.398
430	ENSG00000023318	ERP44	protein_coding	endoplasmic reticulum protein 44 [Source:HGNC Symbol;Acc:HGNC:18311]	75.0652	72.3486	76.001	91.5808	81.5742	85.2718	83.5116	84.7155	82.6966
431	ENSG00000023330	ALAS1	protein_coding	5'-aminolevulinate synthase 1 [Source:HGNC Symbol;Acc:HGNC:396]	81.5995	79.8072	85.68	96.2657	95.6139	94.7272	75.4751	79.1922	78.4052
432	ENSG00000023445	BIRC3	protein_coding	baculoviral IAP repeat containing 3 [Source:HGNC Symbol;Acc:HGNC:591]	0.79687	0.870172	1.17831	1.89198	1.11598	0.997585	0.889149	0.597113	0.773852
433	ENSG00000023516	AKAP11	protein_coding	A-kinase anchoring protein 11 [Source:HGNC Symbol;Acc:HGNC:369]	172.722	171.755	176.62	170.729	142.881	167.117	172.016	159.541	150.479
434	ENSG00000023572	GLRX2	protein_coding	glutaredoxin 2 [Source:HGNC Symbol;Acc:HGNC:16065]	21.635	24.7378	23.6504	23.4245	20.8435	21.4698	25.9563	24.6309	25.1502
435	ENSG00000023608	SNAPC1	protein_coding	small nuclear RNA activating complex polypeptide 1 [Source:HGNC Symbol;Acc:HGNC:11134]	14.8218	17.362	16.5805	15.4061	13.3557	13.9662	12.7901	12.4274	12.9796
436	ENSG00000023697	DERA	protein_coding	deoxyribose-phosphate aldolase [Source:HGNC Symbol;Acc:HGNC:24269]	19.6827	17.6521	19.8629	18.9198	17.3516	15.8746	20.7924	20.5631	20.085
437	ENSG00000023734	STRAP	protein_coding	serine/threonine kinase receptor associated protein [Source:HGNC Symbol;Acc:HGNC:30796]	227.108	227.074	237.934	205.82	210.343	217.517	247.56	255.826	251.959
438	ENSG00000023839	ABCC2	protein_coding	ATP binding cassette subfamily C member 2 [Source:HGNC Symbol;Acc:HGNC:53]	3.74529	2.56908	3.57701	2.43255	3.02393	3.59998	3.35141	3.47072	3.55268
439	ENSG00000023892	DEF6	protein_coding	DEF6 guanine nucleotide exchange factor [Source:HGNC Symbol;Acc:HGNC:2760]	7.80933	5.75971	6.85945	6.89221	6.33586	6.89635	5.84787	6.53093	6.92949
440	ENSG00000023902	PLEKHO1	protein_coding	pleckstrin homology domain containing O1 [Source:HGNC Symbol;Acc:HGNC:24310]	28.2889	27.514	29.079	26.8481	28.4394	27.2818	28.1108	30.5274	27.2607
441	ENSG00000023909	GCLM	protein_coding	glutamate-cysteine ligase modifier subunit [Source:HGNC Symbol;Acc:HGNC:4312]	59.2473	60.2905	62.9133	71.8051	64.2586	65.1033	74.2439	76.6544	74.3953
442	ENSG00000024048	UBR2	protein_coding	ubiquitin protein ligase E3 component n-recognin 2 [Source:HGNC Symbol;Acc:HGNC:21289]	92.7955	87.5145	92.4973	99.3289	90.826	99.238	90.7274	85.014	85.2644
443	ENSG00000024422	EHD2	protein_coding	EH domain containing 2 [Source:HGNC Symbol;Acc:HGNC:3243]	9.60229	8.95034	11.1098	8.06344	9.25179	8.45779	12.0377	12.9126	11.6781
444	ENSG00000024526	DEPDC1	protein_coding	DEP domain containing 1 [Source:HGNC Symbol;Acc:HGNC:22949]	208.501	204.822	205.026	159.917	144.393	171.671	181.592	187.456	178.83
445	ENSG00000024862	CCDC28A	protein_coding	coiled-coil domain containing 28A [Source:HGNC Symbol;Acc:HGNC:21098]	19.9616	18.5637	19.6104	19.5505	17.1356	20.5156	24.862	23.6606	22.4065
446	ENSG00000025039	RRAGD	protein_coding	Ras related GTP binding D [Source:HGNC Symbol;Acc:HGNC:19903]	62.8332	61.2435	60.4725	47.5247	48.2029	49.8792	41.3112	43.5146	37.9187
447	ENSG00000025156	HSF2	protein_coding	heat shock transcription factor 2 [Source:HGNC Symbol;Acc:HGNC:5225]	64.7855	62.0308	63.755	68.9672	53.9628	60.3756	62.2746	58.4052	61.3453
448	ENSG00000025293	PHF20	protein_coding	PHD finger protein 20 [Source:HGNC Symbol;Acc:HGNC:16098]	71.28	74.7934	76.001	81.8957	73.2584	75.6863	78.2793	81.5433	75.7671
449	ENSG00000025423	HSD17B6	protein_coding	hydroxysteroid 17-beta dehydrogenase 6 [Source:HGNC Symbol;Acc:HGNC:23316]	5.73746	5.01385	5.42864	4.63985	4.2839	4.12046	5.91626	5.67258	6.08529
450	ENSG00000025434	NR1H3	protein_coding	nuclear receptor subfamily 1 group H member 3 [Source:HGNC Symbol;Acc:HGNC:7966]	6.01637	6.00833	6.77528	8.10848	7.34384	7.98068	7.79715	7.50124	7.98474
451	ENSG00000025708	TYMP	protein_coding	thymidine phosphorylase [Source:HGNC Symbol;Acc:HGNC:3148]	2.62967	2.44477	2.3987	3.55872	4.4999	3.25299	2.49646	2.35113	3.16576
452	ENSG00000025770	NCAPH2	protein_coding	non-SMC condensin II complex subunit H2 [Source:HGNC Symbol;Acc:HGNC:25071]	76.1409	71.8928	79.578	80.8146	87.73	76.3369	72.8076	76.0946	79.7771
453	ENSG00000025772	TOMM34	protein_coding	translocase of outer mitochondrial membrane 34 [Source:HGNC Symbol;Acc:HGNC:15746]	81.2409	77.1138	83.6179	73.2016	71.5304	73.0406	76.159	79.3414	75.6968
454	ENSG00000025796	SEC63	protein_coding	SEC63 homolog, protein translocation regulator [Source:HGNC Symbol;Acc:HGNC:21082]	166.068	164.338	166.773	151.223	128.373	150.158	162.817	165.55	160.609
455	ENSG00000025800	KPNA6	protein_coding	karyopherin subunit alpha 6 [Source:HGNC Symbol;Acc:HGNC:6399]	256.313	269.795	270.338	250.147	257.646	257.507	249.68	250.713	250.024
456	ENSG00000026025	VIM	protein_coding	vimentin [Source:HGNC Symbol;Acc:HGNC:12692]	426.286	425.721	432.187	442.588	442.394	436.378	437.564	450.186	432.478
457	ENSG00000026036	RTEL1-TNFRSF6B	protein_coding	RTEL1-TNFRSF6B readthrough (NMD candidate) [Source:HGNC Symbol;Acc:HGNC:44095]	3.06795	3.64644	3.45076	3.73891	3.45592	3.55661	3.28301	2.83629	3.16576
458	ENSG00000026103	FAS	protein_coding	Fas cell surface death receptor [Source:HGNC Symbol;Acc:HGNC:11920]	13.6265	14.8758	14.0976	22.8389	22.0675	23.8553	10.533	11.9049	10.2008
459	ENSG00000026297	RNASET2	protein_coding	ribonuclease T2 [Source:HGNC Symbol;Acc:HGNC:21686]	27.1334	29.793	26.5541	25.5417	28.6914	26.5011	28.5896	26.9821	28.8787
460	ENSG00000026508	CD44	protein_coding	CD44 molecule (Indian blood group) [Source:HGNC Symbol;Acc:HGNC:1681]	0.597653	0.290057	0.631237	0.495518	0.539988	0.390359	0.512971	0.111959	0.597976
461	ENSG00000026559	KCNG1	protein_coding	potassium voltage-gated channel modifier subfamily G member 1 [Source:HGNC Symbol;Acc:HGNC:6248]	16.0569	16.2432	13.5085	13.424	15.3717	13.7927	16.3467	17.0177	16.5323
462	ENSG00000026652	AGPAT4	protein_coding	1-acylglycerol-3-phosphate O-acyltransferase 4 [Source:HGNC Symbol;Acc:HGNC:20885]	55.7809	52.9148	53.9077	54.6422	49.5349	54.8672	52.4598	44.2984	48.1899
464	ENSG00000026950	BTN3A1	protein_coding	butyrophilin subfamily 3 member A1 [Source:HGNC Symbol;Acc:HGNC:1138]	12.3116	11.8924	12.2039	24.5056	22.8595	25.8938	10.4304	10.8227	10.3063
465	ENSG00000027001	MIPEP	protein_coding	mitochondrial intermediate peptidase [Source:HGNC Symbol;Acc:HGNC:7104]	22.9897	24.8206	24.9128	25.0462	24.3715	23.8553	25.5117	26.2357	26.9793
466	ENSG00000027075	PRKCH	protein_coding	protein kinase C eta [Source:HGNC Symbol;Acc:HGNC:9403]	8.40698	9.36471	8.07984	9.05447	7.99182	8.37104	9.06248	8.99402	8.86412
467	ENSG00000027644	INSRR	protein_coding	insulin receptor related receptor [Source:HGNC Symbol;Acc:HGNC:6093]	0.278905	0.331494	0.294577	0.450471	0.647986	0.26024	0.512971	0.485155	0.457276
468	ENSG00000027697	IFNGR1	protein_coding	interferon gamma receptor 1 [Source:HGNC Symbol;Acc:HGNC:5439]	60.2832	56.6026	61.6088	57.7955	52.7748	60.6792	63.8135	65.9064	63.8428
469	ENSG00000027847	B4GALT7	protein_coding	beta-1,4-galactosyltransferase 7 [Source:HGNC Symbol;Acc:HGNC:930]	28.8865	28.3013	29.7944	27.9292	35.3152	29.3203	31.8042	30.9379	30.1802
470	ENSG00000027869	SH2D2A	protein_coding	SH2 domain containing 2A [Source:HGNC Symbol;Acc:HGNC:10821]	4.38279	5.22103	5.38656	3.82901	4.5359	3.46986	4.95872	5.18742	6.15564
471	ENSG00000028116	VRK2	protein_coding	VRK serine/threonine kinase 2 [Source:HGNC Symbol;Acc:HGNC:12719]	22.3522	21.5886	22.3037	24.0552	20.5555	23.942	19.1509	22.1305	23.6728
472	ENSG00000028137	TNFRSF1B	protein_coding	TNF receptor superfamily member 1B [Source:HGNC Symbol;Acc:HGNC:11917]	0.278905	0.331494	0.16833	0.495518	0.683985	0.303613	0.581367	0.261237	0.562801
473	ENSG00000028203	VEZT	protein_coding	vezatin, adherens junctions transmembrane protein [Source:HGNC Symbol;Acc:HGNC:18258]	82.7151	85.9399	86.3112	96.9414	77.5783	91.4742	80.639	82.6629	79.8122
474	ENSG00000028277	POU2F2	protein_coding	POU class 2 homeobox 2 [Source:HGNC Symbol;Acc:HGNC:9213]	2.94842	2.98345	2.77744	3.82901	3.34793	3.25299	3.454	3.2468	3.20093
475	ENSG00000028310	BRD9	protein_coding	bromodomain containing 9 [Source:HGNC Symbol;Acc:HGNC:25818]	57.4942	66.9618	64.0916	65.6787	75.0223	71.8261	62.9244	62.2864	61.6267
476	ENSG00000028528	SNX1	protein_coding	sorting nexin 1 [Source:HGNC Symbol;Acc:HGNC:11172]	82.7948	80.7603	87.4895	88.923	83.6621	88.6549	79.8866	78.7443	81.9931
477	ENSG00000028839	TBPL1	protein_coding	TATA-box binding protein like 1 [Source:HGNC Symbol;Acc:HGNC:11589]	29.9623	25.0692	29.2052	27.704	27.8634	28.7131	29.0341	33.7369	30.7782
478	ENSG00000029153	ARNTL2	protein_coding	aryl hydrocarbon receptor nuclear translocator like 2 [Source:HGNC Symbol;Acc:HGNC:18984]	48.2106	49.2269	46.3749	48.6509	40.5711	45.8889	45.928	44.1864	44.4965
479	ENSG00000029363	BCLAF1	protein_coding	BCL2 associated transcription factor 1 [Source:HGNC Symbol;Acc:HGNC:16863]	502.666	508.056	513.785	474.572	397.647	483.395	536.328	544.567	542.505
480	ENSG00000029364	SLC39A9	protein_coding	solute carrier family 39 member 9 [Source:HGNC Symbol;Acc:HGNC:20182]	106.183	108.481	107.395	102.978	104.254	102.795	102.594	108.078	106.756
481	ENSG00000029534	ANK1	protein_coding	ankyrin 1 [Source:HGNC Symbol;Acc:HGNC:492]	17.0929	19.2681	20.1996	17.6134	16.5596	17.3493	16.6202	15.8981	16.1454
483	ENSG00000029639	TFB1M	protein_coding	transcription factor B1, mitochondrial [Source:HGNC Symbol;Acc:HGNC:17037]	22.4319	20.4698	21.6725	21.5776	21.8155	22.077	25.0672	23.2874	23.2156
484	ENSG00000029725	RABEP1	protein_coding	rabaptin, RAB GTPase binding effector protein 1 [Source:HGNC Symbol;Acc:HGNC:17677]	101.8	100.36	105.669	100.23	89.206	102.881	90.3512	89.4551	91.209
485	ENSG00000029993	HMGB3	protein_coding	high mobility group box 3 [Source:HGNC Symbol;Acc:HGNC:5004]	173.758	171.838	173.043	188.297	173.444	206.89	216.337	221.641	223.256
486	ENSG00000030066	NUP160	protein_coding	nucleoporin 160 [Source:HGNC Symbol;Acc:HGNC:18017]	223.921	222.723	228.045	229.921	214.231	220.943	214.114	214.662	217.417
487	ENSG00000030110	BAK1	protein_coding	BCL2 antagonist/killer 1 [Source:HGNC Symbol;Acc:HGNC:949]	20.4397	21.0084	20.9992	20.8568	21.4195	23.5951	21.408	20.5258	22.9341
489	ENSG00000030419	IKZF2	protein_coding	IKAROS family zinc finger 2 [Source:HGNC Symbol;Acc:HGNC:13177]	7.41089	9.65477	8.29025	8.28867	7.70383	10.6698	6.80541	6.56825	6.68326
490	ENSG00000030582	GRN	protein_coding	granulin precursor [Source:HGNC Symbol;Acc:HGNC:4601]	170.57	173.371	175.61	197.261	232.411	192.577	174.957	180.179	176.614
491	ENSG00000031003	FAM13B	protein_coding	family with sequence similarity 13 member B [Source:HGNC Symbol;Acc:HGNC:1335]	78.4519	77.321	80.4617	75.3188	64.9426	77.5514	70.5164	67.3245	70.8074
492	ENSG00000031081	ARHGAP31	protein_coding	Rho GTPase activating protein 31 [Source:HGNC Symbol;Acc:HGNC:29216]	10.4788	13.0526	13.4664	15.4512	15.5157	14.2698	14.0212	15.7115	14.2811
493	ENSG00000031691	CENPQ	protein_coding	centromere protein Q [Source:HGNC Symbol;Acc:HGNC:21347]	18.9655	17.0305	19.5684	19.145	15.5517	17.7397	17.783	17.9134	19.3815
494	ENSG00000031698	SARS1	protein_coding	seryl-tRNA synthetase 1 [Source:HGNC Symbol;Acc:HGNC:10537]	208.023	199.352	208.182	216.947	204.115	211.358	205.906	213.841	211.262
495	ENSG00000031823	RANBP3	protein_coding	RAN binding protein 3 [Source:HGNC Symbol;Acc:HGNC:9850]	100.286	102.1	110.13	111.492	121.101	106.264	112.717	118.154	119.947
496	ENSG00000032219	ARID4A	protein_coding	AT-rich interaction domain 4A [Source:HGNC Symbol;Acc:HGNC:9885]	45.7005	44.0473	48.3107	49.4167	39.3111	52.2648	42.303	44.7089	41.4714
497	ENSG00000032389	EIPR1	protein_coding	EARP complex and GARP complex interacting protein 1 [Source:HGNC Symbol;Acc:HGNC:12383]	21.7546	18.3565	22.2196	21.8929	19.9436	20.5156	21.1344	21.72	22.0548
498	ENSG00000032444	PNPLA6	protein_coding	patatin like phospholipase domain containing 6 [Source:HGNC Symbol;Acc:HGNC:16268]	29.7233	29.5859	28.3636	29.7762	35.5672	29.3637	24.6568	25.2654	26.2758
499	ENSG00000032742	IFT88	protein_coding	intraflagellar transport 88 [Source:HGNC Symbol;Acc:HGNC:20606]	10.3992	11.8924	10.9835	10.2257	9.1438	10.9734	10.362	10.8973	9.18069
500	ENSG00000033011	ALG1	protein_coding	ALG1 chitobiosyldiphosphodolichol beta-mannosyltransferase [Source:HGNC Symbol;Acc:HGNC:18294]	27.2928	23.9505	24.4499	25.4066	28.2594	26.6746	26.7771	26.6462	27.718
501	ENSG00000033030	ZCCHC8	protein_coding	zinc finger CCHC-type containing 8 [Source:HGNC Symbol;Acc:HGNC:25265]	54.6653	53.9092	53.5289	58.2009	55.6908	56.6021	49.0742	49.4485	50.5114
502	ENSG00000033050	ABCF2	protein_coding	ATP binding cassette subfamily F member 2 [Source:HGNC Symbol;Acc:HGNC:71]	55.4622	61.1192	59.4205	59.4172	63.6466	60.0286	62.2746	63.1821	64.4759
503	ENSG00000033100	CHPF2	protein_coding	chondroitin polymerizing factor 2 [Source:HGNC Symbol;Acc:HGNC:29270]	46.1786	50.3871	47.0061	47.9302	56.6627	48.3612	44.4917	44.1118	44.4965
504	ENSG00000033122	LRRC7	protein_coding	leucine rich repeat containing 7 [Source:HGNC Symbol;Acc:HGNC:18531]	3.62576	4.22655	2.77744	3.51368	3.92391	3.46986	4.10377	3.65732	3.09541
505	ENSG00000033170	FUT8	protein_coding	fucosyltransferase 8 [Source:HGNC Symbol;Acc:HGNC:4019]	30.6397	30.829	31.7723	29.1905	27.8274	28.3227	30.2995	31.1992	30.0747
506	ENSG00000033178	UBA6	protein_coding	ubiquitin like modifier activating enzyme 6 [Source:HGNC Symbol;Acc:HGNC:25581]	145.23	139.269	140.724	155.187	136.689	156.577	147.325	146.293	144.253
507	ENSG00000033327	GAB2	protein_coding	GRB2 associated binding protein 2 [Source:HGNC Symbol;Acc:HGNC:14458]	14.2241	16.3675	13.9714	13.334	13.9317	12.7951	13.1662	11.7184	12.7334
508	ENSG00000033627	ATP6V0A1	protein_coding	ATPase H+ transporting V0 subunit a1 [Source:HGNC Symbol;Acc:HGNC:865]	151.365	144.283	154.274	139.331	154.257	144.346	149.069	146.703	149.177
509	ENSG00000033800	PIAS1	protein_coding	protein inhibitor of activated STAT 1 [Source:HGNC Symbol;Acc:HGNC:2752]	75.7027	73.4674	76.9689	82.8417	69.5504	82.2791	74.2439	76.132	69.2597
510	ENSG00000033867	SLC4A7	protein_coding	solute carrier family 4 member 7 [Source:HGNC Symbol;Acc:HGNC:11033]	96.1822	89.1719	88.0787	82.5263	73.1144	79.2429	80.5364	82.8122	79.4605
511	ENSG00000034053	APBA2	protein_coding	amyloid beta precursor protein binding family A member 2 [Source:HGNC Symbol;Acc:HGNC:579]	35.5803	34.5583	35.4755	36.1278	35.4232	33.4408	37.7888	37.9913	38.1298
512	ENSG00000034152	MAP2K3	protein_coding	mitogen-activated protein kinase kinase 3 [Source:HGNC Symbol;Acc:HGNC:6843]	50.92	54.4894	53.2344	54.9125	58.7147	51.5274	60.7357	61.5773	62.4358
514	ENSG00000034510	TMSB10	protein_coding	thymosin beta 10 [Source:HGNC Symbol;Acc:HGNC:11879]	142.241	128.122	147.667	157.89	165.344	154.105	144.966	149.875	146.891
515	ENSG00000034533	ASTE1	protein_coding	asteroid homolog 1 [Source:HGNC Symbol;Acc:HGNC:25021]	13.9054	12.7625	11.2781	12.6582	13.3557	13.7493	13.2004	12.3901	14.8439
516	ENSG00000034677	RNF19A	protein_coding	ring finger protein 19A, RBR E3 ubiquitin protein ligase [Source:HGNC Symbol;Acc:HGNC:13432]	29.0061	33.1909	33.0768	31.3979	27.6834	30.448	29.1025	28.3629	28.2456
517	ENSG00000034693	PEX3	protein_coding	peroxisomal biogenesis factor 3 [Source:HGNC Symbol;Acc:HGNC:8858]	41.9154	42.3069	44.3129	46.5787	42.3351	44.6745	47.3643	45.7538	45.5869
518	ENSG00000034713	GABARAPL2	protein_coding	GABA type A receptor associated protein like 2 [Source:HGNC Symbol;Acc:HGNC:13291]	49.7645	48.2324	53.7393	44.4165	46.799	49.272	54.8879	53.4417	55.8932
520	ENSG00000035115	SH3YL1	protein_coding	SH3 and SYLF domain containing 1 [Source:HGNC Symbol;Acc:HGNC:29546]	9.28354	9.90339	8.29025	10.3158	9.71978	10.8867	9.67805	7.76247	8.26614
521	ENSG00000035141	FAM136A	protein_coding	family with sequence similarity 136 member A [Source:HGNC Symbol;Acc:HGNC:25911]	126.782	121.12	134.159	128.61	129.597	129.339	134.227	141.031	139.962
522	ENSG00000035403	VCL	protein_coding	vinculin [Source:HGNC Symbol;Acc:HGNC:12665]	278.307	269.671	289.317	240.732	246.738	239.854	260.623	264.111	265.783
523	ENSG00000035499	DEPDC1B	protein_coding	DEP domain containing 1B [Source:HGNC Symbol;Acc:HGNC:24902]	44.1466	43.8401	44.6074	39.7766	34.5592	40.3371	44.5942	47.3212	47.8381
524	ENSG00000035664	DAPK2	protein_coding	death associated protein kinase 2 [Source:HGNC Symbol;Acc:HGNC:2675]	2.31092	1.74034	2.06204	1.80189	1.36797	2.03854	1.91509	1.97794	2.42708
525	ENSG00000035681	NSMAF	protein_coding	neutral sphingomyelinase activation associated factor [Source:HGNC Symbol;Acc:HGNC:8017]	32.7514	36.5058	38.4213	34.1457	33.0833	32.7468	33.9245	33.401	33.0294
526	ENSG00000035687	ADSS2	protein_coding	adenylosuccinate synthase 2 [Source:HGNC Symbol;Acc:HGNC:292]	117.499	108.15	110.551	115.186	102.094	119.667	126.567	129.014	132.716
528	ENSG00000035862	TIMP2	protein_coding	TIMP metallopeptidase inhibitor 2 [Source:HGNC Symbol;Acc:HGNC:11821]	48.8083	48.0252	48.7315	40.4073	43.271	38.8191	45.6544	47.06	45.7276
529	ENSG00000035928	RFC1	protein_coding	replication factor C subunit 1 [Source:HGNC Symbol;Acc:HGNC:9969]	149.373	149.297	151.539	148.205	126.321	147.469	143.187	141.441	144.007
530	ENSG00000036054	TBC1D23	protein_coding	TBC1 domain family member 23 [Source:HGNC Symbol;Acc:HGNC:25622]	64.2676	60.7049	65.7749	74.2377	59.8667	72.3032	62.4798	67.3619	62.6116
531	ENSG00000036257	CUL3	protein_coding	cullin 3 [Source:HGNC Symbol;Acc:HGNC:2553]	133.994	131.147	136.558	113.339	109.906	119.623	136.792	146.367	144.077
532	ENSG00000036448	MYOM2	protein_coding	myomesin 2 [Source:HGNC Symbol;Acc:HGNC:7614]	8.12808	9.11609	8.20609	6.57688	6.29986	6.63611	8.7889	7.46392	6.92949
534	ENSG00000036530	CYP46A1	protein_coding	cytochrome P450 family 46 subfamily A member 1 [Source:HGNC Symbol;Acc:HGNC:2641]	0.956244	1.03592	0.715402	0.495518	0.863981	1.1277	0.923347	0.783711	0.844202
535	ENSG00000036549	ZZZ3	protein_coding	zinc finger ZZ-type containing 3 [Source:HGNC Symbol;Acc:HGNC:24523]	175.391	170.347	178.388	163.791	143.349	159.44	164.527	167.714	162.157
537	ENSG00000036672	USP2	protein_coding	ubiquitin specific peptidase 2 [Source:HGNC Symbol;Acc:HGNC:12618]	16.3757	15.373	14.6868	14.2349	14.4357	13.0554	16.6544	17.167	17.4117
539	ENSG00000037042	TUBG2	protein_coding	tubulin gamma 2 [Source:HGNC Symbol;Acc:HGNC:12419]	11.6343	11.768	11.741	11.9825	11.9157	11.3638	11.4221	10.1509	10.9746
540	ENSG00000037241	RPL26L1	protein_coding	ribosomal protein L26 like 1 [Source:HGNC Symbol;Acc:HGNC:17050]	26.735	24.4891	27.8165	25.4967	26.4594	28.1059	31.3938	33.5876	36.969
541	ENSG00000037280	FLT4	protein_coding	fms related receptor tyrosine kinase 4 [Source:HGNC Symbol;Acc:HGNC:3767]	43.5888	48.1081	48.1003	40.3622	47.8789	40.8142	45.7228	45.2687	44.8482
542	ENSG00000037474	NSUN2	protein_coding	NOP2/Sun RNA methyltransferase 2 [Source:HGNC Symbol;Acc:HGNC:25994]	224.558	220.899	227.582	209.92	205.627	223.459	238.702	247.653	246.824
543	ENSG00000037637	FBXO42	protein_coding	F-box protein 42 [Source:HGNC Symbol;Acc:HGNC:29249]	55.2231	56.2297	55.2122	52.2547	58.1387	53.913	56.9397	56.8377	55.2249
544	ENSG00000037749	MFAP3	protein_coding	microfibril associated protein 3 [Source:HGNC Symbol;Acc:HGNC:7034]	82.8347	78.4812	83.3233	73.3367	68.1105	74.8189	75.2699	74.9751	76.9982
545	ENSG00000037757	MRI1	protein_coding	methylthioribose-1-phosphate isomerase 1 [Source:HGNC Symbol;Acc:HGNC:28469]	58.5301	61.9894	62.2821	59.1919	71.8544	60.072	64.4975	67.847	65.8477
546	ENSG00000037897	METTL1	protein_coding	methyltransferase like 1 [Source:HGNC Symbol;Acc:HGNC:7030]	15.8179	13.5084	16.2438	17.0729	16.3076	16.3083	19.0141	20.8243	16.6026
547	ENSG00000037965	HOXC8	protein_coding	homeobox C8 [Source:HGNC Symbol;Acc:HGNC:5129]	13.5866	13.7984	14.0135	13.6493	13.0677	13.3156	11.046	9.81505	10.6932
548	ENSG00000038002	AGA	protein_coding	aspartylglucosaminidase [Source:HGNC Symbol;Acc:HGNC:318]	16.0968	15.7874	15.6126	15.271	16.9556	18.3469	14.9445	16.9804	15.7936
549	ENSG00000038210	PI4K2B	protein_coding	phosphatidylinositol 4-kinase type 2 beta [Source:HGNC Symbol;Acc:HGNC:18215]	49.3263	50.1385	49.7836	68.0212	67.1745	64.5828	42.6108	42.1338	44.3909
550	ENSG00000038219	BOD1L1	protein_coding	biorientation of chromosomes in cell division 1 like 1 [Source:HGNC Symbol;Acc:HGNC:31792]	161.844	171.963	176.578	184.918	144.897	186.505	168.425	158.981	161.454
551	ENSG00000038274	MAT2B	protein_coding	methionine adenosyltransferase 2B [Source:HGNC Symbol;Acc:HGNC:6905]	54.2669	57.0584	59.673	69.9132	64.0426	69.7008	77.5612	77.6621	77.2093
552	ENSG00000038295	TLL1	protein_coding	tolloid like 1 [Source:HGNC Symbol;Acc:HGNC:11843]	2.62967	2.61052	3.32452	3.1533	3.02393	2.81926	2.73584	3.13485	3.20093
553	ENSG00000038358	EDC4	protein_coding	enhancer of mRNA decapping 4 [Source:HGNC Symbol;Acc:HGNC:17157]	115.148	118.302	118.336	113.068	135.069	115.807	125.165	123.826	127.263
554	ENSG00000038382	TRIO	protein_coding	trio Rho guanine nucleotide exchange factor [Source:HGNC Symbol;Acc:HGNC:12303]	176.427	175.982	177.883	158.07	164.732	157.965	157.585	153.272	149.459
555	ENSG00000038427	VCAN	protein_coding	versican [Source:HGNC Symbol;Acc:HGNC:2464]	108.334	105.912	110.046	100.906	84.2021	102.144	102.697	101.173	96.3445
556	ENSG00000038532	CLEC16A	protein_coding	C-type lectin domain containing 16A [Source:HGNC Symbol;Acc:HGNC:29013]	56.3786	55.9811	55.1701	58.4261	63.7906	55.778	54.8879	51.725	53.853
558	ENSG00000039068	CDH1	protein_coding	cadherin 1 [Source:HGNC Symbol;Acc:HGNC:1748]	2.86873	3.68787	3.15619	2.92806	2.91593	3.81685	5.12971	5.37402	4.00996
559	ENSG00000039123	MTREX	protein_coding	Mtr4 exosome RNA helicase [Source:HGNC Symbol;Acc:HGNC:18734]	171.287	178.592	176.494	163.521	134.853	167.855	173.11	177.977	176.579
560	ENSG00000039139	DNAH5	protein_coding	dynein axonemal heavy chain 5 [Source:HGNC Symbol;Acc:HGNC:2950]	0.278905	0.414368	0.50499	0.63066	0.359992	0.607226	0.444575	0.597113	0.281401
561	ENSG00000039319	ZFYVE16	protein_coding	zinc finger FYVE-type containing 16 [Source:HGNC Symbol;Acc:HGNC:20756]	86.7393	84.2824	90.5194	94.5539	76.0303	92.5585	88.7439	84.0437	83.4705
562	ENSG00000039523	RIPOR1	protein_coding	RHO family interacting cell polarization regulator 1 [Source:HGNC Symbol;Acc:HGNC:25836]	38.1302	38.5776	35.9384	34.9115	40.2831	35.6528	36.7287	36.8718	38.0243
564	ENSG00000039560	RAI14	protein_coding	retinoic acid induced 14 [Source:HGNC Symbol;Acc:HGNC:14873]	98.1744	94.6416	101.377	94.1936	75.5263	92.6019	97.738	100.539	100.108
565	ENSG00000039600	SOX30	protein_coding	SRY-box transcription factor 30 [Source:HGNC Symbol;Acc:HGNC:30635]	0.278905	0.248621	0.294577	0.360377	0.539988	0.477106	0.581367	0.223918	0.281401
566	ENSG00000039650	PNKP	protein_coding	polynucleotide kinase 3'-phosphatase [Source:HGNC Symbol;Acc:HGNC:9154]	34.3053	32.2378	29.3315	33.3799	35.6032	30.4047	27.2558	26.9447	28.2456
568	ENSG00000040199	PHLPP2	protein_coding	PH domain and leucine rich repeat protein phosphatase 2 [Source:HGNC Symbol;Acc:HGNC:29149]	79.2089	75.6221	79.7042	74.6431	71.0984	81.2815	70.7899	66.1676	68.5562
569	ENSG00000040275	SPDL1	protein_coding	spindle apparatus coiled-coil protein 1 [Source:HGNC Symbol;Acc:HGNC:26010]	145.07	150.374	153.18	151.494	129.669	149.291	157.106	153.495	151.288
570	ENSG00000040341	STAU2	protein_coding	staufen double-stranded RNA binding protein 2 [Source:HGNC Symbol;Acc:HGNC:11371]	42.9115	44.586	45.7016	40.182	38.2671	40.8576	41.9952	45.0821	45.0241
571	ENSG00000040487	SLC66A1	protein_coding	solute carrier family 66 member 1 [Source:HGNC Symbol;Acc:HGNC:26001]	19.2046	21.8372	23.2295	22.1632	23.7595	20.2987	17.2358	18.3239	20.0146
572	ENSG00000040531	CTNS	protein_coding	cystinosin, lysosomal cystine transporter [Source:HGNC Symbol;Acc:HGNC:2518]	26.2569	25.3593	26.0491	29.0554	30.4913	30.1444	27.7004	26.8701	27.8235
573	ENSG00000040608	RTN4R	protein_coding	reticulon 4 receptor [Source:HGNC Symbol;Acc:HGNC:18601]	6.69371	6.21552	7.28027	6.2165	8.09982	5.76864	7.24998	6.00845	7.07019
574	ENSG00000040633	PHF23	protein_coding	PHD finger protein 23 [Source:HGNC Symbol;Acc:HGNC:28428]	60.7613	62.5695	62.24	63.9219	59.4347	62.1973	61.6591	63.0328	63.9131
575	ENSG00000040731	CDH10	protein_coding	cadherin 10 [Source:HGNC Symbol;Acc:HGNC:1749]	0.79687	1.03592	0.631237	0.63066	0.935979	0.824092	0.444575	0.559794	0.668326
576	ENSG00000040933	INPP4A	protein_coding	inositol polyphosphate-4-phosphatase type I A [Source:HGNC Symbol;Acc:HGNC:6074]	87.1377	85.6498	84.3754	88.0221	87.946	83.7104	87.7522	83.4839	80.3047
578	ENSG00000041357	PSMA4	protein_coding	proteasome 20S subunit alpha 4 [Source:HGNC Symbol;Acc:HGNC:9533]	262.728	254.38	266.172	269.157	246.918	277.849	300.259	292.921	304.511
580	ENSG00000041802	LSG1	protein_coding	large 60S subunit nuclear export GTPase 1 [Source:HGNC Symbol;Acc:HGNC:25652]	64.9449	66.5475	64.4283	72.8412	63.9706	64.1057	68.4303	69.1532	67.2899
581	ENSG00000041880	PARP3	protein_coding	poly(ADP-ribose) polymerase family member 3 [Source:HGNC Symbol;Acc:HGNC:273]	8.96479	10.5249	9.55273	11.0816	10.4758	10.9301	8.51531	9.47918	10.2008
582	ENSG00000041982	TNC	protein_coding	tenascin C [Source:HGNC Symbol;Acc:HGNC:5318]	9.36322	9.32327	8.83732	14.9106	11.6637	10.2795	6.18985	7.6132	6.64809
583	ENSG00000041988	THAP3	protein_coding	THAP domain containing 3 [Source:HGNC Symbol;Acc:HGNC:20855]	13.228	12.9697	13.8031	15.9016	13.9677	15.5276	14.3974	13.6217	13.9645
584	ENSG00000042062	RIPOR3	protein_coding	RIPOR family member 3 [Source:HGNC Symbol;Acc:HGNC:16168]	0.597653	0.787299	0.462907	0.810848	1.04398	0.997585	0.820753	1.04495	0.773852
585	ENSG00000042088	TDP1	protein_coding	tyrosyl-DNA phosphodiesterase 1 [Source:HGNC Symbol;Acc:HGNC:18884]	41.3974	40.6909	42.9662	36.9837	39.3471	39.5998	44.7994	39.7827	43.9337
586	ENSG00000042286	AIFM2	protein_coding	apoptosis inducing factor mitochondria associated 2 [Source:HGNC Symbol;Acc:HGNC:21411]	10.3195	10.7321	10.8994	11.5321	11.8797	12.1445	13.816	10.8973	12.0651
588	ENSG00000042317	SPATA7	protein_coding	spermatogenesis associated 7 [Source:HGNC Symbol;Acc:HGNC:20423]	9.68197	8.53598	8.83732	9.05447	8.31581	9.32525	7.11319	7.72516	7.10537
589	ENSG00000042429	MED17	protein_coding	mediator complex subunit 17 [Source:HGNC Symbol;Acc:HGNC:2375]	10.7976	10.1106	10.184	11.0365	11.3397	11.4505	9.50706	10.0016	9.21587
590	ENSG00000042445	RETSAT	protein_coding	retinol saturase [Source:HGNC Symbol;Acc:HGNC:25991]	42.274	43.5915	44.6916	41.3983	41.6151	40.3805	39.3277	40.753	40.3106
591	ENSG00000042493	CAPG	protein_coding	capping actin protein, gelsolin like [Source:HGNC Symbol;Acc:HGNC:1474]	3.58592	3.56356	3.24035	2.97311	3.56392	2.68914	3.76178	3.95588	3.69338
592	ENSG00000042753	AP2S1	protein_coding	adaptor related protein complex 2 subunit sigma 1 [Source:HGNC Symbol;Acc:HGNC:565]	67.8933	66.0502	69.6465	67.6608	73.3664	68.8334	75.6803	76.3932	77.7369
593	ENSG00000042781	USH2A	protein_coding	usherin [Source:HGNC Symbol;Acc:HGNC:12601]	0.557809	0.745862	0.33666	0.450471	0.503989	0.563852	0.581367	0.373196	0.633151
597	ENSG00000043039	BARX2	protein_coding	BARX homeobox 2 [Source:HGNC Symbol;Acc:HGNC:956]	5.37887	4.80667	5.17615	5.5408	6.19186	5.33491	7.11319	5.7099	6.64809
598	ENSG00000043093	DCUN1D1	protein_coding	defective in cullin neddylation 1 domain containing 1 [Source:HGNC Symbol;Acc:HGNC:18184]	37.174	38.4948	37.3272	36.7585	33.8752	37.9516	38.3702	39.2229	39.0092
599	ENSG00000043143	JADE2	protein_coding	jade family PHD finger 2 [Source:HGNC Symbol;Acc:HGNC:22984]	15.6983	16.3675	16.2438	20.992	24.4435	20.8192	18.296	16.0474	18.0448
600	ENSG00000043355	ZIC2	protein_coding	Zic family member 2 [Source:HGNC Symbol;Acc:HGNC:12873]	127.619	133.136	127.552	130.051	145.653	125.826	171.059	175.85	176.122
602	ENSG00000043514	TRIT1	protein_coding	tRNA isopentenyltransferase 1 [Source:HGNC Symbol;Acc:HGNC:20286]	29.0858	27.5969	27.4378	29.5059	27.7194	31.5324	28.4186	27.3926	27.9642
603	ENSG00000043591	ADRB1	protein_coding	adrenoceptor beta 1 [Source:HGNC Symbol;Acc:HGNC:285]	1.43437	1.40885	1.34664	1.30637	1.65596	1.08433	1.53891	1.19423	1.23113
605	ENSG00000044090	CUL7	protein_coding	cullin 7 [Source:HGNC Symbol;Acc:HGNC:21024]	36.2177	37.376	33.6239	32.6141	33.9112	32.3131	31.0518	31.3485	29.5119
606	ENSG00000044115	CTNNA1	protein_coding	catenin alpha 1 [Source:HGNC Symbol;Acc:HGNC:2509]	209.776	215.388	215.967	222.443	219.235	224.543	215.824	231.046	226.105
607	ENSG00000044446	PHKA2	protein_coding	phosphorylase kinase regulatory subunit alpha 2 [Source:HGNC Symbol;Acc:HGNC:8926]	45.1427	45.9534	42.4192	45.2273	47.4469	44.7178	40.2853	41.3501	45.411
608	ENSG00000044459	CNTLN	protein_coding	centlein [Source:HGNC Symbol;Acc:HGNC:23432]	27.6912	28.9643	29.9207	26.8931	25.0554	31.4456	27.5294	25.9744	28.0697
609	ENSG00000044524	EPHA3	protein_coding	EPH receptor A3 [Source:HGNC Symbol;Acc:HGNC:3387]	17.3319	18.5637	17.0855	14.8205	14.7957	15.4843	15.8679	17.7641	16.673
610	ENSG00000044574	HSPA5	protein_coding	heat shock protein family A (Hsp70) member 5 [Source:HGNC Symbol;Acc:HGNC:5238]	563.268	535.86	558.182	592.009	520.152	558.908	519.947	537.178	530.159
611	ENSG00000046604	DSG2	protein_coding	desmoglein 2 [Source:HGNC Symbol;Acc:HGNC:3049]	307.831	311.687	306.234	299.969	264.702	303.916	299.472	312.402	301.31
612	ENSG00000046647	GEMIN8	protein_coding	gem nuclear organelle associated protein 8 [Source:HGNC Symbol;Acc:HGNC:26044]	10.6382	10.0691	9.67897	8.73914	9.46779	9.62886	10.4646	9.70309	10.1304
613	ENSG00000046651	OFD1	protein_coding	OFD1 centriole and centriolar satellite protein [Source:HGNC Symbol;Acc:HGNC:2567]	72.9933	71.2298	75.7906	75.0485	65.8425	73.9948	67.8831	64.9361	66.7975
614	ENSG00000046653	GPM6B	protein_coding	glycoprotein M6B [Source:HGNC Symbol;Acc:HGNC:4461]	20.6788	18.8952	17.4642	17.2531	14.1117	18.0433	20.7924	21.0856	18.9594
615	ENSG00000046774	MAGEC2	protein_coding	MAGE family member C2 [Source:HGNC Symbol;Acc:HGNC:13574]	0.597653	0.331494	0.799567	0.810848	0.647986	0.910838	0.889149	0.597113	0.386926
616	ENSG00000046889	PREX2	protein_coding	phosphatidylinositol-3,4,5-trisphosphate dependent Rac exchange factor 2 [Source:HGNC Symbol;Acc:HGNC:22950]	7.80933	7.9973	9.67897	8.6941	6.40786	7.72044	9.33607	7.68784	6.89432
617	ENSG00000047056	WDR37	protein_coding	WD repeat domain 37 [Source:HGNC Symbol;Acc:HGNC:31406]	43.1107	46.202	45.7016	44.4615	46.079	44.8046	47.7747	45.0821	47.7678
618	ENSG00000047188	YTHDC2	protein_coding	YTH domain containing 2 [Source:HGNC Symbol;Acc:HGNC:24721]	158.139	156.962	161.513	159.377	139.029	156.968	152.284	150.622	148.439
619	ENSG00000047230	CTPS2	protein_coding	CTP synthase 2 [Source:HGNC Symbol;Acc:HGNC:2520]	51.438	54.6965	52.519	53.1556	52.1268	55.8214	50.0659	51.3518	52.0943
620	ENSG00000047249	ATP6V1H	protein_coding	ATPase H+ transporting V1 subunit H [Source:HGNC Symbol;Acc:HGNC:18303]	45.7403	48.3567	51.8456	45.2724	47.1589	48.0576	46.5093	46.9854	50.828
621	ENSG00000047315	POLR2B	protein_coding	RNA polymerase II subunit B [Source:HGNC Symbol;Acc:HGNC:9188]	289.702	302.323	293.736	259.426	237.199	268.394	296.258	306.618	307.501
622	ENSG00000047346	FAM214A	protein_coding	family with sequence similarity 214 member A [Source:HGNC Symbol;Acc:HGNC:25609]	20.7585	20.2211	19.4421	20.3613	18.0716	19.6915	17.6462	15.8981	15.5474
623	ENSG00000047365	ARAP2	protein_coding	ArfGAP with RhoGAP domain, ankyrin repeat and PH domain 2 [Source:HGNC Symbol;Acc:HGNC:16924]	11.1163	9.98626	11.6989	12.1177	10.2598	13.7927	11.2512	10.6734	11.256
624	ENSG00000047410	TPR	protein_coding	translocated promoter region, nuclear basket protein [Source:HGNC Symbol;Acc:HGNC:12017]	793.444	803.293	839.924	822.651	598.919	828.689	759.231	747.698	723.727
626	ENSG00000047578	KATNIP	protein_coding	katanin interacting protein [Source:HGNC Symbol;Acc:HGNC:29068]	31.0381	31.4091	31.1831	31.6231	33.4073	29.6673	27.119	27.2433	24.0949
627	ENSG00000047579	DTNBP1	protein_coding	dystrobrevin binding protein 1 [Source:HGNC Symbol;Acc:HGNC:17328]	26.5358	24.572	26.8907	29.5509	28.2234	31.2721	27.0507	28.027	28.4918
628	ENSG00000047597	XK	protein_coding	X-linked Kx blood group [Source:HGNC Symbol;Acc:HGNC:12811]	5.41872	6.58845	5.00782	5.58584	5.68787	5.85539	6.73701	7.38928	6.05011
630	ENSG00000047621	C12orf4	protein_coding	chromosome 12 open reading frame 4 [Source:HGNC Symbol;Acc:HGNC:1184]	46.0989	44.7932	49.3207	52.7051	47.9149	49.1853	50.2711	48.6274	47.9788
631	ENSG00000047634	SCML1	protein_coding	Scm polycomb group protein like 1 [Source:HGNC Symbol;Acc:HGNC:10580]	127.22	125.056	118.673	140.862	134.565	144.303	125.917	127.558	125.575
633	ENSG00000047648	ARHGAP6	protein_coding	Rho GTPase activating protein 6 [Source:HGNC Symbol;Acc:HGNC:676]	0.199218	0.248621	0.294577	0.675707	0.43199	0.737345	0.478773	0.223918	0.316576
634	ENSG00000047662	FAM184B	protein_coding	family with sequence similarity 184 member B [Source:HGNC Symbol;Acc:HGNC:29235]	1.03593	1.28454	1.05206	0.991037	1.40397	1.60481	1.19693	1.23155	1.72358
635	ENSG00000047849	MAP4	protein_coding	microtubule associated protein 4 [Source:HGNC Symbol;Acc:HGNC:6862]	356.48	361.039	364.476	353.35	393.039	359.651	368.484	380.399	369.936
636	ENSG00000047932	GOPC	protein_coding	golgi associated PDZ and coiled-coil motif containing [Source:HGNC Symbol;Acc:HGNC:17643]	106.302	105.498	101.671	108.203	90.862	103.358	106.8	105.988	108.656
638	ENSG00000048028	USP28	protein_coding	ubiquitin specific peptidase 28 [Source:HGNC Symbol;Acc:HGNC:12625]	78.7706	80.0144	83.4496	75.8594	72.2144	79.0695	68.3619	71.0938	68.521
639	ENSG00000048052	HDAC9	protein_coding	histone deacetylase 9 [Source:HGNC Symbol;Acc:HGNC:14065]	3.54607	3.93649	3.70326	2.88302	2.59194	2.21204	2.73584	2.72433	2.84918
640	ENSG00000048140	TSPAN17	protein_coding	tetraspanin 17 [Source:HGNC Symbol;Acc:HGNC:13594]	46.6966	48.481	49.8678	47.2995	48.8869	45.2383	45.8254	45.306	44.1799
641	ENSG00000048162	NOP16	protein_coding	NOP16 nucleolar protein [Source:HGNC Symbol;Acc:HGNC:26934]	38.8474	40.5666	41.6617	42.3443	41.8671	40.1203	48.9716	47.9557	49.3155
642	ENSG00000048342	CC2D2A	protein_coding	coiled-coil and C2 domain containing 2A [Source:HGNC Symbol;Acc:HGNC:29253]	19.4038	19.4753	20.2417	19.2802	18.8996	19.3011	17.7146	17.988	18.1152
643	ENSG00000048392	RRM2B	protein_coding	ribonucleotide reductase regulatory TP53 inducible subunit M2B [Source:HGNC Symbol;Acc:HGNC:17296]	61.0004	60.5806	60.8513	56.3089	52.6668	59.1178	53.178	58.0693	56.9133
644	ENSG00000048405	ZNF800	protein_coding	zinc finger protein 800 [Source:HGNC Symbol;Acc:HGNC:27267]	39.206	39.0334	41.8721	39.4162	38.6271	38.8191	43.6367	38.8124	39.5368
646	ENSG00000048471	SNX29	protein_coding	sorting nexin 29 [Source:HGNC Symbol;Acc:HGNC:30542]	28.528	30.4146	31.3515	26.0372	27.6114	26.6746	27.3584	24.6682	25.6426
647	ENSG00000048540	LMO3	protein_coding	LIM domain only 3 [Source:HGNC Symbol;Acc:HGNC:6643]	0.517966	0.745862	0.67332	0.450471	0.755983	0.563852	0.581367	0.821031	0.668326
648	ENSG00000048544	MRPS10	protein_coding	mitochondrial ribosomal protein S10 [Source:HGNC Symbol;Acc:HGNC:14502]	45.2622	44.6688	48.1424	48.3356	42.5511	47.2769	52.7334	51.3518	51.6018
650	ENSG00000048649	RSF1	protein_coding	remodeling and spacing factor 1 [Source:HGNC Symbol;Acc:HGNC:18118]	125.905	125.802	131.171	164.557	132.477	165.556	146.504	143.867	142.142
651	ENSG00000048707	VPS13D	protein_coding	vacuolar protein sorting 13 homolog D [Source:HGNC Symbol;Acc:HGNC:23595]	138.616	136.7	142.618	148.61	140.001	150.809	129.303	118.079	117.52
652	ENSG00000048740	CELF2	protein_coding	CUGBP Elav-like family member 2 [Source:HGNC Symbol;Acc:HGNC:2550]	3.74529	3.81218	5.09198	4.00919	4.03191	5.11804	3.93277	4.03052	3.51751
653	ENSG00000048828	FAM120A	protein_coding	family with sequence similarity 120A [Source:HGNC Symbol;Acc:HGNC:13247]	253.365	259.85	254.136	248.075	254.982	247.228	247.936	262.095	254.14
654	ENSG00000048991	R3HDM1	protein_coding	R3H domain containing 1 [Source:HGNC Symbol;Acc:HGNC:9757]	132.679	128.247	130.456	127.078	124.737	132.809	134.398	137.784	128.284
655	ENSG00000049089	COL9A2	protein_coding	collagen type IX alpha 2 chain [Source:HGNC Symbol;Acc:HGNC:2218]	3.26717	3.605	3.07202	3.1533	2.95193	2.94938	3.4882	3.09753	3.51751
656	ENSG00000049130	KITLG	protein_coding	KIT ligand [Source:HGNC Symbol;Acc:HGNC:6343]	26.4959	27.7212	25.7545	24.3705	21.6715	25.7637	30.3337	28.7361	29.0898
657	ENSG00000049167	ERCC8	protein_coding	ERCC excision repair 8, CSA ubiquitin ligase complex subunit [Source:HGNC Symbol;Acc:HGNC:3439]	36.5365	32.8594	33.8764	35.4521	34.0192	35.9564	33.9245	34.334	33.8384
658	ENSG00000049192	ADAMTS6	protein_coding	ADAM metallopeptidase with thrombospondin type 1 motif 6 [Source:HGNC Symbol;Acc:HGNC:222]	2.15155	2.98345	2.86161	3.28844	3.05993	3.55661	1.47052	2.35113	1.75875
659	ENSG00000049239	H6PD	protein_coding	hexose-6-phosphate dehydrogenase/glucose 1-dehydrogenase [Source:HGNC Symbol;Acc:HGNC:4795]	40.4412	41.9755	41.5775	40.9478	50.8669	42.2889	35.224	33.3264	34.1198
660	ENSG00000049245	VAMP3	protein_coding	vesicle associated membrane protein 3 [Source:HGNC Symbol;Acc:HGNC:12644]	105.984	105.788	111.855	96.7612	91.078	91.3441	116.308	124.013	116.535
661	ENSG00000049246	PER3	protein_coding	period circadian regulator 3 [Source:HGNC Symbol;Acc:HGNC:8847]	5.06013	5.92546	5.17615	4.95518	4.6439	4.46745	5.1639	6.26969	6.05011
663	ENSG00000049249	TNFRSF9	protein_coding	TNF receptor superfamily member 9 [Source:HGNC Symbol;Acc:HGNC:11924]	0.757027	0.994483	0.378742	1.89198	0.827982	1.25782	0.547169	0.746392	0.773852
664	ENSG00000049283	EPN3	protein_coding	epsin 3 [Source:HGNC Symbol;Acc:HGNC:18235]	0.278905	0.580115	0.33666	0.270283	0.503989	0.346986	0.547169	0.447835	0.422101
665	ENSG00000049323	LTBP1	protein_coding	latent transforming growth factor beta binding protein 1 [Source:HGNC Symbol;Acc:HGNC:6714]	37.0943	34.2682	35.5176	37.254	34.3792	35.3492	40.6957	39.7827	39.6071
666	ENSG00000049449	RCN1	protein_coding	reticulocalbin 1 [Source:HGNC Symbol;Acc:HGNC:9934]	52.7926	54.9037	50.2886	55.7684	53.3148	58.0334	49.1768	51.4264	54.24
668	ENSG00000049541	RFC2	protein_coding	replication factor C subunit 2 [Source:HGNC Symbol;Acc:HGNC:9970]	98.2939	98.4952	102.429	100.095	97.3058	97.8501	107.04	113.34	105.56
669	ENSG00000049618	ARID1B	protein_coding	AT-rich interaction domain 1B [Source:HGNC Symbol;Acc:HGNC:18040]	171.168	174.2	170.224	166.044	166.028	166.293	164.39	163.497	159.976
670	ENSG00000049656	CLPTM1L	protein_coding	CLPTM1 like [Source:HGNC Symbol;Acc:HGNC:24308]	143.476	147.722	147.878	145.547	152.745	145.864	162.714	163.908	172.921
671	ENSG00000049759	NEDD4L	protein_coding	NEDD4 like E3 ubiquitin protein ligase [Source:HGNC Symbol;Acc:HGNC:7728]	27.7311	28.3842	29.7944	27.6589	24.9834	24.8529	24.8278	23.5113	24.5522
672	ENSG00000049768	FOXP3	protein_coding	forkhead box P3 [Source:HGNC Symbol;Acc:HGNC:6106]	0.836714	1.69891	1.05206	1.39646	1.43997	1.3012	1.33372	1.19423	0.703502
673	ENSG00000049769	PPP1R3F	protein_coding	protein phosphatase 1 regulatory subunit 3F [Source:HGNC Symbol;Acc:HGNC:14944]	4.50232	4.51661	3.87159	4.05424	4.13991	3.64335	4.89032	4.10515	4.00996
674	ENSG00000049860	HEXB	protein_coding	hexosaminidase subunit beta [Source:HGNC Symbol;Acc:HGNC:4879]	68.4511	66.2988	68.2999	71.7601	71.4224	75.9899	68.5671	68.78	67.6065
675	ENSG00000049883	PTCD2	protein_coding	pentatricopeptide repeat domain 2 [Source:HGNC Symbol;Acc:HGNC:25734]	44.306	41.6854	40.4834	45.4075	42.695	46.2793	40.9009	38.4019	37.9187
676	ENSG00000050030	NEXMIF	protein_coding	neurite extension and migration factor [Source:HGNC Symbol;Acc:HGNC:29433]	5.06013	5.09672	5.13406	4.18938	4.5359	5.07467	4.92452	4.17979	4.85416
677	ENSG00000050130	JKAMP	protein_coding	JNK1/MAPK8 associated membrane protein [Source:HGNC Symbol;Acc:HGNC:20184]	29.8029	29.0886	28.3215	29.5059	27.1434	31.0119	32.2488	33.6996	36.1248
678	ENSG00000050165	DKK3	protein_coding	dickkopf WNT signaling pathway inhibitor 3 [Source:HGNC Symbol;Acc:HGNC:2893]	2.78905	1.78178	2.35662	1.48656	1.61996	1.56144	3.00943	2.94825	2.14568
680	ENSG00000050344	NFE2L3	protein_coding	nuclear factor, erythroid 2 like 3 [Source:HGNC Symbol;Acc:HGNC:7783]	14.7023	14.9587	14.5185	15.5413	14.1837	15.6144	14.5684	14.2188	14.0349
681	ENSG00000050393	MCUR1	protein_coding	mitochondrial calcium uniporter regulator 1 [Source:HGNC Symbol;Acc:HGNC:21097]	62.7137	62.6938	62.9554	71.2195	67.0665	64.7996	72.6366	71.2058	74.536
682	ENSG00000050405	LIMA1	protein_coding	LIM domain and actin binding 1 [Source:HGNC Symbol;Acc:HGNC:24636]	80.0456	79.8901	83.1971	112.663	101.554	109.214	68.6013	67.6977	67.9582
683	ENSG00000050426	LETMD1	protein_coding	LETM1 domain containing 1 [Source:HGNC Symbol;Acc:HGNC:24241]	56.9364	54.6965	53.9918	61.6695	60.1547	57.3828	55.7086	55.9047	52.4109
684	ENSG00000050438	SLC4A8	protein_coding	solute carrier family 4 member 8 [Source:HGNC Symbol;Acc:HGNC:11034]	6.53434	6.62988	5.7653	4.72995	4.82389	4.98792	5.40329	5.74722	4.29136
685	ENSG00000050555	LAMC3	protein_coding	laminin subunit gamma 3 [Source:HGNC Symbol;Acc:HGNC:6494]	9.00463	8.61885	9.34231	9.27971	11.7357	8.93489	10.191	10.0763	11.3615
686	ENSG00000050628	PTGER3	protein_coding	prostaglandin E receptor 3 [Source:HGNC Symbol;Acc:HGNC:9595]	0.79687	0.580115	0.715402	0.63066	0.46799	0.607226	0.718159	1.04495	0.422101
688	ENSG00000050748	MAPK9	protein_coding	mitogen-activated protein kinase 9 [Source:HGNC Symbol;Acc:HGNC:6886]	93.1541	92.0311	92.9181	94.644	93.5259	97.72	102.013	102.704	106.756
689	ENSG00000050767	COL23A1	protein_coding	collagen type XXIII alpha 1 chain [Source:HGNC Symbol;Acc:HGNC:22990]	1.31484	2.27902	1.38872	1.80189	1.94396	1.1277	0.581367	0.89567	1.61805
690	ENSG00000050820	BCAR1	protein_coding	BCAR1 scaffold protein, Cas family member [Source:HGNC Symbol;Acc:HGNC:971]	59.8449	57.5142	62.1979	57.3	76.8943	59.7684	66.5836	68.8173	65.3201
691	ENSG00000051009	FHIP1B	protein_coding	family with sequence similarity 160 member A2 [Source:HGNC Symbol;Acc:HGNC:25378]	27.7311	28.5085	26.8065	30.587	35.5312	31.0119	28.2476	28.4375	29.4064
692	ENSG00000051108	HERPUD1	protein_coding	homocysteine inducible ER protein with ubiquitin like domain 1 [Source:HGNC Symbol;Acc:HGNC:13744]	55.7012	53.0391	53.5289	52.1195	44.963	45.4552	45.586	45.9404	46.009
693	ENSG00000051128	HOMER3	protein_coding	homer scaffold protein 3 [Source:HGNC Symbol;Acc:HGNC:17514]	5.09997	3.605	4.83949	3.10825	4.93189	3.77347	4.61674	3.9932	4.22101
694	ENSG00000051180	RAD51	protein_coding	RAD51 recombinase [Source:HGNC Symbol;Acc:HGNC:9817]	22.6311	20.8427	20.3258	23.4245	24.2275	25.1131	24.5884	22.7649	23.7432
695	ENSG00000051341	POLQ	protein_coding	DNA polymerase theta [Source:HGNC Symbol;Acc:HGNC:9186]	90.4049	86.2714	88.247	105.23	83.5181	105.657	90.3854	81.4313	83.576
696	ENSG00000051382	PIK3CB	protein_coding	phosphatidylinositol-4,5-bisphosphate 3-kinase catalytic subunit beta [Source:HGNC Symbol;Acc:HGNC:8976]	49.9239	48.3567	48.0161	43.6507	43.451	45.672	41.6532	45.5299	47.5567
697	ENSG00000051523	CYBA	protein_coding	cytochrome b-245 alpha chain [Source:HGNC Symbol;Acc:HGNC:2577]	48.9278	47.2379	47.3007	46.6688	49.7869	43.2431	59.06	55.6435	57.1595
698	ENSG00000051596	THOC3	protein_coding	THO complex 3 [Source:HGNC Symbol;Acc:HGNC:19072]	12.6304	13.3012	15.0655	13.8745	14.0397	15.0071	16.7912	17.0924	17.6931
699	ENSG00000051620	HEBP2	protein_coding	heme binding protein 2 [Source:HGNC Symbol;Acc:HGNC:15716]	91.7994	84.7796	91.5715	90.6348	87.478	96.4621	100.542	103.226	99.2641
700	ENSG00000051825	MPHOSPH9	protein_coding	M-phase phosphoprotein 9 [Source:HGNC Symbol;Acc:HGNC:7215]	133.595	129.573	127.552	127.799	108.286	129.426	134.535	127.82	120.053
701	ENSG00000052126	PLEKHA5	protein_coding	pleckstrin homology domain containing A5 [Source:HGNC Symbol;Acc:HGNC:30036]	39.8834	40.5252	39.1367	38.9207	37.9072	40.6841	37.9598	41.7606	37.0042
702	ENSG00000052344	PRSS8	protein_coding	serine protease 8 [Source:HGNC Symbol;Acc:HGNC:9491]	0.557809	0.414368	0.378742	0.360377	0.287994	0.303613	0.376178	0.335876	0.21105
703	ENSG00000052723	SIKE1	protein_coding	suppressor of IKBKE 1 [Source:HGNC Symbol;Acc:HGNC:26119]	140.966	142.335	134.538	157.395	138.993	151.98	146.504	146.181	143.444
704	ENSG00000052749	RRP12	protein_coding	ribosomal RNA processing 12 homolog [Source:HGNC Symbol;Acc:HGNC:29100]	126.264	130.484	134.201	135.952	152.781	137.97	135.869	127.297	126.912
705	ENSG00000052795	FNIP2	protein_coding	folliculin interacting protein 2 [Source:HGNC Symbol;Acc:HGNC:29280]	59.566	57.5971	59.4626	46.0382	43.343	47.754	49.8265	47.9184	49.7376
706	ENSG00000052802	MSMO1	protein_coding	methylsterol monooxygenase 1 [Source:HGNC Symbol;Acc:HGNC:10545]	47.1747	46.2849	45.5333	53.0655	52.9548	53.0889	44.4917	46.5375	44.5668
707	ENSG00000052841	TTC17	protein_coding	tetratricopeptide repeat domain 17 [Source:HGNC Symbol;Acc:HGNC:25596]	85.026	81.5061	79.1151	84.5535	72.1784	78.7658	71.8501	70.1608	74.9229
708	ENSG00000052850	ALX4	protein_coding	ALX homeobox 4 [Source:HGNC Symbol;Acc:HGNC:450]	24.6631	28.84	27.1853	23.875	27.4314	24.6794	28.5896	27.8031	28.3863
709	ENSG00000053108	FSTL4	protein_coding	follistatin like 4 [Source:HGNC Symbol;Acc:HGNC:21389]	1.03593	0.828735	0.84165	0.810848	0.323993	0.693972	1.16273	0.858351	0.422101
710	ENSG00000053254	FOXN3	protein_coding	forkhead box N3 [Source:HGNC Symbol;Acc:HGNC:1928]	65.8613	69.1994	74.1494	59.1919	58.3187	63.4551	64.0187	63.5179	61.9785
711	ENSG00000053328	METTL24	protein_coding	methyltransferase like 24 [Source:HGNC Symbol;Acc:HGNC:21566]	1.99218	1.40885	2.14621	1.75684	1.43997	1.47469	1.50471	0.858351	1.51253
712	ENSG00000053371	AKR7A2	protein_coding	aldo-keto reductase family 7 member A2 [Source:HGNC Symbol;Acc:HGNC:389]	31.4365	30.166	30.7202	29.4608	32.5793	28.1059	38.0624	38.887	40.0292
713	ENSG00000053372	MRTO4	protein_coding	MRT4 homolog, ribosome maturation factor [Source:HGNC Symbol;Acc:HGNC:18477]	115.586	114.697	124.017	111.762	109.978	116.544	123.523	126.513	127.826
714	ENSG00000053438	NNAT	protein_coding	neuronatin [Source:HGNC Symbol;Acc:HGNC:7860]	1.75311	2.69339	2.23037	2.56769	2.15995	2.86264	1.84669	1.9033	1.44218
715	ENSG00000053501	USE1	protein_coding	unconventional SNARE in the ER 1 [Source:HGNC Symbol;Acc:HGNC:30882]	13.5468	13.8399	11.4464	13.4691	11.8077	12.8819	13.6792	12.8006	15.266
716	ENSG00000053524	MCF2L2	protein_coding	MCF.2 cell line derived transforming sequence-like 2 [Source:HGNC Symbol;Acc:HGNC:30319]	1.5539	1.65747	1.72538	1.71179	1.47597	1.43132	1.29953	1.34351	1.33665
717	ENSG00000053702	NRIP2	protein_coding	nuclear receptor interacting protein 2 [Source:HGNC Symbol;Acc:HGNC:23078]	2.4703	3.06632	2.44078	1.89198	2.84394	2.34216	2.87264	2.61237	2.32156
718	ENSG00000053747	LAMA3	protein_coding	laminin subunit alpha 3 [Source:HGNC Symbol;Acc:HGNC:6483]	20.878	21.4228	20.3258	19.8658	15.9116	18.3035	20.5188	18.5478	17.7282
719	ENSG00000053770	AP5M1	protein_coding	adaptor related protein complex 5 subunit mu 1 [Source:HGNC Symbol;Acc:HGNC:20192]	72.5152	71.6442	70.909	74.7782	66.6345	72.2165	75.6803	74.9751	70.5612
720	ENSG00000053900	ANAPC4	protein_coding	anaphase promoting complex subunit 4 [Source:HGNC Symbol;Acc:HGNC:19990]	43.4294	42.8456	42.7137	41.6686	37.4392	46.019	43.4657	42.9922	43.0895
721	ENSG00000053918	KCNQ1	protein_coding	potassium voltage-gated channel subfamily Q member 1 [Source:HGNC Symbol;Acc:HGNC:6294]	0.597653	0.870172	0.883732	0.94599	1.29597	0.954212	1.43632	1.19423	1.61805
722	ENSG00000054116	TRAPPC3	protein_coding	trafficking protein particle complex 3 [Source:HGNC Symbol;Acc:HGNC:19942]	42.274	37.9975	42.4612	41.8938	36.0352	40.901	46.6461	44.3357	45.0593
723	ENSG00000054118	THRAP3	protein_coding	thyroid hormone receptor associated protein 3 [Source:HGNC Symbol;Acc:HGNC:22964]	387.279	380.224	396.796	389.928	383.571	409.921	356.959	373.159	369.725
724	ENSG00000054148	PHPT1	protein_coding	phosphohistidine phosphatase 1 [Source:HGNC Symbol;Acc:HGNC:30033]	12.2718	10.5249	12.8352	11.1717	13.5717	10.2361	12.1403	11.4198	11.7133
725	ENSG00000054179	ENTPD2	protein_coding	ectonucleoside triphosphate diphosphohydrolase 2 [Source:HGNC Symbol;Acc:HGNC:3364]	0.239061	0.621552	0.589155	0.270283	0.647986	0.433733	0.307782	0.335876	0.668326
727	ENSG00000054267	ARID4B	protein_coding	AT-rich interaction domain 4B [Source:HGNC Symbol;Acc:HGNC:15550]	155.669	151.617	148.677	164.512	135.753	172.062	147.017	145.733	143.866
729	ENSG00000054282	SDCCAG8	protein_coding	SHH signaling and ciliogenesis regulator SDCCAG8 [Source:HGNC Symbol;Acc:HGNC:10671]	25.978	26.1052	26.7645	28.1094	23.9755	28.1492	24.4858	22.7276	24.904
731	ENSG00000054392	HHAT	protein_coding	hedgehog acyltransferase [Source:HGNC Symbol;Acc:HGNC:18270]	3.54607	3.81218	4.12408	3.60377	3.95991	3.68673	3.65919	3.39608	3.20093
732	ENSG00000054523	KIF1B	protein_coding	kinesin family member 1B [Source:HGNC Symbol;Acc:HGNC:16636]	250.576	257.488	257.882	243.48	234.319	248.399	239.933	239.853	242.462
733	ENSG00000054598	FOXC1	protein_coding	forkhead box C1 [Source:HGNC Symbol;Acc:HGNC:3800]	297.272	296.687	289.612	315.78	330.185	302.181	357.951	362.261	356.746
734	ENSG00000054611	TBC1D22A	protein_coding	TBC1 domain family member 22A [Source:HGNC Symbol;Acc:HGNC:1309]	20.5991	20.3455	21.0833	20.3613	22.9315	19.7782	18.1592	18.0627	18.7483
735	ENSG00000054654	SYNE2	protein_coding	spectrin repeat containing nuclear envelope protein 2 [Source:HGNC Symbol;Acc:HGNC:17084]	142.321	121.327	143.165	158.611	121.857	153.715	140.075	100.39	102.254
736	ENSG00000054690	PLEKHH1	protein_coding	pleckstrin homology, MyTH4 and FERM domain containing H1 [Source:HGNC Symbol;Acc:HGNC:17733]	44.7044	44.213	41.7037	41.2632	39.8151	41.4215	33.8561	34.9311	33.1701
737	ENSG00000054793	ATP9A	protein_coding	ATPase phospholipid transporting 9A (putative) [Source:HGNC Symbol;Acc:HGNC:13540]	60.0442	61.7822	58.9997	49.6419	53.4948	49.0985	56.0848	56.7631	54.4158
741	ENSG00000054965	FAM168A	protein_coding	family with sequence similarity 168 member A [Source:HGNC Symbol;Acc:HGNC:28999]	121.762	121.161	117.536	123.384	132.585	120.317	111.554	113.974	113.58
742	ENSG00000054967	RELT	protein_coding	RELT TNF receptor [Source:HGNC Symbol;Acc:HGNC:13764]	17.0132	17.4034	20.1575	18.8297	22.5715	20.5589	19.3219	20.2645	22.5472
743	ENSG00000054983	GALC	protein_coding	galactosylceramidase [Source:HGNC Symbol;Acc:HGNC:4115]	5.4984	5.84258	6.64903	5.72099	5.90387	5.55178	5.02711	6.30701	4.60794
744	ENSG00000055044	NOP58	protein_coding	NOP58 ribonucleoprotein [Source:HGNC Symbol;Acc:HGNC:29926]	177.104	185.678	188.698	183.522	161.852	190.235	180.668	187.494	190.332
745	ENSG00000055070	SZRD1	protein_coding	SUZ RNA binding domain containing 1 [Source:HGNC Symbol;Acc:HGNC:30232]	146.345	145.236	152.633	188.027	205.807	196.871	177.419	179.918	185.232
746	ENSG00000055118	KCNH2	protein_coding	potassium voltage-gated channel subfamily H member 2 [Source:HGNC Symbol;Acc:HGNC:6251]	2.35077	1.86465	2.18829	1.89198	2.15995	1.7783	2.39386	2.64969	2.60296
747	ENSG00000055130	CUL1	protein_coding	cullin 1 [Source:HGNC Symbol;Acc:HGNC:2551]	150.33	150.623	159.366	159.692	140.289	150.549	154.267	164.132	161.313
748	ENSG00000055147	FAM114A2	protein_coding	family with sequence similarity 114 member A2 [Source:HGNC Symbol;Acc:HGNC:1333]	30.4404	27.7212	29.6261	28.4698	25.8474	31.3155	32.4197	31.1245	29.125
749	ENSG00000055163	CYFIP2	protein_coding	cytoplasmic FMR1 interacting protein 2 [Source:HGNC Symbol;Acc:HGNC:13760]	74.0691	72.3486	73.6023	68.2464	77.5783	64.1057	63.7452	65.6452	61.2398
750	ENSG00000055208	TAB2	protein_coding	TGF-beta activated kinase 1 (MAP3K7) binding protein 2 [Source:HGNC Symbol;Acc:HGNC:17075]	150.569	153.979	154.274	153.971	137.121	159.267	144.624	155.324	147.911
751	ENSG00000055211	GINM1	protein_coding	glycoprotein integral membrane 1 [Source:HGNC Symbol;Acc:HGNC:21074]	52.5137	52.8733	54.6652	54.7323	53.4228	53.1756	50.1001	50.0082	52.5867
752	ENSG00000055332	EIF2AK2	protein_coding	eukaryotic translation initiation factor 2 alpha kinase 2 [Source:HGNC Symbol;Acc:HGNC:9437]	237.109	201.921	216.009	645.21	573.503	630.691	150.95	153.906	150.198
753	ENSG00000055483	USP36	protein_coding	ubiquitin specific peptidase 36 [Source:HGNC Symbol;Acc:HGNC:20062]	152.561	156.921	157.346	156.449	175.388	157.792	153.789	152.003	156.177
754	ENSG00000055609	KMT2C	protein_coding	lysine methyltransferase 2C [Source:HGNC Symbol;Acc:HGNC:13726]	239.021	222.101	227.961	231.272	221.143	230.529	217.944	191.972	200.674
755	ENSG00000055732	MCOLN3	protein_coding	mucolipin TRP cation channel 3 [Source:HGNC Symbol;Acc:HGNC:13358]	36.656	41.8097	35.0547	37.1639	40.0311	40.2938	24.2464	23.3621	25.6075
757	ENSG00000055917	PUM2	protein_coding	pumilio RNA binding family member 2 [Source:HGNC Symbol;Acc:HGNC:14958]	176.029	171.134	170.897	158.251	151.017	162.65	163.809	165.438	163.986
758	ENSG00000055950	MRPL43	protein_coding	mitochondrial ribosomal protein L43 [Source:HGNC Symbol;Acc:HGNC:14517]	34.106	33.9782	34.2972	32.524	35.8192	33.0504	44.6284	39.4095	42.0694
759	ENSG00000055955	ITIH4	protein_coding	inter-alpha-trypsin inhibitor heavy chain 4 [Source:HGNC Symbol;Acc:HGNC:6169]	0.836714	0.828735	0.84165	0.63066	0.719984	0.477106	0.581367	0.634433	0.457276
761	ENSG00000056050	HPF1	protein_coding	histone PARylation factor 1 [Source:HGNC Symbol;Acc:HGNC:26051]	27.4123	28.0113	29.3736	30.587	27.8994	30.4914	31.6332	31.7963	30.532
762	ENSG00000056097	ZFR	protein_coding	zinc finger RNA binding protein [Source:HGNC Symbol;Acc:HGNC:17277]	217.984	222.018	219.544	217.848	196.736	216.823	220.885	225.41	226.879
763	ENSG00000056277	ZNF280C	protein_coding	zinc finger protein 280C [Source:HGNC Symbol;Acc:HGNC:25955]	52.9122	49.6827	48.1424	50.0474	44.927	47.9708	54.1013	54.0388	53.9937
764	ENSG00000056291	NPFFR2	protein_coding	neuropeptide FF receptor 2 [Source:HGNC Symbol;Acc:HGNC:4525]	0.358592	0.414368	0.294577	0.450471	0.143997	0.346986	0.615565	0.746392	0.457276
765	ENSG00000056487	PHF21B	protein_coding	PHD finger protein 21B [Source:HGNC Symbol;Acc:HGNC:25161]	13.0687	12.5139	11.9514	11.3519	10.3678	11.5807	12.4139	12.0542	12.1002
766	ENSG00000056558	TRAF1	protein_coding	TNF receptor associated factor 1 [Source:HGNC Symbol;Acc:HGNC:12031]	2.58983	2.19615	2.73536	2.34245	2.55594	2.64577	2.70165	1.86598	1.9698
767	ENSG00000056586	RC3H2	protein_coding	ring finger and CCCH-type domains 2 [Source:HGNC Symbol;Acc:HGNC:21461]	237.188	234.739	232.295	230.912	211.891	222.331	223.074	212.199	212.282
768	ENSG00000056736	IL17RB	protein_coding	interleukin 17 receptor B [Source:HGNC Symbol;Acc:HGNC:18015]	16.3757	14.2957	14.5185	14.37	16.3076	15.4409	14.9445	16.2713	16.1102
769	ENSG00000056972	TRAF3IP2	protein_coding	TRAF3 interacting protein 2 [Source:HGNC Symbol;Acc:HGNC:1343]	15.6983	15.9532	16.1176	16.8927	16.6676	16.2216	13.8502	14.0322	15.3715
770	ENSG00000056998	GYG2	protein_coding	glycogenin 2 [Source:HGNC Symbol;Acc:HGNC:4700]	27.0936	26.3538	24.7445	20.8118	21.0955	22.1637	29.4103	28.8107	29.3712
771	ENSG00000057019	DCBLD2	protein_coding	discoidin, CUB and LCCL domain containing 2 [Source:HGNC Symbol;Acc:HGNC:24627]	100.884	101.313	102.05	100.455	96.3339	98.1971	99.4479	98.0386	96.239
773	ENSG00000057252	SOAT1	protein_coding	sterol O-acyltransferase 1 [Source:HGNC Symbol;Acc:HGNC:11177]	94.3494	92.404	90.3932	103.383	95.7939	96.3754	104.03	102.106	100.566
774	ENSG00000057294	PKP2	protein_coding	plakophilin 2 [Source:HGNC Symbol;Acc:HGNC:9024]	22.0335	21.0084	22.43	22.2082	19.2236	21.2529	22.9127	26.0491	25.4668
775	ENSG00000057468	MSH4	protein_coding	mutS homolog 4 [Source:HGNC Symbol;Acc:HGNC:7327]	2.03202	2.52764	2.27245	1.89198	1.87196	2.47228	2.46226	2.0899	1.93463
777	ENSG00000057608	GDI2	protein_coding	GDP dissociation inhibitor 2 [Source:HGNC Symbol;Acc:HGNC:4227]	307.114	310.361	318.607	324.61	304.985	336.23	355.044	354.947	351.575
778	ENSG00000057657	PRDM1	protein_coding	PR/SET domain 1 [Source:HGNC Symbol;Acc:HGNC:9346]	0.358592	0.621552	0.50499	0.450471	0.251994	0.433733	0.307782	0.373196	0.281401
779	ENSG00000057663	ATG5	protein_coding	autophagy related 5 [Source:HGNC Symbol;Acc:HGNC:589]	36.9748	33.8953	36.1909	35.4521	33.6952	35.7396	39.1568	35.9388	35.6675
780	ENSG00000057704	TMCC3	protein_coding	transmembrane and coiled-coil domain family 3 [Source:HGNC Symbol;Acc:HGNC:29199]	7.72964	9.28184	8.92149	8.6941	8.20782	7.19996	8.48111	8.88206	9.53245
781	ENSG00000057757	PITHD1	protein_coding	PITH domain containing 1 [Source:HGNC Symbol;Acc:HGNC:25022]	50.7208	47.4037	47.7636	46.849	46.655	46.2359	60.8041	58.0693	60.7122
782	ENSG00000057935	MTA3	protein_coding	metastasis associated 1 family member 3 [Source:HGNC Symbol;Acc:HGNC:23784]	43.9872	45.4147	43.0504	44.4165	39.2751	43.807	45.244	43.9625	43.3005
783	ENSG00000058056	USP13	protein_coding	ubiquitin specific peptidase 13 [Source:HGNC Symbol;Acc:HGNC:12611]	35.381	38.8263	37.3693	33.3799	34.1992	35.3492	35.9421	35.267	32.2907
784	ENSG00000058063	ATP11B	protein_coding	ATPase phospholipid transporting 11B (putative) [Source:HGNC Symbol;Acc:HGNC:13553]	81.6393	82.0862	83.4917	83.8778	69.9104	84.2742	80.5364	74.6765	77.4203
785	ENSG00000058085	LAMC2	protein_coding	laminin subunit gamma 2 [Source:HGNC Symbol;Acc:HGNC:6493]	2.07186	2.07184	1.97788	3.96415	2.48394	2.6024	1.98349	1.45546	1.51253
786	ENSG00000058091	CDK14	protein_coding	cyclin dependent kinase 14 [Source:HGNC Symbol;Acc:HGNC:8883]	22.1928	22.583	22.2616	20.046	20.4835	20.5156	22.2287	20.8243	21.5975
787	ENSG00000058262	SEC61A1	protein_coding	SEC61 translocon subunit alpha 1 [Source:HGNC Symbol;Acc:HGNC:18276]	350.424	336.549	350.421	371.954	387.135	348.851	336.817	343.303	333.636
788	ENSG00000058272	PPP1R12A	protein_coding	protein phosphatase 1 regulatory subunit 12A [Source:HGNC Symbol;Acc:HGNC:7618]	112.279	108.026	114.675	118.609	103.966	122.399	112.956	116.213	109.676
789	ENSG00000058335	RASGRF1	protein_coding	Ras protein specific guanine nucleotide releasing factor 1 [Source:HGNC Symbol;Acc:HGNC:9875]	0.996088	0.787299	0.883732	0.675707	0.503989	0.867465	0.923347	0.709072	1.1256
790	ENSG00000058404	CAMK2B	protein_coding	calcium/calmodulin dependent protein kinase II beta [Source:HGNC Symbol;Acc:HGNC:1461]	2.58983	2.8177	4.16617	3.69386	3.70792	3.38311	3.11202	2.57505	3.34163
791	ENSG00000058453	CROCC	protein_coding	ciliary rootlet coiled-coil, rootletin [Source:HGNC Symbol;Acc:HGNC:21299]	25.7787	27.0168	27.5219	24.2354	28.1154	25.2432	23.0495	23.0262	24.6226
792	ENSG00000058600	POLR3E	protein_coding	RNA polymerase III subunit E [Source:HGNC Symbol;Acc:HGNC:30347]	111.96	106.824	104.491	103.518	109.294	109.387	110.631	112.108	111.259
793	ENSG00000058668	ATP2B4	protein_coding	ATPase plasma membrane Ca2+ transporting 4 [Source:HGNC Symbol;Acc:HGNC:817]	152.322	154.062	153.475	158.611	154.221	161.956	156.593	156.481	152.941
794	ENSG00000058673	ZC3H11A	protein_coding	zinc finger CCCH-type containing 11A [Source:HGNC Symbol;Acc:HGNC:29093]	1.51405	1.28454	1.76746	1.5316	1.58396	2.16866	1.29953	1.5301	1.47735
795	ENSG00000058729	RIOK2	protein_coding	RIO kinase 2 [Source:HGNC Symbol;Acc:HGNC:18999]	48.2505	49.8484	48.1003	48.2004	41.6511	50.2696	50.6131	52.1728	49.3506
796	ENSG00000058799	YIPF1	protein_coding	Yip1 domain family member 1 [Source:HGNC Symbol;Acc:HGNC:25231]	14.9413	13.3426	15.9913	17.6585	16.6676	16.8722	15.4917	17.3909	16.9192
797	ENSG00000058804	NDC1	protein_coding	NDC1 transmembrane nucleoporin [Source:HGNC Symbol;Acc:HGNC:25525]	193.56	192.971	194.211	179.693	174.128	184.683	196.092	194.36	194.94
799	ENSG00000059122	FLYWCH1	protein_coding	FLYWCH-type zinc finger 1 [Source:HGNC Symbol;Acc:HGNC:25404]	60.7613	65.0143	61.6088	59.1469	70.4504	57.2093	62.4456	64.9734	64.4759
800	ENSG00000059145	UNKL	protein_coding	unk like zinc finger [Source:HGNC Symbol;Acc:HGNC:14184]	22.0733	22.7074	24.3237	17.0278	20.5195	16.8722	24.6226	24.0338	27.0145
801	ENSG00000059377	TBXAS1	protein_coding	thromboxane A synthase 1 [Source:HGNC Symbol;Acc:HGNC:11609]	3.02811	2.40333	2.60911	1.57665	2.01596	2.03854	2.53066	2.61237	2.32156
803	ENSG00000059573	ALDH18A1	protein_coding	aldehyde dehydrogenase 18 family member A1 [Source:HGNC Symbol;Acc:HGNC:9722]	291.296	287.903	301.647	271.544	300.089	274.986	300.567	298.706	308.661
804	ENSG00000059588	TARBP1	protein_coding	TAR (HIV-1) RNA binding protein 1 [Source:HGNC Symbol;Acc:HGNC:11568]	159.653	160.858	155.747	148.295	150.549	152.717	149.685	150.286	136.761
805	ENSG00000059691	GATB	protein_coding	glutamyl-tRNA amidotransferase subunit B [Source:HGNC Symbol;Acc:HGNC:8849]	34.5045	35.2213	37.2851	39.191	38.9871	39.2094	34.3006	39.2975	37.6022
806	ENSG00000059728	MXD1	protein_coding	MAX dimerization protein 1 [Source:HGNC Symbol;Acc:HGNC:6761]	21.635	20.6355	19.7788	21.8479	21.8515	20.9493	21.3054	19.3689	19.8387
807	ENSG00000059758	CDK17	protein_coding	cyclin dependent kinase 17 [Source:HGNC Symbol;Acc:HGNC:8750]	42.9513	42.597	43.2608	43.2452	43.955	46.3226	40.6957	38.0287	39.2202
808	ENSG00000059769	DNAJC25	protein_coding	DnaJ heat shock protein family (Hsp40) member C25 [Source:HGNC Symbol;Acc:HGNC:34187]	18.4874	17.8592	18.1796	21.3974	17.5676	17.6529	19.9717	18.2866	17.8689
809	ENSG00000059804	SLC2A3	protein_coding	solute carrier family 2 member 3 [Source:HGNC Symbol;Acc:HGNC:11007]	18.7264	16.2432	16.7909	18.154	15.5157	17.783	13.4398	13.2111	11.854
810	ENSG00000059915	PSD	protein_coding	pleckstrin and Sec7 domain containing [Source:HGNC Symbol;Acc:HGNC:9507]	2.03202	2.44477	2.10412	2.43255	2.59194	2.21204	2.22287	2.27649	2.42708
811	ENSG00000060069	CTDP1	protein_coding	CTD phosphatase subunit 1 [Source:HGNC Symbol;Acc:HGNC:2498]	41.9154	41.8511	43.6395	40.2721	41.5791	40.2938	41.7558	42.3951	42.3156
812	ENSG00000060138	YBX3	protein_coding	Y-box binding protein 3 [Source:HGNC Symbol;Acc:HGNC:2428]	467.006	466.122	480.287	457.048	499.669	452.036	438.966	446.118	441.834
813	ENSG00000060140	STYK1	protein_coding	serine/threonine/tyrosine kinase 1 [Source:HGNC Symbol;Acc:HGNC:18889]	1.87264	1.49172	1.72538	1.84693	2.48394	1.9518	1.84669	1.97794	1.51253
814	ENSG00000060237	WNK1	protein_coding	WNK lysine deficient protein kinase 1 [Source:HGNC Symbol;Acc:HGNC:14540]	527.05	502.918	512.817	505.519	481.921	491.246	493.204	487.207	484.888
816	ENSG00000060339	CCAR1	protein_coding	cell division cycle and apoptosis regulator 1 [Source:HGNC Symbol;Acc:HGNC:24236]	311.417	318.566	306.403	299.383	252.642	302.442	298.207	305.386	307.078
817	ENSG00000060491	OGFR	protein_coding	opioid growth factor receptor [Source:HGNC Symbol;Acc:HGNC:15768]	75.0652	73.2188	73.6023	167.08	188.24	175.662	67.0966	68.892	72.4958
820	ENSG00000060642	PIGV	protein_coding	phosphatidylinositol glycan anchor biosynthesis class V [Source:HGNC Symbol;Acc:HGNC:26031]	8.00854	9.28184	8.75316	8.01839	8.9998	8.63128	8.95989	8.32227	8.54754
821	ENSG00000060656	PTPRU	protein_coding	protein tyrosine phosphatase receptor type U [Source:HGNC Symbol;Acc:HGNC:9683]	132.719	138.772	140.219	127.934	147.597	121.575	127.183	130.059	130.957
822	ENSG00000060688	SNRNP40	protein_coding	small nuclear ribonucleoprotein U5 subunit 40 [Source:HGNC Symbol;Acc:HGNC:30857]	106.94	102.266	107.352	110.275	106.45	107.913	119.351	123.528	129.093
825	ENSG00000060749	QSER1	protein_coding	glutamine and serine rich 1 [Source:HGNC Symbol;Acc:HGNC:26154]	259.302	263.579	258.597	235.597	202.999	233.478	283.57	249.668	255.16
826	ENSG00000060762	MPC1	protein_coding	mitochondrial pyruvate carrier 1 [Source:HGNC Symbol;Acc:HGNC:21606]	42.3536	38.7848	39.8942	43.6507	44.099	41.4215	51.3655	50.68	52.5516
827	ENSG00000060971	ACAA1	protein_coding	acetyl-CoA acyltransferase 1 [Source:HGNC Symbol;Acc:HGNC:82]	27.9303	28.84	27.1432	28.3346	30.4553	30.3179	27.5294	31.6843	31.6224
828	ENSG00000060982	BCAT1	protein_coding	branched chain amino acid transaminase 1 [Source:HGNC Symbol;Acc:HGNC:976]	158.458	165.374	160.671	136.403	119.553	138.621	169.793	169.879	163.353
829	ENSG00000061273	HDAC7	protein_coding	histone deacetylase 7 [Source:HGNC Symbol;Acc:HGNC:14067]	29.0061	30.0002	29.6682	30.1365	33.4073	26.4577	27.8372	29.9676	28.9843
830	ENSG00000061337	LZTS1	protein_coding	leucine zipper tumor suppressor 1 [Source:HGNC Symbol;Acc:HGNC:13861]	2.51014	2.52764	3.15619	2.43255	3.41992	3.59998	2.90683	3.06021	2.56778
831	ENSG00000061455	PRDM6	protein_coding	PR/SET domain 6 [Source:HGNC Symbol;Acc:HGNC:9350]	29.2451	31.2019	30.1731	28.9203	26.8554	24.636	29.5813	27.6538	29.6526
833	ENSG00000061656	SPAG4	protein_coding	sperm associated antigen 4 [Source:HGNC Symbol;Acc:HGNC:11214]	3.58592	4.18511	2.48287	3.42358	3.31193	2.99275	2.56485	2.35113	2.56778
834	ENSG00000061676	NCKAP1	protein_coding	NCK associated protein 1 [Source:HGNC Symbol;Acc:HGNC:7666]	266.274	265.61	266.761	273.977	240.871	267.526	252.518	260.155	257.868
835	ENSG00000061794	MRPS35	protein_coding	mitochondrial ribosomal protein S35 [Source:HGNC Symbol;Acc:HGNC:16635]	71.798	70.9398	72.7606	73.562	69.0465	71.6093	78.3477	78.2592	74.4656
836	ENSG00000061918	GUCY1B1	protein_coding	guanylate cyclase 1 soluble subunit beta 1 [Source:HGNC Symbol;Acc:HGNC:4687]	20.6788	19.641	17.3801	15.271	14.2557	15.2674	19.4245	20.6377	20.4367
837	ENSG00000061936	SFSWAP	protein_coding	splicing factor SWAP [Source:HGNC Symbol;Acc:HGNC:10790]	119.969	122.777	120.735	122.708	129.741	120.708	117.333	120.281	118.329
838	ENSG00000061938	TNK2	protein_coding	tyrosine kinase non receptor 2 [Source:HGNC Symbol;Acc:HGNC:19297]	36.5365	39.7379	36.233	40.0469	50.1829	42.6793	38.336	38.4765	40.381
839	ENSG00000061987	MON2	protein_coding	MON2 homolog, regulator of endosome-to-Golgi trafficking [Source:HGNC Symbol;Acc:HGNC:29177]	102.517	96.5891	98.8097	104.69	95.9019	101.754	97.3618	94.1946	90.7517
840	ENSG00000062038	CDH3	protein_coding	cadherin 3 [Source:HGNC Symbol;Acc:HGNC:1762]	1.75311	1.40885	1.26247	1.17123	1.36797	1.34457	2.12028	2.12722	1.37183
842	ENSG00000062194	GPBP1	protein_coding	GC-rich promoter binding protein 1 [Source:HGNC Symbol;Acc:HGNC:29520]	169.454	170.429	169.34	174.287	154.257	181.691	156.593	159.168	159.202
843	ENSG00000062282	DGAT2	protein_coding	diacylglycerol O-acyltransferase 2 [Source:HGNC Symbol;Acc:HGNC:16940]	2.7492	2.8177	2.23037	3.82901	3.45592	2.73252	2.94103	3.28412	2.63813
844	ENSG00000062370	ZNF112	protein_coding	zinc finger protein 112 [Source:HGNC Symbol;Acc:HGNC:12892]	8.72573	7.6658	8.62691	9.3698	7.30784	9.75898	8.31012	6.79217	7.24607
845	ENSG00000062485	CS	protein_coding	citrate synthase [Source:HGNC Symbol;Acc:HGNC:2422]	356.32	350.306	356.565	364.972	367.084	361.256	398.441	398.536	402.473
846	ENSG00000062524	LTK	protein_coding	leukocyte receptor tyrosine kinase [Source:HGNC Symbol;Acc:HGNC:6721]	5.13981	5.84258	4.92365	4.41462	6.87585	5.59515	4.47994	4.55299	4.81899
847	ENSG00000062582	MRPS24	protein_coding	mitochondrial ribosomal protein S24 [Source:HGNC Symbol;Acc:HGNC:14510]	0.517966	0.787299	1.05206	0.765801	0.791982	1.08433	1.09434	0.671753	0.949727
848	ENSG00000062598	ELMO2	protein_coding	engulfment and cell motility 2 [Source:HGNC Symbol;Acc:HGNC:17233]	38.0904	38.329	38.5055	43.2452	40.1031	38.1685	38.1992	36.4986	35.6675
849	ENSG00000062650	WAPL	protein_coding	WAPL cohesin release factor [Source:HGNC Symbol;Acc:HGNC:23293]	233.483	233.082	233.726	247.038	214.123	235.56	230.803	242.316	228.568
850	ENSG00000062716	VMP1	protein_coding	vacuole membrane protein 1 [Source:HGNC Symbol;Acc:HGNC:29559]	75.862	67.6662	71.7927	80.8146	72.1064	78.3755	82.6909	84.4916	86.3196
851	ENSG00000062725	APPBP2	protein_coding	amyloid beta precursor protein binding protein 2 [Source:HGNC Symbol;Acc:HGNC:622]	98.3736	96.2162	92.2869	98.8785	91.474	100.149	92.7109	94.1573	95.7466
852	ENSG00000062822	POLD1	protein_coding	DNA polymerase delta 1, catalytic subunit [Source:HGNC Symbol;Acc:HGNC:9175]	96.5408	103.882	96.3689	100.32	121.533	96.5489	93.0529	91.1344	96.0631
853	ENSG00000063015	SEZ6	protein_coding	seizure related 6 homolog [Source:HGNC Symbol;Acc:HGNC:15955]	0.67734	0.621552	0.67332	0.810848	0.46799	0.954212	0.683961	0.559794	0.738677
854	ENSG00000063046	EIF4B	protein_coding	eukaryotic translation initiation factor 4B [Source:HGNC Symbol;Acc:HGNC:3285]	387.598	379.229	393.64	298.212	297.425	316.191	347.657	350.618	345.806
855	ENSG00000063127	SLC6A16	protein_coding	solute carrier family 6 member 16 [Source:HGNC Symbol;Acc:HGNC:13622]	3.10779	3.10776	2.81953	3.10825	4.10391	3.94697	3.04363	3.20948	4.11548
856	ENSG00000063169	BICRA	protein_coding	BRD4 interacting chromatin remodeling complex associated protein [Source:HGNC Symbol;Acc:HGNC:4332]	40.0826	42.1826	41.1988	39.5964	47.051	40.5106	42.3714	41.4621	42.6322
857	ENSG00000063176	SPHK2	protein_coding	sphingosine kinase 2 [Source:HGNC Symbol;Acc:HGNC:18859]	19.4835	21.9201	20.2417	19.1901	22.8235	20.6457	22.5707	20.3019	20.1201
858	ENSG00000063177	RPL18	protein_coding	ribosomal protein L18 [Source:HGNC Symbol;Acc:HGNC:10310]	314.445	290.638	310.821	298.843	333.605	291.989	354.052	346.848	357.273
859	ENSG00000063180	CA11	protein_coding	carbonic anhydrase 11 [Source:HGNC Symbol;Acc:HGNC:1370]	6.85308	5.01385	5.93363	7.16249	5.79587	6.24575	4.75353	5.3367	6.12046
860	ENSG00000063241	ISOC2	protein_coding	isochorismatase domain containing 2 [Source:HGNC Symbol;Acc:HGNC:26278]	26.8147	25.3179	28.8686	29.1905	29.0874	28.7131	33.1379	32.1695	33.8384
861	ENSG00000063244	U2AF2	protein_coding	U2 small nuclear RNA auxiliary factor 2 [Source:HGNC Symbol;Acc:HGNC:23156]	412.301	420.459	422.129	417.542	457.19	416.947	485.681	482.43	488.758
862	ENSG00000063245	EPN1	protein_coding	epsin 1 [Source:HGNC Symbol;Acc:HGNC:21604]	132.958	139.269	134.496	141.989	172.04	140.269	155.704	154.093	152.625
863	ENSG00000063322	MED29	protein_coding	mediator complex subunit 29 [Source:HGNC Symbol;Acc:HGNC:23074]	80.3245	77.6939	82.4817	83.2021	89.71	87.267	82.7593	89.3431	88.1136
864	ENSG00000063438	AHRR	protein_coding	aryl-hydrocarbon receptor repressor [Source:HGNC Symbol;Acc:HGNC:346]	3.34685	4.8481	4.75532	4.00919	3.63592	3.55661	4.06957	3.88124	4.67829
866	ENSG00000063587	ZNF275	protein_coding	zinc finger protein 275 [Source:HGNC Symbol;Acc:HGNC:13069]	100.326	101.644	102.008	105.861	116.205	105.917	108.613	106.846	106.088
867	ENSG00000063601	MTMR1	protein_coding	myotubularin related protein 1 [Source:HGNC Symbol;Acc:HGNC:7449]	145.947	146.147	146.237	129.961	131.901	129.209	141.511	138.12	142.037
868	ENSG00000063660	GPC1	protein_coding	glypican 1 [Source:HGNC Symbol;Acc:HGNC:4449]	25.8584	28.9229	28.7423	25.4066	29.4113	25.1131	27.5978	31.4604	31.1299
869	ENSG00000063761	ADCK1	protein_coding	aarF domain containing kinase 1 [Source:HGNC Symbol;Acc:HGNC:19038]	11.9132	11.7266	12.0356	12.2528	12.7437	14.3132	12.1745	11.5691	12.0651
870	ENSG00000063854	HAGH	protein_coding	hydroxyacylglutathione hydrolase [Source:HGNC Symbol;Acc:HGNC:4805]	28.767	27.1411	27.9007	23.7398	25.4874	23.8119	27.2558	26.9447	29.3712
871	ENSG00000063978	RNF4	protein_coding	ring finger protein 4 [Source:HGNC Symbol;Acc:HGNC:10067]	57.5739	58.0944	56.601	61.9849	63.9706	63.8454	58.9574	56.4645	58.0037
872	ENSG00000064012	CASP8	protein_coding	caspase 8 [Source:HGNC Symbol;Acc:HGNC:1509]	20.0811	17.4449	19.5263	26.803	25.1994	28.6264	15.7311	16.0474	15.9343
873	ENSG00000064042	LIMCH1	protein_coding	LIM and calponin homology domains 1 [Source:HGNC Symbol;Acc:HGNC:29191]	9.5226	10.4421	10.9414	9.86532	9.0358	9.36862	10.2936	9.03134	9.7435
874	ENSG00000064102	INTS13	protein_coding	integrator complex subunit 13 [Source:HGNC Symbol;Acc:HGNC:20174]	86.7792	88.5089	89.299	86.941	74.3743	89.7826	90.2144	90.7239	89.2392
875	ENSG00000064115	TM7SF3	protein_coding	transmembrane 7 superfamily member 3 [Source:HGNC Symbol;Acc:HGNC:23049]	52.4739	52.6661	52.7714	42.4794	41.6151	46.9299	51.3655	54.0761	51.6018
876	ENSG00000064195	DLX3	protein_coding	distal-less homeobox 3 [Source:HGNC Symbol;Acc:HGNC:2916]	1.47421	1.11879	2.14621	1.17123	1.04398	0.867465	1.84669	1.64206	1.19595
877	ENSG00000064199	SPA17	protein_coding	sperm autoantigenic protein 17 [Source:HGNC Symbol;Acc:HGNC:11210]	8.72573	9.11609	8.54275	9.00943	8.42381	8.50116	9.47286	10.1509	9.91937
879	ENSG00000064205	CCN5	protein_coding	cellular communication network factor 5 [Source:HGNC Symbol;Acc:HGNC:12770]	0.557809	0.248621	0.16833	0.675707	0.647986	0.520479	0.547169	0.223918	0.175875
880	ENSG00000064218	DMRT3	protein_coding	doublesex and mab-3 related transcription factor 3 [Source:HGNC Symbol;Acc:HGNC:13909]	0.517966	0.580115	0.210412	0.585613	0.647986	0.520479	0.478773	0.335876	0.527626
881	ENSG00000064225	ST3GAL6	protein_coding	ST3 beta-galactoside alpha-2,3-sialyltransferase 6 [Source:HGNC Symbol;Acc:HGNC:18080]	13.7062	12.8868	11.7831	11.3068	8.27982	11.8409	10.2252	11.1212	10.7284
882	ENSG00000064270	ATP2C2	protein_coding	ATPase secretory pathway Ca2+ transporting 2 [Source:HGNC Symbol;Acc:HGNC:29103]	0.478122	0.828735	0.420825	0.360377	0.683985	0.433733	0.649763	0.634433	0.703502
883	ENSG00000064300	NGFR	protein_coding	nerve growth factor receptor [Source:HGNC Symbol;Acc:HGNC:7809]	1.95233	2.77626	1.59913	1.5316	2.01596	2.81926	2.01768	1.94062	2.46226
884	ENSG00000064309	CDON	protein_coding	cell adhesion associated, oncogene regulated [Source:HGNC Symbol;Acc:HGNC:17104]	41.756	43.4257	39.9784	35.407	39.6711	34.395	45.7912	44.8581	39.6775
885	ENSG00000064313	TAF2	protein_coding	TATA-box binding protein associated factor 2 [Source:HGNC Symbol;Acc:HGNC:11536]	150.09	150.457	148.383	149.331	132.117	152.11	148.727	147.263	139.926
886	ENSG00000064393	HIPK2	protein_coding	homeodomain interacting protein kinase 2 [Source:HGNC Symbol;Acc:HGNC:14402]	238.942	245.637	239.576	214.695	218.623	215.522	249.338	242.241	245.592
887	ENSG00000064419	TNPO3	protein_coding	transportin 3 [Source:HGNC Symbol;Acc:HGNC:17103]	174.754	176.272	180.366	169.873	160.268	168.288	166.955	185.292	177.704
889	ENSG00000064490	RFXANK	protein_coding	regulatory factor X associated ankyrin containing protein [Source:HGNC Symbol;Acc:HGNC:9987]	19.8421	19.4338	20.8729	21.1271	23.0395	22.5975	21.2712	21.0109	21.1754
890	ENSG00000064545	TMEM161A	protein_coding	transmembrane protein 161A [Source:HGNC Symbol;Acc:HGNC:26020]	40.5607	42.5141	43.1766	37.7945	47.5189	37.9516	46.7487	44.2237	46.5366
891	ENSG00000064547	LPAR2	protein_coding	lysophosphatidic acid receptor 2 [Source:HGNC Symbol;Acc:HGNC:3168]	3.86482	4.35086	3.74534	3.78396	5.54388	3.77347	4.44575	3.76928	4.25618
892	ENSG00000064601	CTSA	protein_coding	cathepsin A [Source:HGNC Symbol;Acc:HGNC:9251]	63.0723	63.0668	62.6187	71.7601	79.3782	69.6575	57.4527	60.1965	60.5363
893	ENSG00000064607	SUGP2	protein_coding	SURP and G-patch domain containing 2 [Source:HGNC Symbol;Acc:HGNC:18641]	225.833	235.444	222.953	217.938	229.459	212.355	200.298	197.346	194.905
894	ENSG00000064651	SLC12A2	protein_coding	solute carrier family 12 member 2 [Source:HGNC Symbol;Acc:HGNC:10911]	89.7276	85.9813	85.4275	80.0037	72.1064	79.9803	89.7699	85.7604	90.3648
895	ENSG00000064652	SNX24	protein_coding	sorting nexin 24 [Source:HGNC Symbol;Acc:HGNC:21533]	11.7937	12.3482	15.5705	12.5682	12.4197	13.9662	12.4139	13.3977	13.6128
896	ENSG00000064655	EYA2	protein_coding	EYA transcriptional coactivator and phosphatase 2 [Source:HGNC Symbol;Acc:HGNC:3520]	6.73355	6.8785	8.45858	6.12641	7.95582	5.89876	7.28418	7.6132	7.17572
897	ENSG00000064666	CNN2	protein_coding	calponin 2 [Source:HGNC Symbol;Acc:HGNC:2156]	25.8983	22.8317	27.5219	23.875	24.8034	22.9878	30.7098	28.848	29.934
898	ENSG00000064687	ABCA7	protein_coding	ATP binding cassette subfamily A member 7 [Source:HGNC Symbol;Acc:HGNC:37]	24.0655	24.1162	19.8629	22.1632	26.1714	21.036	18.6379	18.2866	20.7533
899	ENSG00000064692	SNCAIP	protein_coding	synuclein alpha interacting protein [Source:HGNC Symbol;Acc:HGNC:11139]	1.59374	1.61603	1.85163	2.11722	0.89998	1.47469	1.36792	1.82866	1.75875
900	ENSG00000064703	DDX20	protein_coding	DEAD-box helicase 20 [Source:HGNC Symbol;Acc:HGNC:2743]	95.7439	96.4648	99.7776	106.942	96.0459	107.783	95.6861	96.7324	99.5455
901	ENSG00000064726	BTBD1	protein_coding	BTB domain containing 1 [Source:HGNC Symbol;Acc:HGNC:1120]	169.614	169.642	157.725	183.972	182.228	191.71	196.023	196.6	194.272
902	ENSG00000064763	FAR2	protein_coding	fatty acyl-CoA reductase 2 [Source:HGNC Symbol;Acc:HGNC:25531]	36.2177	35.8014	38.7159	36.1728	36.5392	37.5612	37.7888	36.6105	36.4414
903	ENSG00000064787	BCAS1	protein_coding	brain enriched myelin associated protein 1 [Source:HGNC Symbol;Acc:HGNC:974]	0.438279	0.331494	0.33666	0.405424	0.43199	0.650599	0.649763	0.597113	0.809027
906	ENSG00000064932	SBNO2	protein_coding	strawberry notch homolog 2 [Source:HGNC Symbol;Acc:HGNC:29158]	43.5091	42.2241	43.387	44.957	50.1469	40.901	41.7558	45.6045	42.0694
907	ENSG00000064933	PMS1	protein_coding	PMS1 homolog 1, mismatch repair system component [Source:HGNC Symbol;Acc:HGNC:9121]	46.0989	48.3981	48.0161	46.3085	37.1872	44.8479	46.6803	46.7241	45.2
908	ENSG00000064961	HMG20B	protein_coding	high mobility group 20B [Source:HGNC Symbol;Acc:HGNC:5002]	96.1424	100.857	95.0223	99.7794	111.994	90.0429	89.0517	87.5518	90.7869
909	ENSG00000064989	CALCRL	protein_coding	calcitonin receptor like receptor [Source:HGNC Symbol;Acc:HGNC:16709]	2.66951	2.65195	2.35662	2.97311	2.41195	2.21204	3.07782	2.05258	2.70848
910	ENSG00000064995	TAF11	protein_coding	TATA-box binding protein associated factor 11 [Source:HGNC Symbol;Acc:HGNC:11544]	62.2754	59.5032	61.7771	64.4624	58.8947	63.4551	63.9503	65.6452	68.4507
911	ENSG00000064999	ANKS1A	protein_coding	ankyrin repeat and sterile alpha motif domain containing 1A [Source:HGNC Symbol;Acc:HGNC:20961]	88.7315	86.7272	88.6678	80.5443	81.6462	86.226	88.7097	91.2091	89.3799
912	ENSG00000065000	AP3D1	protein_coding	adaptor related protein complex 3 subunit delta 1 [Source:HGNC Symbol;Acc:HGNC:568]	388.873	392.282	412.198	395.153	451.466	395.868	390.644	398.648	399.026
913	ENSG00000065029	ZNF76	protein_coding	zinc finger protein 76 [Source:HGNC Symbol;Acc:HGNC:13149]	45.0232	44.586	40.2309	41.3983	48.5989	44.0239	35.8737	38.4765	34.5419
914	ENSG00000065054	SLC9A3R2	protein_coding	SLC9A3 regulator 2 [Source:HGNC Symbol;Acc:HGNC:11076]	30.0818	29.6273	31.3935	28.9203	30.8153	25.8071	31.3938	32.8786	33.4515
915	ENSG00000065057	NTHL1	protein_coding	nth like DNA glycosylase 1 [Source:HGNC Symbol;Acc:HGNC:8028]	25.5795	25.3179	27.017	27.0733	26.6034	24.8963	28.7606	32.1695	31.5169
916	ENSG00000065060	UHRF1BP1	protein_coding	UHRF1 binding protein 1 [Source:HGNC Symbol;Acc:HGNC:21216]	104.988	105.249	107.437	110.365	107.854	105.267	91.1378	95.165	94.1285
917	ENSG00000065135	GNAI3	protein_coding	G protein subunit alpha i3 [Source:HGNC Symbol;Acc:HGNC:4387]	142.959	138.606	145.353	143.025	137.013	147.469	148.727	156.705	157.373
918	ENSG00000065150	IPO5	protein_coding	importin 5 [Source:HGNC Symbol;Acc:HGNC:6402]	644.509	660.254	662.547	579.802	569.255	603.496	671	697.652	687.04
919	ENSG00000065154	OAT	protein_coding	ornithine aminotransferase [Source:HGNC Symbol;Acc:HGNC:8091]	225.793	201.59	209.066	187.441	172.976	191.406	240.07	240.935	237.678
920	ENSG00000065183	WDR3	protein_coding	WD repeat domain 3 [Source:HGNC Symbol;Acc:HGNC:12755]	196.548	197.363	199.766	196.406	173.948	197.956	206.351	212.535	208.94
921	ENSG00000065243	PKN2	protein_coding	protein kinase N2 [Source:HGNC Symbol;Acc:HGNC:9406]	211.091	205.775	219.46	212.803	190.616	207.845	203.102	200.406	200.217
922	ENSG00000065268	WDR18	protein_coding	WD repeat domain 18 [Source:HGNC Symbol;Acc:HGNC:17956]	53.1512	51.423	50.5411	56.7143	65.3385	55.8648	62.5482	61.8012	61.5212
923	ENSG00000065308	TRAM2	protein_coding	translocation associated membrane protein 2 [Source:HGNC Symbol;Acc:HGNC:16855]	45.581	47.6523	44.5654	45.0471	49.3549	45.6287	49.5188	44.5596	48.1547
924	ENSG00000065320	NTN1	protein_coding	netrin 1 [Source:HGNC Symbol;Acc:HGNC:8029]	34.6639	35.3041	36.9063	34.5962	40.0311	34.6986	38.165	38.4392	37.7077
926	ENSG00000065328	MCM10	protein_coding	minichromosome maintenance 10 replication initiation factor [Source:HGNC Symbol;Acc:HGNC:18043]	175.59	179.463	182.764	196.225	173.768	195.7	191.475	200.145	197.965
927	ENSG00000065357	DGKA	protein_coding	diacylglycerol kinase alpha [Source:HGNC Symbol;Acc:HGNC:2849]	10.6382	10.2349	8.24817	7.61297	8.31581	8.06743	8.41272	7.83711	9.14552
928	ENSG00000065361	ERBB3	protein_coding	erb-b2 receptor tyrosine kinase 3 [Source:HGNC Symbol;Acc:HGNC:3431]	4.38279	4.0608	4.50283	4.72995	3.23993	3.77347	4.37735	4.92619	4.74864
930	ENSG00000065413	ANKRD44	protein_coding	ankyrin repeat domain 44 [Source:HGNC Symbol;Acc:HGNC:25259]	11.7937	10.3592	11.3623	11.9375	9.43179	9.71561	9.60965	10.3002	9.07517
931	ENSG00000065427	KARS1	protein_coding	lysyl-tRNA synthetase 1 [Source:HGNC Symbol;Acc:HGNC:6215]	211.091	214.187	223.206	225.821	218.083	220.553	238.497	235.524	240.949
932	ENSG00000065457	ADAT1	protein_coding	adenosine deaminase tRNA specific 1 [Source:HGNC Symbol;Acc:HGNC:228]	53.0317	54.9452	55.0018	54.9575	54.0708	55.9081	52.6308	56.4645	54.3455
933	ENSG00000065485	PDIA5	protein_coding	protein disulfide isomerase family A member 5 [Source:HGNC Symbol;Acc:HGNC:24811]	27.4123	24.4477	25.1232	27.0283	26.9634	23.5951	24.862	25.0041	23.9191
934	ENSG00000065491	TBC1D22B	protein_coding	TBC1 domain family member 22B [Source:HGNC Symbol;Acc:HGNC:21602]	23.3483	25.898	23.1454	27.4337	25.4154	24.9396	22.8785	22.8396	22.4065
935	ENSG00000065518	NDUFB4	protein_coding	NADH:ubiquinone oxidoreductase subunit B4 [Source:HGNC Symbol;Acc:HGNC:7699]	55.5418	52.9148	63.5866	53.4709	52.9188	58.0768	58.2735	59.1142	64.3704
936	ENSG00000065526	SPEN	protein_coding	spen family transcriptional repressor [Source:HGNC Symbol;Acc:HGNC:17575]	1414.29	1424.68	1407.24	1554.71	1494.36	1583.64	1481.66	1401.76	1415.37
937	ENSG00000065534	MYLK	protein_coding	myosin light chain kinase [Source:HGNC Symbol;Acc:HGNC:7590]	18.6069	19.8482	18.1376	17.163	16.9556	15.7445	15.5601	13.9202	16.2861
938	ENSG00000065548	ZC3H15	protein_coding	zinc finger CCCH-type containing 15 [Source:HGNC Symbol;Acc:HGNC:29528]	166.984	168.772	174.979	176.99	153.573	175.532	179.882	185.329	182.77
939	ENSG00000065559	MAP2K4	protein_coding	mitogen-activated protein kinase kinase 4 [Source:HGNC Symbol;Acc:HGNC:6844]	61.5184	58.5916	61.3142	54.0115	51.7308	56.6455	60.2911	58.1439	62.2951
940	ENSG00000065600	PACC1	protein_coding	proton activated chloride channel 1 [Source:HGNC Symbol;Acc:HGNC:25593]	33.2295	33.2323	32.0248	32.3438	30.0233	30.0577	36.7971	34.4833	34.8937
941	ENSG00000065609	SNAP91	protein_coding	synaptosome associated protein 91 [Source:HGNC Symbol;Acc:HGNC:14986]	6.73355	5.92546	6.85945	4.82004	5.36388	4.33733	5.43749	5.7099	5.59284
942	ENSG00000065613	SLK	protein_coding	STE20 like kinase [Source:HGNC Symbol;Acc:HGNC:11088]	255.198	268.966	268.402	264.922	214.303	261.15	257.409	253.885	258.291
943	ENSG00000065615	CYB5R4	protein_coding	cytochrome b5 reductase 4 [Source:HGNC Symbol;Acc:HGNC:20147]	37.5724	36.0086	37.243	33.0646	32.4353	34.1348	41.1402	39.82	40.8383
944	ENSG00000065618	COL17A1	protein_coding	collagen type XVII alpha 1 chain [Source:HGNC Symbol;Acc:HGNC:2194]	0.67734	0.870172	0.50499	0.810848	0.539988	0.693972	0.718159	0.410515	0.281401
945	ENSG00000065621	GSTO2	protein_coding	glutathione S-transferase omega 2 [Source:HGNC Symbol;Acc:HGNC:23064]	7.57027	8.99178	7.57485	5.76603	5.83187	6.72286	5.60848	5.85918	6.85914
946	ENSG00000065665	SEC61A2	protein_coding	SEC61 translocon subunit alpha 2 [Source:HGNC Symbol;Acc:HGNC:17702]	45.5411	41.5196	44.8599	36.308	37.9432	37.3877	42.9869	40.7157	41.1548
947	ENSG00000065675	PRKCQ	protein_coding	protein kinase C theta [Source:HGNC Symbol;Acc:HGNC:9410]	8.16792	9.03322	9.42648	11.7573	11.8437	10.8433	8.31012	10.0763	9.6028
948	ENSG00000065717	TLE2	protein_coding	TLE family member 2, transcriptional corepressor [Source:HGNC Symbol;Acc:HGNC:11838]	7.9687	6.8785	5.89155	5.22547	5.68787	4.33733	5.74527	5.93381	5.83906
949	ENSG00000065802	ASB1	protein_coding	ankyrin repeat and SOCS box containing 1 [Source:HGNC Symbol;Acc:HGNC:16011]	43.8677	44.6688	48.7736	35.407	39.1671	38.2986	43.5341	42.4697	42.597
950	ENSG00000065809	FAM107B	protein_coding	family with sequence similarity 107 member B [Source:HGNC Symbol;Acc:HGNC:23726]	55.502	52.0446	49.7415	47.8401	43.343	48.4913	55.9138	59.8979	57.3705
951	ENSG00000065833	ME1	protein_coding	malic enzyme 1 [Source:HGNC Symbol;Acc:HGNC:6983]	46.338	47.0307	50.2044	43.6056	47.3029	45.8022	52.836	51.9862	50.5466
952	ENSG00000065882	TBC1D1	protein_coding	TBC1 domain family member 1 [Source:HGNC Symbol;Acc:HGNC:11578]	36.9748	36.3815	39.9784	28.0193	26.1714	27.2384	35.2582	38.1779	35.5268
953	ENSG00000065883	CDK13	protein_coding	cyclin dependent kinase 13 [Source:HGNC Symbol;Acc:HGNC:1733]	100.167	99.1582	97.5893	98.2478	96.2619	99.1079	96.4385	100.987	95.5707
954	ENSG00000065911	MTHFD2	protein_coding	methylenetetrahydrofolate dehydrogenase (NADP+ dependent) 2, methenyltetrahydrofolate cyclohydrolase [Source:HGNC Symbol;Acc:HGNC:7434]	200.771	189.325	198.714	189.513	170.132	181.777	194.621	198.727	194.202
955	ENSG00000065923	SLC9A7	protein_coding	solute carrier family 9 member A7 [Source:HGNC Symbol;Acc:HGNC:17123]	31.835	33.8953	32.2352	34.1908	31.4273	33.007	34.0612	32.7293	30.9189
956	ENSG00000065970	FOXJ2	protein_coding	forkhead box J2 [Source:HGNC Symbol;Acc:HGNC:24818]	35.6599	38.5776	40.4834	36.353	41.5431	38.4287	38.165	38.4019	41.4011
957	ENSG00000065978	YBX1	protein_coding	Y-box binding protein 1 [Source:HGNC Symbol;Acc:HGNC:8014]	1240.37	1243.14	1275.52	1273.26	1289.96	1277.56	1261.16	1333.5	1312.28
958	ENSG00000065989	PDE4A	protein_coding	phosphodiesterase 4A [Source:HGNC Symbol;Acc:HGNC:8780]	16.9335	15.1659	16.9592	13.6943	17.8196	13.5325	16.757	16.346	16.9896
959	ENSG00000066027	PPP2R5A	protein_coding	protein phosphatase 2 regulatory subunit B'alpha [Source:HGNC Symbol;Acc:HGNC:9309]	62.7535	59.1717	62.5346	60.7686	59.6147	57.166	62.514	66.1303	65.3201
961	ENSG00000066044	ELAVL1	protein_coding	ELAV like RNA binding protein 1 [Source:HGNC Symbol;Acc:HGNC:3312]	202.007	205.526	203.427	190.369	208.759	188.63	224.168	237.875	231.839
963	ENSG00000066084	DIP2B	protein_coding	disco interacting protein 2 homolog B [Source:HGNC Symbol;Acc:HGNC:29284]	141.365	140.222	141.103	129.916	130.029	137.537	134.33	134.537	133.771
964	ENSG00000066117	SMARCD1	protein_coding	SWI/SNF related, matrix associated, actin dependent regulator of chromatin, subfamily d, member 1 [Source:HGNC Symbol;Acc:HGNC:11106]	171.805	174.822	172.875	175.323	188.384	176.312	173.384	179.992	178.056
965	ENSG00000066135	KDM4A	protein_coding	lysine demethylase 4A [Source:HGNC Symbol;Acc:HGNC:22978]	47.8919	47.3622	51.1723	45.3625	46.583	46.713	45.0046	45.0821	42.2453
966	ENSG00000066136	NFYC	protein_coding	nuclear transcription factor Y subunit gamma [Source:HGNC Symbol;Acc:HGNC:7806]	48.888	48.4396	46.922	53.6061	52.9188	51.5708	52.9386	52.2474	54.8731
968	ENSG00000066230	SLC9A3	protein_coding	solute carrier family 9 member A3 [Source:HGNC Symbol;Acc:HGNC:11073]	4.54216	5.55253	4.082	4.41462	5.03989	4.81443	5.02711	4.25443	4.11548
969	ENSG00000066248	NGEF	protein_coding	neuronal guanine nucleotide exchange factor [Source:HGNC Symbol;Acc:HGNC:7807]	8.08823	8.08017	6.39654	7.02735	7.30784	5.20479	7.11319	8.24763	8.86412
970	ENSG00000066279	ASPM	protein_coding	assembly factor for spindle microtubules [Source:HGNC Symbol;Acc:HGNC:19048]	409.472	399.741	434.712	441.777	329.717	448.957	437.085	383.981	375.916
972	ENSG00000066322	ELOVL1	protein_coding	ELOVL fatty acid elongase 1 [Source:HGNC Symbol;Acc:HGNC:14418]	32.4326	33.6881	33.2873	34.5512	36.1792	34.1781	39.02	39.2975	39.0795
973	ENSG00000066336	SPI1	protein_coding	Spi-1 proto-oncogene [Source:HGNC Symbol;Acc:HGNC:11241]	0.358592	0.372931	0.715402	0.31533	0.395991	0.303613	0.376178	0.335876	0.562801
974	ENSG00000066379	POLR1H	protein_coding	RNA polymerase I subunit H [Source:HGNC Symbol;Acc:HGNC:13182]	9.12416	9.28184	8.75316	7.11745	7.37984	6.85297	9.09668	8.73278	7.56264
975	ENSG00000066382	MPPED2	protein_coding	metallophosphoesterase domain containing 2 [Source:HGNC Symbol;Acc:HGNC:1180]	3.86482	5.05529	3.78742	4.41462	3.81591	3.55661	4.13796	4.10515	4.18583
976	ENSG00000066405	CLDN18	protein_coding	claudin 18 [Source:HGNC Symbol;Acc:HGNC:2039]	0.916401	1.40885	1.38872	2.02712	2.19595	1.73493	1.53891	1.41814	1.19595
977	ENSG00000066422	ZBTB11	protein_coding	zinc finger and BTB domain containing 11 [Source:HGNC Symbol;Acc:HGNC:16740]	100.764	99.6969	101.587	108.113	92.5539	101.277	97.9432	96.5831	97.8571
978	ENSG00000066427	ATXN3	protein_coding	ataxin 3 [Source:HGNC Symbol;Acc:HGNC:7106]	33.5881	34.1853	33.6239	32.8844	26.8914	30.5348	29.5471	27.5792	27.8938
979	ENSG00000066455	GOLGA5	protein_coding	golgin A5 [Source:HGNC Symbol;Acc:HGNC:4428]	52.2348	56.5612	54.581	53.4259	51.2629	53.8262	50.0317	53.479	52.7626
980	ENSG00000066468	FGFR2	protein_coding	fibroblast growth factor receptor 2 [Source:HGNC Symbol;Acc:HGNC:3689]	35.142	39.1992	37.748	34.1007	29.8793	29.9275	33.5825	34.1474	30.743
981	ENSG00000066557	LRRC40	protein_coding	leucine rich repeat containing 40 [Source:HGNC Symbol;Acc:HGNC:26004]	84.9464	91.3681	83.7862	84.1931	74.0143	86.9634	88.6071	89.0819	88.0432
982	ENSG00000066583	ISOC1	protein_coding	isochorismatase domain containing 1 [Source:HGNC Symbol;Acc:HGNC:24254]	60.4824	58.4258	62.24	53.8764	51.4069	51.2672	67.0966	66.6901	66.1643
983	ENSG00000066629	EML1	protein_coding	EMAP like 1 [Source:HGNC Symbol;Acc:HGNC:3330]	36.417	36.9202	39.305	35.9026	30.5993	31.6191	33.9245	38.2526	36.4414
984	ENSG00000066651	TRMT11	protein_coding	tRNA methyltransferase 11 homolog [Source:HGNC Symbol;Acc:HGNC:21080]	34.2256	37.0859	36.8222	37.9297	32.4713	36.8673	33.5141	34.446	32.2204
985	ENSG00000066654	THUMPD1	protein_coding	THUMP domain containing 1 [Source:HGNC Symbol;Acc:HGNC:23807]	110.526	101.313	112.697	90.5898	81.2502	90.1296	95.4809	97.8146	100.143
986	ENSG00000066697	MSANTD3	protein_coding	Myb/SANT DNA binding domain containing 3 [Source:HGNC Symbol;Acc:HGNC:23370]	24.9819	26.9753	26.3436	23.6047	25.1274	25.1999	25.3749	26.9821	26.3461
987	ENSG00000066735	KIF26A	protein_coding	kinesin family member 26A [Source:HGNC Symbol;Acc:HGNC:20226]	39.3654	41.6854	43.1766	35.4521	47.051	36.3034	46.4409	45.2313	44.4613
988	ENSG00000066739	ATG2B	protein_coding	autophagy related 2B [Source:HGNC Symbol;Acc:HGNC:20187]	139.054	134.214	131.929	127.619	112.641	131.681	127.627	122.334	119.525
989	ENSG00000066777	ARFGEF1	protein_coding	ADP ribosylation factor guanine nucleotide exchange factor 1 [Source:HGNC Symbol;Acc:HGNC:15772]	108.693	108.274	111.645	108.789	94.7139	114.592	98.9691	97.7773	96.9073
991	ENSG00000066827	ZFAT	protein_coding	zinc finger and AT-hook domain containing [Source:HGNC Symbol;Acc:HGNC:19899]	14.1046	16.6576	13.7189	14.325	15.8756	14.3132	13.816	15.2264	15.8991
992	ENSG00000066855	MTFR1	protein_coding	mitochondrial fission regulator 1 [Source:HGNC Symbol;Acc:HGNC:29510]	74.5472	73.716	76.0431	66.3995	69.1545	71.4358	75.988	76.6544	76.6465
993	ENSG00000066923	STAG3	protein_coding	stromal antigen 3 [Source:HGNC Symbol;Acc:HGNC:11356]	2.98826	3.48069	3.15619	3.55872	3.09593	2.68914	3.5224	3.54536	3.20093
994	ENSG00000066926	FECH	protein_coding	ferrochelatase [Source:HGNC Symbol;Acc:HGNC:3647]	59.2871	59.1303	59.5888	51.8042	51.6588	53.3057	60.1886	63.5179	63.8076
995	ENSG00000066933	MYO9A	protein_coding	myosin IXA [Source:HGNC Symbol;Acc:HGNC:7608]	128.137	123.647	128.31	125.546	112.497	128.255	123.694	110.205	109.781
997	ENSG00000067057	PFKP	protein_coding	phosphofructokinase, platelet [Source:HGNC Symbol;Acc:HGNC:8878]	154.234	154.145	153.854	157.665	164.732	153.671	141.135	143.531	140.524
998	ENSG00000067064	IDI1	protein_coding	isopentenyl-diphosphate delta isomerase 1 [Source:HGNC Symbol;Acc:HGNC:5387]	155.509	147.722	151.034	172.981	153.861	177.44	151.668	165.065	160.926
999	ENSG00000067066	SP100	protein_coding	SP100 nuclear antigen [Source:HGNC Symbol;Acc:HGNC:11206]	5.61793	5.67684	5.59697	48.8761	43.091	45.8455	6.63442	6.64289	5.94459
1000	ENSG00000067082	KLF6	protein_coding	Kruppel like factor 6 [Source:HGNC Symbol;Acc:HGNC:2235]	109.41	108.481	112.739	122.708	114.693	122.66	96.1991	101.472	99.5455
1001	ENSG00000067113	PLPP1	protein_coding	phospholipid phosphatase 1 [Source:HGNC Symbol;Acc:HGNC:9228]	4.82106	4.26799	5.97571	5.58584	4.3919	4.46745	6.01886	5.1501	4.67829
1002	ENSG00000067141	NEO1	protein_coding	neogenin 1 [Source:HGNC Symbol;Acc:HGNC:7754]	91.7198	87.3487	89.7199	102.798	105.91	98.8043	102.252	112.854	109.535
1003	ENSG00000067167	TRAM1	protein_coding	translocation associated membrane protein 1 [Source:HGNC Symbol;Acc:HGNC:20568]	207.704	196.079	197.409	206.901	194.504	199.69	226.049	228.657	225.402
1004	ENSG00000067177	PHKA1	protein_coding	phosphorylase kinase regulatory subunit alpha 1 [Source:HGNC Symbol;Acc:HGNC:8925]	70.2839	75.995	72.6765	71.3547	73.0424	72.6068	68.8749	67.2126	65.2849
1005	ENSG00000067182	TNFRSF1A	protein_coding	TNF receptor superfamily member 1A [Source:HGNC Symbol;Acc:HGNC:11916]	33.4685	30.9947	28.6582	36.2179	41.9031	34.6986	34.2664	33.9608	34.2957
1006	ENSG00000067191	CACNB1	protein_coding	calcium voltage-gated channel auxiliary subunit beta 1 [Source:HGNC Symbol;Acc:HGNC:1401]	6.21559	8.41166	5.89155	6.84716	7.45183	5.6819	6.46343	6.30701	5.66319
1007	ENSG00000067208	EVI5	protein_coding	ecotropic viral integration site 5 [Source:HGNC Symbol;Acc:HGNC:3501]	64.666	64.89	63.7971	56.8945	48.8509	55.3877	63.4374	63.0328	62.5765
1008	ENSG00000067221	STOML1	protein_coding	stomatin like 1 [Source:HGNC Symbol;Acc:HGNC:14560]	6.33512	5.75971	6.7332	5.40566	6.80385	5.42166	6.80541	6.8668	6.36669
1009	ENSG00000067225	PKM	protein_coding	pyruvate kinase M1/2 [Source:HGNC Symbol;Acc:HGNC:9021]	1123.23	1099.69	1141.95	1074.19	1093.62	1056.92	1178.7	1180.46	1187.19
1010	ENSG00000067248	DHX29	protein_coding	DExH-box helicase 29 [Source:HGNC Symbol;Acc:HGNC:15815]	102.358	104.338	106.553	106.627	91.69	106.395	104.441	104.234	102.957
1011	ENSG00000067334	DNTTIP2	protein_coding	deoxynucleotidyltransferase terminal interacting protein 2 [Source:HGNC Symbol;Acc:HGNC:24013]	158.099	158.661	166.983	165.053	136.473	167.247	160.047	164.393	159.66
1012	ENSG00000067365	METTL22	protein_coding	methyltransferase like 22 [Source:HGNC Symbol;Acc:HGNC:28368]	24.0655	22.1687	21.1254	20.992	22.7875	21.6433	21.6132	21.0856	20.8236
1013	ENSG00000067369	TP53BP1	protein_coding	tumor protein p53 binding protein 1 [Source:HGNC Symbol;Acc:HGNC:11999]	90.7237	91.6167	91.319	95.9954	87.874	96.5055	93.2581	94.3439	88.8522
1014	ENSG00000067445	TRO	protein_coding	trophinin [Source:HGNC Symbol;Acc:HGNC:12326]	42.2341	46.3263	43.2187	45.4075	50.3269	45.4552	46.2358	45.194	45.6924
1015	ENSG00000067533	RRP15	protein_coding	ribosomal RNA processing 15 homolog [Source:HGNC Symbol;Acc:HGNC:24255]	101.043	98.3295	98.5151	105.726	89.926	102.187	107.177	108.04	107.495
1016	ENSG00000067560	RHOA	protein_coding	ras homolog family member A [Source:HGNC Symbol;Acc:HGNC:667]	317.792	303.566	310.527	314.609	323.597	311.55	350.085	358.044	356.535
1017	ENSG00000067596	DHX8	protein_coding	DEAH-box helicase 8 [Source:HGNC Symbol;Acc:HGNC:2749]	167.661	173.371	173.759	176.81	182.12	176.052	165.861	167.528	171.901
1019	ENSG00000067606	PRKCZ	protein_coding	protein kinase C zeta [Source:HGNC Symbol;Acc:HGNC:9412]	19.8819	20.6355	21.7987	22.1632	24.1915	20.689	20.382	18.212	18.2559
1021	ENSG00000067704	IARS2	protein_coding	isoleucyl-tRNA synthetase 2, mitochondrial [Source:HGNC Symbol;Acc:HGNC:29685]	326.597	334.353	340.237	301.185	288.642	310.726	336.406	347.035	349.922
1022	ENSG00000067715	SYT1	protein_coding	synaptotagmin 1 [Source:HGNC Symbol;Acc:HGNC:11509]	13.5866	12.3482	13.0877	16.0368	13.4277	16.9589	14.329	14.48	14.0349
1023	ENSG00000067798	NAV3	protein_coding	neuron navigator 3 [Source:HGNC Symbol;Acc:HGNC:15998]	0.757027	0.331494	0.631237	0.495518	0.323993	0.390359	0.581367	0.410515	0.422101
1024	ENSG00000067829	IDH3G	protein_coding	isocitrate dehydrogenase (NAD(+)) 3 non-catalytic subunit gamma [Source:HGNC Symbol;Acc:HGNC:5386]	76.4995	73.053	70.6986	88.3374	91.402	85.055	79.5104	78.4831	81.5358
1025	ENSG00000067836	ROGDI	protein_coding	rogdi atypical leucine zipper [Source:HGNC Symbol;Acc:HGNC:29478]	6.01637	6.17408	5.30239	7.16249	7.30784	6.63611	5.88206	5.67258	4.85416
1026	ENSG00000067840	PDZD4	protein_coding	PDZ domain containing 4 [Source:HGNC Symbol;Acc:HGNC:21167]	13.5866	15.5388	13.8872	13.1538	15.4437	12.1445	13.4056	12.3155	13.4017
1027	ENSG00000067842	ATP2B3	protein_coding	ATPase plasma membrane Ca2+ transporting 3 [Source:HGNC Symbol;Acc:HGNC:816]	2.4703	2.3619	1.64122	2.16226	2.51994	1.51806	2.35966	3.06021	2.84918
1028	ENSG00000067900	ROCK1	protein_coding	Rho associated coiled-coil containing protein kinase 1 [Source:HGNC Symbol;Acc:HGNC:10251]	140.528	139.476	144.385	149.511	117.717	151.026	141.819	143.979	144.359
1029	ENSG00000067955	CBFB	protein_coding	core-binding factor subunit beta [Source:HGNC Symbol;Acc:HGNC:1539]	86.9385	89.3791	88.6257	105.365	101.266	104.096	111.52	111.809	112.42
1030	ENSG00000067992	PDK3	protein_coding	pyruvate dehydrogenase kinase 3 [Source:HGNC Symbol;Acc:HGNC:8811]	115.188	115.982	119.304	89.3735	87.0461	87.0935	125.404	115.915	115.023
1031	ENSG00000068001	HYAL2	protein_coding	hyaluronidase 2 [Source:HGNC Symbol;Acc:HGNC:5321]	21.7147	21.9615	22.4721	23.0191	25.8114	21.0794	26.0247	27.4299	27.6476
1032	ENSG00000068024	HDAC4	protein_coding	histone deacetylase 4 [Source:HGNC Symbol;Acc:HGNC:14063]	16.4952	16.2018	16.8751	15.5413	17.0636	17.4361	17.0648	15.8608	15.3363
1033	ENSG00000068028	RASSF1	protein_coding	Ras association domain family member 1 [Source:HGNC Symbol;Acc:HGNC:9882]	30.0818	29.0886	28.9528	30.0915	27.6474	28.0625	28.2134	29.9676	27.7531
1034	ENSG00000068078	FGFR3	protein_coding	fibroblast growth factor receptor 3 [Source:HGNC Symbol;Acc:HGNC:3690]	57.1754	56.7684	52.014	47.3445	56.6267	46.5395	52.836	53.8148	54.6621
1035	ENSG00000068079	IFI35	protein_coding	interferon induced protein 35 [Source:HGNC Symbol;Acc:HGNC:5399]	6.37496	4.0608	6.69112	72.8412	70.5224	65.4069	3.18042	2.79897	2.60296
1036	ENSG00000068097	HEATR6	protein_coding	HEAT repeat containing 6 [Source:HGNC Symbol;Acc:HGNC:24076]	63.7895	62.8181	63.3762	66.3544	67.2825	66.8816	63.369	60.7936	60.6418
1037	ENSG00000068120	COASY	protein_coding	Coenzyme A synthase [Source:HGNC Symbol;Acc:HGNC:29932]	96.3814	89.1305	94.3069	99.6443	108.502	95.5513	98.4562	99.4194	105.525
1038	ENSG00000068137	PLEKHH3	protein_coding	pleckstrin homology, MyTH4 and FERM domain containing H3 [Source:HGNC Symbol;Acc:HGNC:26105]	30.5201	29.5859	25.8387	25.4967	28.2954	24.6794	27.29	27.9524	26.0647
1039	ENSG00000068305	MEF2A	protein_coding	myocyte enhancer factor 2A [Source:HGNC Symbol;Acc:HGNC:6993]	86.1815	88.9647	84.8804	91.3556	90.79	99.4983	88.6755	90.5746	91.0683
1040	ENSG00000068308	OTUD5	protein_coding	OTU deubiquitinase 5 [Source:HGNC Symbol;Acc:HGNC:25402]	98.8119	96.0504	93.0023	92.7971	106.054	93.2525	101.944	101.173	101.973
1041	ENSG00000068323	TFE3	protein_coding	transcription factor binding to IGHM enhancer 3 [Source:HGNC Symbol;Acc:HGNC:11752]	53.1911	52.3761	57.653	52.0294	57.8507	53.219	54.5117	55.345	54.0641
1042	ENSG00000068354	TBC1D25	protein_coding	TBC1 domain family member 25 [Source:HGNC Symbol;Acc:HGNC:8092]	24.1053	26.3538	23.3137	26.758	26.0994	22.3372	24.9304	24.6309	26.6275
1043	ENSG00000068366	ACSL4	protein_coding	acyl-CoA synthetase long chain family member 4 [Source:HGNC Symbol;Acc:HGNC:3571]	95.5049	98.7853	98.0101	102.933	90.034	102.274	108.579	112.705	108.515
1044	ENSG00000068383	INPP5A	protein_coding	inositol polyphosphate-5-phosphatase A [Source:HGNC Symbol;Acc:HGNC:6076]	37.5724	40.8567	40.8621	31.2627	34.6312	32.7902	39.9433	35.6402	37.5318
1045	ENSG00000068394	GPKOW	protein_coding	G-patch domain and KOW motifs [Source:HGNC Symbol;Acc:HGNC:30677]	36.9349	36.0086	37.4534	39.9568	38.8431	39.1227	35.3266	36.6852	38.4815
1046	ENSG00000068400	GRIPAP1	protein_coding	GRIP1 associated protein 1 [Source:HGNC Symbol;Acc:HGNC:18706]	85.5042	81.1746	73.3919	79.5082	83.4101	80.8044	66.2758	66.0557	65.707
1047	ENSG00000068438	FTSJ1	protein_coding	FtsJ RNA 2'-O-methyltransferase 1 [Source:HGNC Symbol;Acc:HGNC:13254]	54.7051	52.2103	56.643	55.9485	60.3347	53.219	60.4621	60.6443	59.1997
1048	ENSG00000068489	PRR11	protein_coding	proline rich 11 [Source:HGNC Symbol;Acc:HGNC:25619]	123.714	125.139	132.307	102.753	101.086	110.472	118.667	128.715	123.324
1049	ENSG00000068615	REEP1	protein_coding	receptor accessory protein 1 [Source:HGNC Symbol;Acc:HGNC:25786]	15.3398	17.072	16.1597	10.6311	10.6558	11.3638	16.2441	17.5775	14.8087
1050	ENSG00000068650	ATP11A	protein_coding	ATPase phospholipid transporting 11A [Source:HGNC Symbol;Acc:HGNC:13552]	77.1769	77.3625	79.3676	76.7153	77.2543	74.2116	68.7723	64.7122	65.3553
1051	ENSG00000068654	POLR1A	protein_coding	RNA polymerase I subunit A [Source:HGNC Symbol;Acc:HGNC:17264]	307.512	308.29	313.262	327.943	352.216	328.769	302.584	319.68	304.124
1052	ENSG00000068697	LAPTM4A	protein_coding	lysosomal protein transmembrane 4 alpha [Source:HGNC Symbol;Acc:HGNC:6924]	62.5145	62.4867	62.1558	43.1101	44.531	44.9781	71.2345	70.4221	70.1743
1053	ENSG00000068724	TTC7A	protein_coding	tetratricopeptide repeat domain 7A [Source:HGNC Symbol;Acc:HGNC:19750]	21.5553	22.3344	24.1554	23.4696	25.8474	20.3421	21.408	21.3841	21.105
1054	ENSG00000068745	IP6K2	protein_coding	inositol hexakisphosphate kinase 2 [Source:HGNC Symbol;Acc:HGNC:17313]	87.7354	87.846	87.3633	88.7429	92.3739	92.385	74.9963	74.8258	76.1892
1056	ENSG00000068784	SRBD1	protein_coding	S1 RNA binding domain 1 [Source:HGNC Symbol;Acc:HGNC:25521]	49.6052	49.807	48.8578	46.3535	40.2831	46.7997	43.5683	47.2466	46.7477
1057	ENSG00000068796	KIF2A	protein_coding	kinesin family member 2A [Source:HGNC Symbol;Acc:HGNC:6318]	130.248	126.838	137.357	133.114	118.761	134.587	132.62	134.91	127.897
1058	ENSG00000068831	RASGRP2	protein_coding	RAS guanyl releasing protein 2 [Source:HGNC Symbol;Acc:HGNC:9879]	1.27499	1.11879	1.34664	0.991037	0.89998	0.520479	0.615565	1.00763	1.47735
1059	ENSG00000068878	PSME4	protein_coding	proteasome activator subunit 4 [Source:HGNC Symbol;Acc:HGNC:20635]	261.174	257.447	266.088	244.921	229.567	245.71	247.149	239.704	239.331
1060	ENSG00000068885	IFT80	protein_coding	intraflagellar transport 80 [Source:HGNC Symbol;Acc:HGNC:29262]	24.1053	24.2819	22.2616	21.4875	18.1076	21.9469	20.1768	18.921	20.0146
1061	ENSG00000068903	SIRT2	protein_coding	sirtuin 2 [Source:HGNC Symbol;Acc:HGNC:10886]	44.0669	41.3539	41.6196	42.029	45.287	41.6383	41.3454	43.4773	45.2
1062	ENSG00000068912	ERLEC1	protein_coding	endoplasmic reticulum lectin 1 [Source:HGNC Symbol;Acc:HGNC:25222]	58.5301	57.3071	57.6951	58.5162	50.5789	58.0768	52.2546	54.9344	53.2551
1063	ENSG00000068971	PPP2R5B	protein_coding	protein phosphatase 2 regulatory subunit B'beta [Source:HGNC Symbol;Acc:HGNC:9310]	17.7702	16.6576	16.6226	18.1089	18.2516	16.5686	17.2358	18.4732	17.9041
1064	ENSG00000068976	PYGM	protein_coding	glycogen phosphorylase, muscle associated [Source:HGNC Symbol;Acc:HGNC:9726]	1.15546	1.07736	1.26247	0.765801	0.971978	1.47469	1.02594	0.671753	0.879377
1066	ENSG00000069011	PITX1	protein_coding	paired like homeodomain 1 [Source:HGNC Symbol;Acc:HGNC:9004]	48.5294	48.9368	47.8899	49.0113	58.6787	44.9347	54.6827	54.9344	55.8932
1068	ENSG00000069020	MAST4	protein_coding	microtubule associated serine/threonine kinase family member 4 [Source:HGNC Symbol;Acc:HGNC:19037]	20.5194	19.3924	18.9792	20.1811	21.2755	21.4264	19.8349	18.4732	17.4117
1070	ENSG00000069188	SDK2	protein_coding	sidekick cell adhesion molecule 2 [Source:HGNC Symbol;Acc:HGNC:19308]	66.9769	63.564	64.1337	62.2101	74.0863	60.7226	69.5246	69.4144	66.5161
1072	ENSG00000069248	NUP133	protein_coding	nucleoporin 133 [Source:HGNC Symbol;Acc:HGNC:18016]	295.599	300.085	308.086	284.383	254.586	289.343	298.036	299.378	295.189
1073	ENSG00000069275	NUCKS1	protein_coding	nuclear casein kinase and cyclin dependent kinase substrate 1 [Source:HGNC Symbol;Acc:HGNC:29923]	1534.01	1543.27	1561.13	1322.36	1282.04	1387.51	1574.85	1647.36	1633
1074	ENSG00000069329	VPS35	protein_coding	VPS35 retromer complex component [Source:HGNC Symbol;Acc:HGNC:13487]	197.146	198.316	207.93	208.568	186.98	208.409	206.59	209.102	207.146
1075	ENSG00000069345	DNAJA2	protein_coding	DnaJ heat shock protein family (Hsp40) member A2 [Source:HGNC Symbol;Acc:HGNC:14884]	135.149	125.553	133.822	134.961	130.641	132.028	137.716	137.971	136.655
1076	ENSG00000069399	BCL3	protein_coding	BCL3 transcription coactivator [Source:HGNC Symbol;Acc:HGNC:998]	2.07186	2.15471	2.56703	2.25236	2.73594	1.99517	2.35966	2.0899	2.04015
1077	ENSG00000069424	KCNAB2	protein_coding	potassium voltage-gated channel subfamily A regulatory beta subunit 2 [Source:HGNC Symbol;Acc:HGNC:6229]	8.84526	10.6907	9.08982	8.64905	9.82778	9.412	10.8066	9.70309	9.95455
1078	ENSG00000069431	ABCC9	protein_coding	ATP binding cassette subfamily C member 9 [Source:HGNC Symbol;Acc:HGNC:60]	1.19531	1.61603	1.22039	1.12618	0.89998	0.824092	0.683961	0.93299	1.30148
1079	ENSG00000069482	GAL	protein_coding	galanin and GMAP prepropeptide [Source:HGNC Symbol;Acc:HGNC:4114]	37.3334	37.1688	34.8864	38.4703	43.343	33.7878	49.1426	51.5384	56.7374
1080	ENSG00000069493	CLEC2D	protein_coding	C-type lectin domain family 2 member D [Source:HGNC Symbol;Acc:HGNC:14351]	6.33512	6.25695	4.92365	5.94622	5.86787	5.37828	4.24056	6.08309	4.74864
1081	ENSG00000069509	FUNDC1	protein_coding	FUN14 domain containing 1 [Source:HGNC Symbol;Acc:HGNC:28746]	26.3764	24.0333	26.9328	24.3705	24.7674	25.8505	25.7511	26.9821	28.7732
1082	ENSG00000069535	MAOB	protein_coding	monoamine oxidase B [Source:HGNC Symbol;Acc:HGNC:6834]	0.318748	0.787299	0.462907	0.765801	0.755983	0.303613	0.820753	0.709072	1.19595
1083	ENSG00000069667	RORA	protein_coding	RAR related orphan receptor A [Source:HGNC Symbol;Acc:HGNC:10258]	20.9178	19.9311	20.7046	22.1181	18.8996	20.8192	17.9882	15.7115	14.4218
1084	ENSG00000069696	DRD4	protein_coding	dopamine receptor D4 [Source:HGNC Symbol;Acc:HGNC:3025]	1.47421	1.2431	1.47289	1.80189	2.23195	1.56144	2.56485	1.7167	1.79393
1085	ENSG00000069702	TGFBR3	protein_coding	transforming growth factor beta receptor 3 [Source:HGNC Symbol;Acc:HGNC:11774]	42.8318	42.2655	41.3671	36.1278	35.1352	36.6938	41.8584	47.6198	43.2302
1087	ENSG00000069812	HES2	protein_coding	hes family bHLH transcription factor 2 [Source:HGNC Symbol;Acc:HGNC:16005]	1.59374	1.86465	2.06204	1.98207	1.43997	0.954212	1.02594	1.7167	0.949727
1088	ENSG00000069849	ATP1B3	protein_coding	ATPase Na+/K+ transporting subunit beta 3 [Source:HGNC Symbol;Acc:HGNC:806]	134.193	138.233	135.758	129.33	131.793	128.168	156.217	164.393	160.258
1089	ENSG00000069869	NEDD4	protein_coding	NEDD4 E3 ubiquitin protein ligase [Source:HGNC Symbol;Acc:HGNC:7727]	25.1811	23.246	25.1232	23.9651	21.6355	23.2481	22.3997	23.0635	21.2457
1090	ENSG00000069943	PIGB	protein_coding	phosphatidylinositol glycan anchor biosynthesis class B [Source:HGNC Symbol;Acc:HGNC:8959]	7.45074	7.41718	8.33233	7.56792	7.70383	7.11321	6.83961	8.24763	7.56264
1091	ENSG00000069956	MAPK6	protein_coding	mitogen-activated protein kinase 6 [Source:HGNC Symbol;Acc:HGNC:6879]	83.7909	82.0862	82.4396	65.1832	54.1788	65.7539	69.8666	75.6095	76.4354
1092	ENSG00000069966	GNB5	protein_coding	G protein subunit beta 5 [Source:HGNC Symbol;Acc:HGNC:4401]	16.0968	14.42	14.6026	14.9556	15.0477	15.4409	14.4658	14.3307	13.9293
1093	ENSG00000069974	RAB27A	protein_coding	RAB27A, member RAS oncogene family [Source:HGNC Symbol;Acc:HGNC:9766]	9.8015	10.6078	12.3723	8.51391	9.1798	11.1036	11.3879	12.5767	11.1857
1094	ENSG00000069998	HDHD5	protein_coding	haloacid dehalogenase like hydrolase domain containing 5 [Source:HGNC Symbol;Acc:HGNC:1843]	78.3323	76.5752	79.7463	79.0127	84.0221	82.4959	83.4432	85.0887	87.199
1095	ENSG00000070010	UFD1	protein_coding	ubiquitin recognition factor in ER associated degradation 1 [Source:HGNC Symbol;Acc:HGNC:12520]	84.269	77.9011	82.2713	82.6164	81.8982	77.508	87.6154	83.7452	83.1187
1096	ENSG00000070018	LRP6	protein_coding	LDL receptor related protein 6 [Source:HGNC Symbol;Acc:HGNC:6698]	108.494	103.841	105.543	110.591	96.9458	113.508	104.851	103.935	97.2943
1098	ENSG00000070031	SCT	protein_coding	secretin [Source:HGNC Symbol;Acc:HGNC:10607]	0.358592	0.745862	0.33666	0.360377	0.719984	0.650599	0.478773	0.373196	0.21105
1099	ENSG00000070047	PHRF1	protein_coding	PHD and ring finger domains 1 [Source:HGNC Symbol;Acc:HGNC:24351]	112.638	115.526	119.136	120.681	137.913	115.546	113.23	112.705	116.922
1100	ENSG00000070061	ELP1	protein_coding	elongator acetyltransferase complex subunit 1 [Source:HGNC Symbol;Acc:HGNC:5959]	197.743	210.706	202.922	197.577	194.108	207.411	201.529	200.481	204.824
1101	ENSG00000070081	NUCB2	protein_coding	nucleobindin 2 [Source:HGNC Symbol;Acc:HGNC:8044]	63.909	64.7657	66.6166	65.2733	48.5629	65.0599	61.0093	64.0031	66.6216
1102	ENSG00000070087	PFN2	protein_coding	profilin 2 [Source:HGNC Symbol;Acc:HGNC:8882]	110.127	114.241	114.717	121.177	120.093	117.845	136.553	145.92	143.268
1103	ENSG00000070159	PTPN3	protein_coding	protein tyrosine phosphatase non-receptor type 3 [Source:HGNC Symbol;Acc:HGNC:9655]	42.274	44.8346	41.83	38.6054	36.5032	39.6865	36.8997	40.1932	39.0443
1104	ENSG00000070182	SPTB	protein_coding	spectrin beta, erythrocytic [Source:HGNC Symbol;Acc:HGNC:11274]	11.9132	12.0995	13.7189	9.18962	9.97178	10.1493	12.2087	12.9126	12.9093
1107	ENSG00000070214	SLC44A1	protein_coding	solute carrier family 44 member 1 [Source:HGNC Symbol;Acc:HGNC:18798]	67.973	71.1055	68.0474	62.0299	60.6226	67.4888	68.4303	71.9148	69.4356
1108	ENSG00000070269	TMEM260	protein_coding	transmembrane protein 260 [Source:HGNC Symbol;Acc:HGNC:20185]	16.3358	15.1659	15.3601	16.3071	14.0037	15.6577	14.0212	16.0474	13.7535
1109	ENSG00000070366	SMG6	protein_coding	SMG6 nonsense mediated mRNA decay factor [Source:HGNC Symbol;Acc:HGNC:17809]	47.6528	52.2103	51.7615	50.2726	52.7748	50.4431	46.4409	47.4332	45.8683
1110	ENSG00000070367	EXOC5	protein_coding	exocyst complex component 5 [Source:HGNC Symbol;Acc:HGNC:10696]	156.306	153.44	149.73	139.151	121.569	137.667	143.769	141.292	141.896
1111	ENSG00000070371	CLTCL1	protein_coding	clathrin heavy chain like 1 [Source:HGNC Symbol;Acc:HGNC:2093]	45.4614	49.9313	45.7858	46.8941	49.2469	42.1154	50.3053	44.4103	45.0944
1112	ENSG00000070388	FGF22	protein_coding	fibroblast growth factor 22 [Source:HGNC Symbol;Acc:HGNC:3679]	0.67734	1.07736	1.26247	0.94599	1.43997	0.780719	0.991743	1.67938	1.09043
1113	ENSG00000070404	FSTL3	protein_coding	follistatin like 3 [Source:HGNC Symbol;Acc:HGNC:3973]	6.53434	6.17408	5.80738	6.57688	5.68787	6.72286	6.66862	7.53856	5.62801
1114	ENSG00000070413	DGCR2	protein_coding	DiGeorge syndrome critical region gene 2 [Source:HGNC Symbol;Acc:HGNC:2845]	147.78	151.99	154.821	154.872	173.804	147.686	151.292	153.384	150.127
1115	ENSG00000070423	RNF126	protein_coding	ring finger protein 126 [Source:HGNC Symbol;Acc:HGNC:21151]	88.4924	84.6139	87.9524	78.7874	97.5938	78.8092	96.7463	97.3295	98.6309
1116	ENSG00000070444	MNT	protein_coding	MAX network transcriptional repressor [Source:HGNC Symbol;Acc:HGNC:7188]	34.6639	36.7544	34.2972	34.8214	39.1311	34.1781	35.0872	33.1771	30.9892
1117	ENSG00000070476	ZXDC	protein_coding	ZXD family zinc finger C [Source:HGNC Symbol;Acc:HGNC:28160]	58.1317	62.3623	63.25	62.9759	70.7024	59.6816	66.994	61.3161	62.682
1118	ENSG00000070495	JMJD6	protein_coding	jumonji domain containing 6, arginine demethylase and lysine hydroxylase [Source:HGNC Symbol;Acc:HGNC:19355]	55.1434	53.2877	55.2543	60.9488	59.7947	55.3009	57.4185	55.9421	58.5665
1119	ENSG00000070501	POLB	protein_coding	DNA polymerase beta [Source:HGNC Symbol;Acc:HGNC:9174]	24.5038	22.0858	24.2395	24.0552	24.2995	24.7228	28.0082	26.3103	25.6075
1121	ENSG00000070540	WIPI1	protein_coding	WD repeat domain, phosphoinositide interacting 1 [Source:HGNC Symbol;Acc:HGNC:25471]	7.6898	7.91442	7.15402	7.43278	8.7838	7.33008	5.95046	6.34433	6.96467
1122	ENSG00000070601	FRMPD1	protein_coding	FERM and PDZ domain containing 1 [Source:HGNC Symbol;Acc:HGNC:29159]	2.31092	1.82322	1.30456	1.6217	1.94396	1.60481	1.6757	1.30619	1.58288
1123	ENSG00000070610	GBA2	protein_coding	glucosylceramidase beta 2 [Source:HGNC Symbol;Acc:HGNC:18986]	71.5191	72.6801	67.837	72.8412	80.5302	74.602	70.3796	72.9225	71.0888
1124	ENSG00000070614	NDST1	protein_coding	N-deacetylase and N-sulfotransferase 1 [Source:HGNC Symbol;Acc:HGNC:7680]	146.266	144.656	152.044	148.791	171.284	143.826	146.504	153.197	153.047
1125	ENSG00000070669	ASNS	protein_coding	asparagine synthetase (glutamine-hydrolyzing) [Source:HGNC Symbol;Acc:HGNC:753]	4.10388	4.43373	4.83949	5.76603	4.5359	4.20721	4.47994	3.32144	3.72856
1126	ENSG00000070718	AP3M2	protein_coding	adaptor related protein complex 3 subunit mu 2 [Source:HGNC Symbol;Acc:HGNC:570]	45.8997	47.1136	46.0382	47.2544	44.207	46.7997	44.0813	43.7386	44.5316
1128	ENSG00000070731	ST6GALNAC2	protein_coding	ST6 N-acetylgalactosaminide alpha-2,6-sialyltransferase 2 [Source:HGNC Symbol;Acc:HGNC:10867]	0.438279	0.290057	0.126247	0.225236	0.215995	0.607226	0.307782	0.261237	0.422101
1130	ENSG00000070756	PABPC1	protein_coding	poly(A) binding protein cytoplasmic 1 [Source:HGNC Symbol;Acc:HGNC:8554]	1472.7	1462.35	1472.59	1272.49	1331.11	1309.27	1333.62	1381.76	1372.11
1131	ENSG00000070759	TESK2	protein_coding	testis associated actin remodelling kinase 2 [Source:HGNC Symbol;Acc:HGNC:11732]	9.48275	8.28735	8.87941	11.2167	11.4477	10.2795	8.92569	9.59113	9.67315
1132	ENSG00000070761	CFAP20	protein_coding	cilia and flagella associated protein 20 [Source:HGNC Symbol;Acc:HGNC:29523]	28.7272	24.8621	27.2274	30.542	28.0434	28.1926	31.428	34.2594	35.6324
1133	ENSG00000070770	CSNK2A2	protein_coding	casein kinase 2 alpha 2 [Source:HGNC Symbol;Acc:HGNC:2459]	88.6916	90.415	91.319	84.7337	88.054	86.5297	93.6342	89.9402	95.8873
1134	ENSG00000070778	PTPN21	protein_coding	protein tyrosine phosphatase non-receptor type 21 [Source:HGNC Symbol;Acc:HGNC:9651]	22.2327	20.4283	19.4	23.2894	23.5435	19.9951	20.4162	19.5555	21.8789
1135	ENSG00000070785	EIF2B3	protein_coding	eukaryotic translation initiation factor 2B subunit gamma [Source:HGNC Symbol;Acc:HGNC:3259]	42.5529	41.7683	41.7037	45.2273	37.8352	43.0263	49.04	50.4934	52.3053
1137	ENSG00000070814	TCOF1	protein_coding	treacle ribosome biogenesis factor 1 [Source:HGNC Symbol;Acc:HGNC:11654]	437.482	439.147	447.253	452.994	502.261	450.778	471.933	486.573	479.436
1138	ENSG00000070831	CDC42	protein_coding	cell division cycle 42 [Source:HGNC Symbol;Acc:HGNC:1736]	7.64995	7.41718	6.18613	7.52287	8.56781	8.15417	6.53183	4.66495	6.15564
1139	ENSG00000070882	OSBPL3	protein_coding	oxysterol binding protein like 3 [Source:HGNC Symbol;Acc:HGNC:16370]	55.5817	54.075	54.076	49.5969	47.087	48.5347	54.3749	52.434	53.4661
1140	ENSG00000070886	EPHA8	protein_coding	EPH receptor A8 [Source:HGNC Symbol;Acc:HGNC:3391]	6.45465	5.59396	6.18613	4.86509	6.01187	4.94455	6.77121	6.38165	6.71844
1142	ENSG00000070950	RAD18	protein_coding	RAD18 E3 ubiquitin protein ligase [Source:HGNC Symbol;Acc:HGNC:18278]	92.3971	93.3156	94.6014	95.8603	87.694	91.9947	90.4538	95.0157	91.6662
1143	ENSG00000070961	ATP2B1	protein_coding	ATPase plasma membrane Ca2+ transporting 1 [Source:HGNC Symbol;Acc:HGNC:814]	149.333	153.772	156.379	138.024	114.765	133.373	142.332	146.106	142.916
1145	ENSG00000071051	NCK2	protein_coding	NCK adaptor protein 2 [Source:HGNC Symbol;Acc:HGNC:7665]	31.0381	32.2378	31.8564	30.3167	26.3874	26.6312	33.0011	31.8336	33.8384
1146	ENSG00000071054	MAP4K4	protein_coding	mitogen-activated protein kinase kinase kinase kinase 4 [Source:HGNC Symbol;Acc:HGNC:6866]	231.57	240.706	246.561	224.019	227.911	242.934	217.91	234.18	219.774
1147	ENSG00000071073	MGAT4A	protein_coding	alpha-1,3-mannosyl-glycoprotein 4-beta-N-acetylglucosaminyltransferase A [Source:HGNC Symbol;Acc:HGNC:7047]	20.878	23.8676	23.2716	23.875	21.8515	22.771	27.3584	25.5639	25.9944
1148	ENSG00000071082	RPL31	protein_coding	ribosomal protein L31 [Source:HGNC Symbol;Acc:HGNC:10334]	238.224	205.444	217.019	210.64	225.931	207.801	254.262	255.639	262.406
1149	ENSG00000071127	WDR1	protein_coding	WD repeat domain 1 [Source:HGNC Symbol;Acc:HGNC:12754]	203.879	210.54	213.527	209.739	218.335	214.134	204.709	205.706	203.101
1150	ENSG00000071189	SNX13	protein_coding	sorting nexin 13 [Source:HGNC Symbol;Acc:HGNC:21335]	69.8457	70.774	69.6886	68.5167	56.6267	69.0069	63.7452	62.3984	64.7221
1152	ENSG00000071205	ARHGAP10	protein_coding	Rho GTPase activating protein 10 [Source:HGNC Symbol;Acc:HGNC:26099]	17.9296	18.025	15.9072	12.5231	14.9757	15.3975	13.5766	16.7192	15.2308
1153	ENSG00000071242	RPS6KA2	protein_coding	ribosomal protein S6 kinase A2 [Source:HGNC Symbol;Acc:HGNC:10431]	33.867	31.9063	35.8543	31.8483	32.3993	29.7107	32.5907	33.625	31.2003
1154	ENSG00000071243	ING3	protein_coding	inhibitor of growth family member 3 [Source:HGNC Symbol;Acc:HGNC:14587]	33.7873	34.2682	34.2551	37.7495	32.8313	34.2649	35.5318	38.1779	35.6675
1155	ENSG00000071246	VASH1	protein_coding	vasohibin 1 [Source:HGNC Symbol;Acc:HGNC:19964]	36.656	37.6246	37.0747	34.7764	37.4392	34.3082	36.8655	40.641	37.9539
1156	ENSG00000071282	LMCD1	protein_coding	LIM and cysteine rich domains 1 [Source:HGNC Symbol;Acc:HGNC:6633]	2.94842	2.77626	2.56703	2.52264	2.37595	3.59998	2.46226	2.83629	2.00498
1157	ENSG00000071462	BUD23	protein_coding	BUD23 rRNA methyltransferase and ribosome maturation factor [Source:HGNC Symbol;Acc:HGNC:16405]	83.7112	77.9011	80.5459	78.6072	71.0624	77.161	82.7251	82.2151	85.9679
1158	ENSG00000071537	SEL1L	protein_coding	SEL1L adaptor subunit of ERAD E3 ubiquitin ligase [Source:HGNC Symbol;Acc:HGNC:10717]	109.45	108.274	107.521	103.744	102.886	108.433	102.081	105.502	104.083
1159	ENSG00000071539	TRIP13	protein_coding	thyroid hormone receptor interactor 13 [Source:HGNC Symbol;Acc:HGNC:12307]	120.527	121.244	123.68	115.546	116.025	116.761	121.813	135.545	136.831
1160	ENSG00000071553	ATP6AP1	protein_coding	ATPase H+ transporting accessory protein 1 [Source:HGNC Symbol;Acc:HGNC:868]	167.462	162.681	177.378	189.108	207.535	183.642	182.139	188.501	187.483
1161	ENSG00000071564	TCF3	protein_coding	transcription factor 3 [Source:HGNC Symbol;Acc:HGNC:11633]	152.083	147.598	151.034	141.223	161.204	137.58	159.158	157.227	157.936
1162	ENSG00000071575	TRIB2	protein_coding	tribbles pseudokinase 2 [Source:HGNC Symbol;Acc:HGNC:30809]	15.1804	15.6217	15.9493	15.7214	15.7676	13.359	16.1415	18.3986	17.5172
1163	ENSG00000071626	DAZAP1	protein_coding	DAZ associated protein 1 [Source:HGNC Symbol;Acc:HGNC:2683]	291.017	295.444	300.216	265.508	281.226	256.987	316.571	320.837	321.887
1164	ENSG00000071655	MBD3	protein_coding	methyl-CpG binding domain protein 3 [Source:HGNC Symbol;Acc:HGNC:6918]	108.733	112.294	118.546	112.032	135.429	110.038	119.043	120.206	118.927
1166	ENSG00000071794	HLTF	protein_coding	helicase like transcription factor [Source:HGNC Symbol;Acc:HGNC:11099]	162.522	167.57	173.759	164.377	137.985	160.871	161.141	160.362	163.212
1167	ENSG00000071859	FAM50A	protein_coding	family with sequence similarity 50 member A [Source:HGNC Symbol;Acc:HGNC:18786]	113.195	113.33	113.665	111.041	113.073	109.517	98.08	102.704	104.294
1168	ENSG00000071889	FAM3A	protein_coding	FAM3 metabolism regulating signaling molecule A [Source:HGNC Symbol;Acc:HGNC:13749]	55.5817	54.7794	58.4526	51.624	60.8386	52.7419	54.7169	52.3594	57.3705
1169	ENSG00000071894	CPSF1	protein_coding	cleavage and polyadenylation specific factor 1 [Source:HGNC Symbol;Acc:HGNC:2324]	161.804	163.758	158.777	160.773	181.976	156.708	144.76	146.218	149.459
1171	ENSG00000071967	CYBRD1	protein_coding	cytochrome b reductase 1 [Source:HGNC Symbol;Acc:HGNC:20797]	15.9374	16.9476	16.7909	15.8115	14.3277	13.6192	12.2429	11.3452	11.0098
1173	ENSG00000071994	PDCD2	protein_coding	programmed cell death 2 [Source:HGNC Symbol;Acc:HGNC:8762]	128.177	119.545	125.574	122.844	122.037	127.431	141.204	138.493	152.519
1174	ENSG00000072041	SLC6A15	protein_coding	solute carrier family 6 member 15 [Source:HGNC Symbol;Acc:HGNC:13621]	166.984	166.659	163.911	167.035	149.829	165.556	163.159	163.758	166.167
1175	ENSG00000072042	RDH11	protein_coding	retinol dehydrogenase 11 [Source:HGNC Symbol;Acc:HGNC:17964]	98.5728	100.111	101.335	103.969	92.1219	100.496	92.3347	97.7773	95.6059
1176	ENSG00000072062	PRKACA	protein_coding	protein kinase cAMP-activated catalytic subunit alpha [Source:HGNC Symbol;Acc:HGNC:9380]	133.555	141.921	144.595	133.565	158.684	136.105	146.71	149.502	147.348
1177	ENSG00000072071	ADGRL1	protein_coding	adhesion G protein-coupled receptor L1 [Source:HGNC Symbol;Acc:HGNC:20973]	142.082	139.518	142.197	133.249	148.713	120.448	144.213	140.21	141.509
1179	ENSG00000072110	ACTN1	protein_coding	actinin alpha 1 [Source:HGNC Symbol;Acc:HGNC:163]	130.169	132.971	128.562	133.34	148.893	125.739	137.271	134.686	134.369
1180	ENSG00000072121	ZFYVE26	protein_coding	zinc finger FYVE-type containing 26 [Source:HGNC Symbol;Acc:HGNC:20761]	85.1854	87.473	81.6821	104.374	111.886	103.922	74.7569	73.4823	71.5813
1181	ENSG00000072133	RPS6KA6	protein_coding	ribosomal protein S6 kinase A6 [Source:HGNC Symbol;Acc:HGNC:10435]	40.8794	37.5832	36.5276	37.9747	33.7312	38.9926	35.9079	34.4833	35.4565
1182	ENSG00000072134	EPN2	protein_coding	epsin 2 [Source:HGNC Symbol;Acc:HGNC:18639]	41.1583	41.5196	40.1467	36.308	38.7351	36.3902	36.1815	38.7004	36.8283
1183	ENSG00000072135	PTPN18	protein_coding	protein tyrosine phosphatase non-receptor type 18 [Source:HGNC Symbol;Acc:HGNC:9649]	35.5006	40.6495	37.3693	39.7766	43.595	37.7347	37.5495	39.3348	36.8635
1184	ENSG00000072163	LIMS2	protein_coding	LIM zinc finger domain containing 2 [Source:HGNC Symbol;Acc:HGNC:16084]	1.07577	0.911609	0.84165	0.63066	1.18797	0.867465	0.683961	0.634433	1.05525
1185	ENSG00000072182	ASIC4	protein_coding	acid sensing ion channel subunit family member 4 [Source:HGNC Symbol;Acc:HGNC:21263]	0.398435	0.248621	0.33666	0.585613	0.107998	0.520479	0.0683961	0.223918	0.281401
1186	ENSG00000072195	SPEG	protein_coding	striated muscle enriched protein kinase [Source:HGNC Symbol;Acc:HGNC:16901]	16.9733	15.4145	16.1176	16.7575	16.5956	13.2288	15.4233	16.0847	17.3765
1188	ENSG00000072210	ALDH3A2	protein_coding	aldehyde dehydrogenase 3 family member A2 [Source:HGNC Symbol;Acc:HGNC:403]	107.657	106.161	107.058	109.149	101.806	108.39	114.05	110.914	115.234
1189	ENSG00000072274	TFRC	protein_coding	transferrin receptor [Source:HGNC Symbol;Acc:HGNC:11763]	472.265	473.995	487.989	410.334	374.932	427.921	416.669	448.507	429.664
1190	ENSG00000072310	SREBF1	protein_coding	sterol regulatory element binding transcription factor 1 [Source:HGNC Symbol;Acc:HGNC:11289]	63.6699	59.5446	61.23	59.237	68.8305	55.0407	52.0836	52.5833	53.9234
1192	ENSG00000072364	AFF4	protein_coding	AF4/FMR2 family member 4 [Source:HGNC Symbol;Acc:HGNC:17869]	260.178	240.706	251.569	282.355	257.538	268.264	257.614	243.1	240.984
1193	ENSG00000072401	UBE2D1	protein_coding	ubiquitin conjugating enzyme E2 D1 [Source:HGNC Symbol;Acc:HGNC:12474]	40.0427	38.039	38.4213	39.2361	37.6912	38.7323	40.5931	40.9396	41.5418
1194	ENSG00000072415	PALS1	protein_coding	membrane palmitoylated protein 5 [Source:HGNC Symbol;Acc:HGNC:18669]	72.7941	69.7381	71.1615	72.2106	61.6666	70.1779	65.1131	67.3619	67.6768
1195	ENSG00000072422	RHOBTB1	protein_coding	Rho related BTB domain containing 1 [Source:HGNC Symbol;Acc:HGNC:18738]	20.4796	21.5057	21.8408	18.6946	18.1076	20.0818	18.6379	18.5478	19.1704
1196	ENSG00000072501	SMC1A	protein_coding	structural maintenance of chromosomes 1A [Source:HGNC Symbol;Acc:HGNC:11111]	830.936	845.103	856.673	842.336	796.554	866.511	786.863	802.11	792.213
1197	ENSG00000072506	HSD17B10	protein_coding	hydroxysteroid 17-beta dehydrogenase 10 [Source:HGNC Symbol;Acc:HGNC:4800]	69.4871	66.0917	76.2535	70.3636	72.4664	67.6623	81.0836	80.1998	87.8322
1198	ENSG00000072518	MARK2	protein_coding	microtubule affinity regulating kinase 2 [Source:HGNC Symbol;Acc:HGNC:3332]	111.363	108.813	114.675	102.933	113.109	98.4139	115.795	119.049	114.249
1199	ENSG00000072571	HMMR	protein_coding	hyaluronan mediated motility receptor [Source:HGNC Symbol;Acc:HGNC:5012]	93.0744	94.2687	98.5572	81.8506	69.5145	83.9273	84.6744	82.1777	83.9629
1200	ENSG00000072609	CHFR	protein_coding	checkpoint with forkhead and ring finger domains [Source:HGNC Symbol;Acc:HGNC:20455]	35.0224	33.1494	33.2031	36.7585	41.8671	38.4287	33.0011	32.6173	32.5721
1201	ENSG00000072657	TRHDE	protein_coding	thyrotropin releasing hormone degrading enzyme [Source:HGNC Symbol;Acc:HGNC:30748]	2.31092	2.56908	2.14621	1.84693	1.04398	1.73493	2.05188	2.05258	2.18085
1202	ENSG00000072682	P4HA2	protein_coding	prolyl 4-hydroxylase subunit alpha 2 [Source:HGNC Symbol;Acc:HGNC:8547]	23.1889	24.7378	24.8708	23.5146	25.0194	25.0264	22.0577	21.0109	21.2106
1204	ENSG00000072736	NFATC3	protein_coding	nuclear factor of activated T cells 3 [Source:HGNC Symbol;Acc:HGNC:7777]	62.3551	57.3071	60.8513	61.6245	61.4506	65.6237	60.5989	62.3237	61.5564
1205	ENSG00000072756	TRNT1	protein_coding	tRNA nucleotidyl transferase 1 [Source:HGNC Symbol;Acc:HGNC:17341]	37.3334	37.7903	39.768	38.0198	37.1512	42.8094	40.5589	36.5359	37.0394
1206	ENSG00000072778	ACADVL	protein_coding	acyl-CoA dehydrogenase very long chain [Source:HGNC Symbol;Acc:HGNC:92]	63.152	64.1441	59.9255	64.5976	65.9505	59.9852	51.0235	52.8819	49.9134
1207	ENSG00000072786	STK10	protein_coding	serine/threonine kinase 10 [Source:HGNC Symbol;Acc:HGNC:11388]	60.6418	61.4093	62.0296	63.6066	71.8544	61.243	54.9563	57.099	59.8328
1208	ENSG00000072803	FBXW11	protein_coding	F-box and WD repeat domain containing 11 [Source:HGNC Symbol;Acc:HGNC:13607]	123.873	123.813	129.025	118.654	118.725	115.893	126.67	133.306	130.007
1209	ENSG00000072818	ACAP1	protein_coding	ArfGAP with coiled-coil, ankyrin repeat and PH domains 1 [Source:HGNC Symbol;Acc:HGNC:16467]	2.70936	2.90057	2.86161	1.89198	2.55594	1.90842	2.12028	2.27649	1.8291
1210	ENSG00000072832	CRMP1	protein_coding	collapsin response mediator protein 1 [Source:HGNC Symbol;Acc:HGNC:2365]	16.4952	16.5333	17.0855	17.5233	15.3717	17.8698	16.5861	14.4427	16.9544
1211	ENSG00000072840	EVC	protein_coding	EvC ciliary complex subunit 1 [Source:HGNC Symbol;Acc:HGNC:3497]	48.4099	47.3208	50.2465	52.8853	61.3786	56.2551	44.7994	45.3433	47.3105
1212	ENSG00000072849	DERL2	protein_coding	derlin 2 [Source:HGNC Symbol;Acc:HGNC:17943]	32.9506	32.9422	33.4135	32.6141	32.6153	33.354	35.9763	34.5579	37.0745
1213	ENSG00000072858	SIDT1	protein_coding	SID1 transmembrane family member 1 [Source:HGNC Symbol;Acc:HGNC:25967]	2.03202	1.28454	1.47289	3.78396	5.50788	4.90118	1.7783	1.86598	1.1256
1214	ENSG00000072864	NDE1	protein_coding	nudE neurodevelopment protein 1 [Source:HGNC Symbol;Acc:HGNC:17619]	45.1427	49.3098	46.4591	40.4974	50.7589	46.1491	46.3041	44.8208	45.9035
1216	ENSG00000072954	TMEM38A	protein_coding	transmembrane protein 38A [Source:HGNC Symbol;Acc:HGNC:28462]	5.73746	5.09672	5.63905	4.86509	4.4279	4.77106	5.98466	6.23237	5.20591
1217	ENSG00000072958	AP1M1	protein_coding	adaptor related protein complex 1 subunit mu 1 [Source:HGNC Symbol;Acc:HGNC:13667]	83.1136	90.3736	85.9324	79.283	91.366	79.1562	87.9232	92.0674	92.2994
1218	ENSG00000073008	PVR	protein_coding	PVR cell adhesion molecule [Source:HGNC Symbol;Acc:HGNC:9705]	84.9464	84.1995	81.8504	93.2025	103.246	85.055	80.3312	88.9326	82.978
1219	ENSG00000073050	XRCC1	protein_coding	X-ray repair cross complementing 1 [Source:HGNC Symbol;Acc:HGNC:12828]	29.7233	31.8234	30.2994	32.1186	32.2553	33.6143	31.6332	31.1992	31.2003
1220	ENSG00000073060	SCARB1	protein_coding	scavenger receptor class B member 1 [Source:HGNC Symbol;Acc:HGNC:1664]	92.8354	94.9731	93.339	94.3737	106.054	93.7296	95.4125	96.7697	93.0381
1222	ENSG00000073111	MCM2	protein_coding	minichromosome maintenance complex component 2 [Source:HGNC Symbol;Acc:HGNC:6944]	269.183	273.11	268.739	280.734	322.157	284.355	290.41	291.391	288.823
1224	ENSG00000073150	PANX2	protein_coding	pannexin 2 [Source:HGNC Symbol;Acc:HGNC:8600]	11.196	11.9338	11.8252	11.487	13.3197	11.4072	12.5849	12.4647	14.4218
1225	ENSG00000073169	SELENOO	protein_coding	selenoprotein O [Source:HGNC Symbol;Acc:HGNC:30395]	28.3287	29.5444	30.0469	31.7582	34.6672	29.0601	30.5389	29.3705	29.5471
1227	ENSG00000073331	ALPK1	protein_coding	alpha kinase 1 [Source:HGNC Symbol;Acc:HGNC:20917]	18.1686	17.1548	17.5484	22.929	20.9875	22.5975	15.8679	15.8235	14.4921
1228	ENSG00000073350	LLGL2	protein_coding	LLGL scribble cell polarity complex component 2 [Source:HGNC Symbol;Acc:HGNC:6629]	19.4038	18.3979	18.0113	18.6045	20.6635	18.477	18.8773	18.3612	19.5222
1229	ENSG00000073417	PDE8A	protein_coding	phosphodiesterase 8A [Source:HGNC Symbol;Acc:HGNC:8793]	56.0997	52.8319	56.3064	56.9396	52.0188	53.7828	53.8961	54.1134	56.8429
1230	ENSG00000073464	CLCN4	protein_coding	chloride voltage-gated channel 4 [Source:HGNC Symbol;Acc:HGNC:2022]	0.557809	0.704425	0.50499	0.855896	0.251994	0.867465	0.889149	0.709072	0.527626
1231	ENSG00000073536	NLE1	protein_coding	notchless homolog 1 [Source:HGNC Symbol;Acc:HGNC:19889]	56.1793	53.2877	59.8834	57.6603	60.4427	52.3515	60.257	62.1371	61.3102
1232	ENSG00000073578	SDHA	protein_coding	succinate dehydrogenase complex flavoprotein subunit A [Source:HGNC Symbol;Acc:HGNC:10680]	27.8108	27.2654	27.4378	29.5059	31.7513	29.9275	28.9315	31.1245	28.7732
1233	ENSG00000073584	SMARCE1	protein_coding	SWI/SNF related, matrix associated, actin dependent regulator of chromatin, subfamily e, member 1 [Source:HGNC Symbol;Acc:HGNC:11109]	20.2405	16.4918	17.1276	19.1901	15.2637	22.0336	18.125	17.5029	15.6177
1234	ENSG00000073598	FNDC8	protein_coding	fibronectin type III domain containing 8 [Source:HGNC Symbol;Acc:HGNC:25286]	0.358592	0.455804	0.378742	0.450471	0.539988	0.477106	0.17099	0.223918	0.597976
1235	ENSG00000073605	GSDMB	protein_coding	gasdermin B [Source:HGNC Symbol;Acc:HGNC:23690]	6.65387	7.62437	7.19611	8.19858	8.24382	7.02647	6.25824	6.49361	6.40186
1236	ENSG00000073614	KDM5A	protein_coding	lysine demethylase 5A [Source:HGNC Symbol;Acc:HGNC:9886]	164.793	160.36	170.645	176.945	153.645	161.739	156.456	149.017	148.685
1237	ENSG00000073670	ADAM11	protein_coding	ADAM metallopeptidase domain 11 [Source:HGNC Symbol;Acc:HGNC:189]	25.4202	27.6798	24.7024	23.0191	27.3594	24.9396	23.0153	23.8472	23.2859
1238	ENSG00000073711	PPP2R3A	protein_coding	protein phosphatase 2 regulatory subunit B''alpha [Source:HGNC Symbol;Acc:HGNC:9307]	19.9616	20.8841	17.5063	18.3342	18.2156	19.7782	18.1592	19.2569	16.1805
1239	ENSG00000073712	FERMT2	protein_coding	fermitin family member 2 [Source:HGNC Symbol;Acc:HGNC:15767]	84.269	88.6333	79.9988	96.2657	87.802	95.4645	82.8619	88.6713	87.2342
1243	ENSG00000073756	PTGS2	protein_coding	prostaglandin-endoperoxide synthase 2 [Source:HGNC Symbol;Acc:HGNC:9605]	4.54216	5.55253	3.82951	5.99127	3.95991	4.46745	4.13796	3.35876	2.84918
1244	ENSG00000073792	IGF2BP2	protein_coding	insulin like growth factor 2 mRNA binding protein 2 [Source:HGNC Symbol;Acc:HGNC:28867]	74.3081	75.2077	77.053	66.3094	68.8665	70.5249	71.0635	74.7511	73.1642
1245	ENSG00000073803	MAP3K13	protein_coding	mitogen-activated protein kinase kinase kinase 13 [Source:HGNC Symbol;Acc:HGNC:6852]	24.1053	22.8317	22.8087	24.6408	23.2195	26.8047	23.5283	26.0491	25.0447
1246	ENSG00000073849	ST6GAL1	protein_coding	ST6 beta-galactoside alpha-2,6-sialyltransferase 1 [Source:HGNC Symbol;Acc:HGNC:10860]	15.0608	14.5857	15.9493	14.5953	15.6957	15.0505	17.1674	16.7938	15.8991
1247	ENSG00000073861	TBX21	protein_coding	T-box transcription factor 21 [Source:HGNC Symbol;Acc:HGNC:11599]	0.438279	0.414368	0.294577	0.540566	0.46799	0.303613	0.444575	0.186598	0.351751
1249	ENSG00000073910	FRY	protein_coding	FRY microtubule binding protein [Source:HGNC Symbol;Acc:HGNC:20367]	8.96479	9.98626	9.97355	7.79315	8.31581	7.89393	7.62616	8.06103	9.00482
1250	ENSG00000073921	PICALM	protein_coding	phosphatidylinositol binding clathrin assembly protein [Source:HGNC Symbol;Acc:HGNC:15514]	139.97	142.874	144.217	144.917	139.605	142.872	136.655	141.292	143.725
1251	ENSG00000073969	NSF	protein_coding	N-ethylmaleimide sensitive factor, vesicle fusing ATPase [Source:HGNC Symbol;Acc:HGNC:8016]	106.542	116.189	114.17	103.023	95.7219	104.269	105.091	108.749	109.219
1252	ENSG00000074047	GLI2	protein_coding	GLI family zinc finger 2 [Source:HGNC Symbol;Acc:HGNC:4318]	19.8022	19.1438	21.925	16.6224	18.4316	15.1806	22.5023	21.608	21.3513
1253	ENSG00000074054	CLASP1	protein_coding	cytoplasmic linker associated protein 1 [Source:HGNC Symbol;Acc:HGNC:17088]	115.506	119.545	118.504	109.149	102.778	106.221	109.536	110.242	110.766
1254	ENSG00000074071	MRPS34	protein_coding	mitochondrial ribosomal protein S34 [Source:HGNC Symbol;Acc:HGNC:16618]	68.0129	68.3707	71.7506	65.5886	71.3864	70.2213	77.8005	80.8342	84.9478
1255	ENSG00000074181	NOTCH3	protein_coding	notch receptor 3 [Source:HGNC Symbol;Acc:HGNC:7883]	39.206	40.9395	37.1588	29.1455	35.8192	26.6312	41.5164	43.0295	45.7276
1256	ENSG00000074201	CLNS1A	protein_coding	chloride nucleotide-sensitive channel 1A [Source:HGNC Symbol;Acc:HGNC:2080]	115.745	113.412	112.991	110.501	105.046	112.467	127.422	129.798	133.56
1257	ENSG00000074211	PPP2R2C	protein_coding	protein phosphatase 2 regulatory subunit Bgamma [Source:HGNC Symbol;Acc:HGNC:9306]	4.82106	5.75971	5.97571	5.85613	4.2839	4.68431	5.98466	5.1501	5.73354
1258	ENSG00000074219	TEAD2	protein_coding	TEA domain transcription factor 2 [Source:HGNC Symbol;Acc:HGNC:11715]	21.8342	20.6355	20.8729	20.992	24.0475	23.3782	24.2464	22.0559	21.492
1259	ENSG00000074266	EED	protein_coding	embryonic ectoderm development [Source:HGNC Symbol;Acc:HGNC:3188]	39.0466	37.8732	38.5055	39.6415	37.0792	40.2504	36.8655	37.6181	39.2554
1260	ENSG00000074276	CDHR2	protein_coding	cadherin related family member 2 [Source:HGNC Symbol;Acc:HGNC:18231]	1.5539	0.994483	0.883732	1.35141	1.36797	1.04096	0.991743	1.34351	1.05525
1261	ENSG00000074317	SNCB	protein_coding	synuclein beta [Source:HGNC Symbol;Acc:HGNC:11140]	4.3031	4.47517	4.67116	2.56769	3.74392	2.81926	4.37735	3.4334	4.29136
1262	ENSG00000074319	TSG101	protein_coding	tumor susceptibility 101 [Source:HGNC Symbol;Acc:HGNC:15971]	52.6731	46.0363	51.2565	51.6691	46.367	50.0961	51.2287	50.7546	53.9586
1263	ENSG00000074356	NCBP3	protein_coding	nuclear cap binding subunit 3 [Source:HGNC Symbol;Acc:HGNC:24612]	134.711	138.15	132.349	126.132	131.433	135.672	140.52	139.613	130.746
1264	ENSG00000074370	ATP2A3	protein_coding	ATPase sarcoplasmic/endoplasmic reticulum Ca2+ transporting 3 [Source:HGNC Symbol;Acc:HGNC:813]	6.09606	7.21	7.23819	7.70306	7.59583	6.28912	8.82309	8.69546	7.63299
1265	ENSG00000074410	CA12	protein_coding	carbonic anhydrase 12 [Source:HGNC Symbol;Acc:HGNC:1371]	6.33512	6.71276	6.81736	7.20754	5.14789	4.55419	6.46343	7.83711	7.03502
1266	ENSG00000074416	MGLL	protein_coding	monoglyceride lipase [Source:HGNC Symbol;Acc:HGNC:17038]	4.26326	3.93649	5.21823	3.55872	4.03191	3.77347	4.54834	4.55299	4.60794
1267	ENSG00000074527	NTN4	protein_coding	netrin 4 [Source:HGNC Symbol;Acc:HGNC:13658]	2.82889	2.15471	2.94577	1.80189	1.65596	1.60481	1.98349	2.01526	2.74366
1268	ENSG00000074582	BCS1L	protein_coding	BCS1 homolog, ubiquinol-cytochrome c reductase complex chaperone [Source:HGNC Symbol;Acc:HGNC:1020]	44.8638	43.0528	41.7458	38.6955	40.3911	40.5106	45.2782	48.6274	48.1547
1269	ENSG00000074590	NUAK1	protein_coding	NUAK family kinase 1 [Source:HGNC Symbol;Acc:HGNC:14311]	25.2608	26.2709	25.6282	24.0552	23.5075	25.0264	22.6733	26.4223	22.5472
1270	ENSG00000074603	DPP8	protein_coding	dipeptidyl peptidase 8 [Source:HGNC Symbol;Acc:HGNC:16490]	94.8275	97.0449	91.8661	94.7792	85.3541	96.6356	87.1366	87.1039	87.1287
1271	ENSG00000074621	SLC24A1	protein_coding	solute carrier family 24 member 1 [Source:HGNC Symbol;Acc:HGNC:10975]	30.042	29.793	30.6781	31.2627	32.0753	33.0938	27.803	30.7513	29.0546
1272	ENSG00000074657	ZNF532	protein_coding	zinc finger protein 532 [Source:HGNC Symbol;Acc:HGNC:30940]	24.5834	24.0748	25.8387	21.5776	21.9955	21.5131	21.8525	21.0109	20.2608
1274	ENSG00000074695	LMAN1	protein_coding	lectin, mannose binding 1 [Source:HGNC Symbol;Acc:HGNC:6631]	212.685	215.968	211.591	214.605	191.408	220.076	232.239	235.412	243.341
1275	ENSG00000074696	HACD3	protein_coding	3-hydroxyacyl-CoA dehydratase 3 [Source:HGNC Symbol;Acc:HGNC:24175]	326.637	314.961	320.248	319.7	299.441	315.54	342.254	351.065	342.816
1276	ENSG00000074706	IPCEF1	protein_coding	interaction protein for cytohesin exchange factors 1 [Source:HGNC Symbol;Acc:HGNC:21204]	0.757027	1.03592	1.13623	1.39646	0.791982	0.780719	0.581367	0.970309	1.05525
1277	ENSG00000074755	ZZEF1	protein_coding	zinc finger ZZ-type and EF-hand domain containing 1 [Source:HGNC Symbol;Acc:HGNC:29027]	155.39	152.736	155.874	160.593	171.176	162.693	143.461	136.328	149.283
1279	ENSG00000074800	ENO1	protein_coding	enolase 1 [Source:HGNC Symbol;Acc:HGNC:3350]	1701.24	1660.5	1722.39	1631.11	1692.75	1624.94	1805.73	1825.3	1830.97
1281	ENSG00000074842	MYDGF	protein_coding	myeloid derived growth factor [Source:HGNC Symbol;Acc:HGNC:16948]	51.7567	43.26	48.8999	53.3809	52.0548	50.5732	52.4598	54.1507	53.4661
1282	ENSG00000074855	ANO8	protein_coding	anoctamin 8 [Source:HGNC Symbol;Acc:HGNC:29329]	17.6905	17.3206	16.833	15.8566	17.6036	14.3132	14.8761	16.5326	15.7936
1283	ENSG00000074935	TUBE1	protein_coding	tubulin epsilon 1 [Source:HGNC Symbol;Acc:HGNC:20775]	43.3896	42.7213	39.305	40.182	38.6991	38.1685	39.02	36.9464	37.8132
1284	ENSG00000074964	ARHGEF10L	protein_coding	Rho guanine nucleotide exchange factor 10 like [Source:HGNC Symbol;Acc:HGNC:25540]	8.44682	8.74316	10.2681	8.15353	9.79178	7.33008	7.93395	6.56825	7.80887
1285	ENSG00000074966	TXK	protein_coding	TXK tyrosine kinase [Source:HGNC Symbol;Acc:HGNC:12434]	0.398435	0.745862	0.210412	0.855896	0.683985	0.477106	0.581367	0.335876	0.597976
1287	ENSG00000075043	KCNQ2	protein_coding	potassium voltage-gated channel subfamily Q member 2 [Source:HGNC Symbol;Acc:HGNC:6296]	22.2327	22.583	23.7766	13.1087	15.1557	12.1011	20.9292	22.0186	23.3211
1288	ENSG00000075073	TACR2	protein_coding	tachykinin receptor 2 [Source:HGNC Symbol;Acc:HGNC:11527]	0.358592	0.414368	0.294577	0.810848	0.683985	0.520479	0.547169	0.261237	0.316576
1289	ENSG00000075089	ACTR6	protein_coding	actin related protein 6 [Source:HGNC Symbol;Acc:HGNC:24025]	38.4888	35.9257	37.9163	34.5512	31.7153	35.8697	40.1827	41.3128	41.5769
1290	ENSG00000075131	TIPIN	protein_coding	TIMELESS interacting protein [Source:HGNC Symbol;Acc:HGNC:30750]	56.6176	53.3291	55.8855	60.1379	55.2948	58.0768	59.6414	63.3313	61.0639
1291	ENSG00000075142	SRI	protein_coding	sorcin [Source:HGNC Symbol;Acc:HGNC:11292]	53.2708	54.5722	52.6452	49.4618	54.6108	50.0961	59.6414	59.4128	59.6921
1292	ENSG00000075151	EIF4G3	protein_coding	eukaryotic translation initiation factor 4 gamma 3 [Source:HGNC Symbol;Acc:HGNC:3298]	287.67	287.198	293.147	261.409	248.142	274.336	273.071	275.941	264.2
1293	ENSG00000075188	NUP37	protein_coding	nucleoporin 37 [Source:HGNC Symbol;Acc:HGNC:29929]	25.8983	24.2405	25.3337	25.9471	24.1555	25.4601	29.9575	30.2289	32.2907
1294	ENSG00000075213	SEMA3A	protein_coding	semaphorin 3A [Source:HGNC Symbol;Acc:HGNC:10723]	4.70153	4.47517	4.41866	6.12641	4.10391	6.07226	5.02711	4.47835	5.17074
1295	ENSG00000075218	GTSE1	protein_coding	G2 and S-phase expressed 1 [Source:HGNC Symbol;Acc:HGNC:13698]	106.781	110.098	110.635	100.275	112.533	105.007	109.4	121.177	114.706
1296	ENSG00000075223	SEMA3C	protein_coding	semaphorin 3C [Source:HGNC Symbol;Acc:HGNC:10725]	11.9531	12.2653	12.3723	10.9014	8.9278	8.06743	11.8667	11.2705	11.045
1297	ENSG00000075234	TTC38	protein_coding	tetratricopeptide repeat domain 38 [Source:HGNC Symbol;Acc:HGNC:26082]	41.9552	43.0528	43.0925	42.6596	51.9108	46.366	42.4398	45.4926	42.386
1298	ENSG00000075239	ACAT1	protein_coding	acetyl-CoA acetyltransferase 1 [Source:HGNC Symbol;Acc:HGNC:93]	93.194	94.3101	94.8119	89.5087	74.6263	92.2549	90.2828	88.1862	90.822
1299	ENSG00000075240	GRAMD4	protein_coding	GRAM domain containing 4 [Source:HGNC Symbol;Acc:HGNC:29113]	31.9545	32.2792	28.9107	29.641	26.9994	28.8866	30.744	29.5571	31.0596
1300	ENSG00000075275	CELSR1	protein_coding	cadherin EGF LAG seven-pass G-type receptor 1 [Source:HGNC Symbol;Acc:HGNC:1850]	72.3558	79.5172	74.2756	72.7511	82.9062	69.3105	72.7734	68.8546	69.5763
1301	ENSG00000075290	WNT8B	protein_coding	Wnt family member 8B [Source:HGNC Symbol;Acc:HGNC:12789]	1.63358	1.74034	1.30456	1.48656	1.43997	1.51806	1.36792	1.19423	1.58288
1302	ENSG00000075292	ZNF638	protein_coding	zinc finger protein 638 [Source:HGNC Symbol;Acc:HGNC:17894]	228.024	224.877	229.981	239.471	185.9	236.731	219.757	216.267	209.679
1303	ENSG00000075303	SLC25A40	protein_coding	solute carrier family 25 member 40 [Source:HGNC Symbol;Acc:HGNC:29680]	27.253	29.5859	26.5541	27.3436	25.7034	26.9782	26.8455	27.0567	24.1653
1304	ENSG00000075336	TIMM21	protein_coding	translocase of inner mitochondrial membrane 21 [Source:HGNC Symbol;Acc:HGNC:25010]	25.7787	26.1052	24.9128	21.3073	20.5195	22.9445	28.5896	27.6538	31.1651
1305	ENSG00000075340	ADD2	protein_coding	adducin 2 [Source:HGNC Symbol;Acc:HGNC:244]	103.155	100.318	101.587	94.9143	98.9618	94.4236	101.26	103.263	105.596
1307	ENSG00000075391	RASAL2	protein_coding	RAS protein activator like 2 [Source:HGNC Symbol;Acc:HGNC:9874]	66.7777	64.7242	67.8791	64.3724	57.8867	60.6358	65.968	63.1447	60.1846
1308	ENSG00000075399	VPS9D1	protein_coding	VPS9 domain containing 1 [Source:HGNC Symbol;Acc:HGNC:13526]	14.2241	15.6217	13.8872	13.8295	15.6957	14.0963	14.8761	16.1594	13.4721
1309	ENSG00000075407	ZNF37A	protein_coding	zinc finger protein 37A [Source:HGNC Symbol;Acc:HGNC:13102]	85.4245	87.0172	83.155	97.9775	78.7302	105.05	90.8642	86.5814	84.2091
1310	ENSG00000075413	MARK3	protein_coding	microtubule affinity regulating kinase 3 [Source:HGNC Symbol;Acc:HGNC:6897]	140.249	148.136	149.182	142.709	144.357	143.782	143.05	140.508	138.097
1311	ENSG00000075415	SLC25A3	protein_coding	solute carrier family 25 member 3 [Source:HGNC Symbol;Acc:HGNC:10989]	263.605	257.198	278.292	246.768	251.346	252.606	310.963	310.686	323.048
1312	ENSG00000075420	FNDC3B	protein_coding	fibronectin type III domain containing 3B [Source:HGNC Symbol;Acc:HGNC:24670]	36.4967	35.6356	35.0547	43.966	39.4191	40.9444	38.3702	37.8421	37.1097
1313	ENSG00000075426	FOSL2	protein_coding	FOS like 2, AP-1 transcription factor subunit [Source:HGNC Symbol;Acc:HGNC:3798]	10.3992	8.03873	9.04774	8.6941	8.53181	9.80236	6.73701	6.82948	6.82396
1314	ENSG00000075429	CACNG5	protein_coding	calcium voltage-gated channel auxiliary subunit gamma 5 [Source:HGNC Symbol;Acc:HGNC:1409]	0.956244	0.953046	1.17831	0.675707	0.89998	0.780719	1.06014	0.970309	1.61805
1315	ENSG00000075461	CACNG4	protein_coding	calcium voltage-gated channel auxiliary subunit gamma 4 [Source:HGNC Symbol;Acc:HGNC:1408]	0.438279	0.414368	0.294577	0.0900943	0.395991	0.346986	0.410377	0.671753	0.668326
1316	ENSG00000075539	FRYL	protein_coding	FRY like transcription coactivator [Source:HGNC Symbol;Acc:HGNC:29127]	55.5418	52.7904	62.1558	57.1198	48.5989	57.2961	53.178	51.613	50.6521
1317	ENSG00000075568	TMEM131	protein_coding	transmembrane protein 131 [Source:HGNC Symbol;Acc:HGNC:30366]	111.163	111.423	109.751	105.861	106.918	109.734	103.62	102.629	103.907
1318	ENSG00000075618	FSCN1	protein_coding	fascin actin-bundling protein 1 [Source:HGNC Symbol;Acc:HGNC:11148]	93.3932	100.153	95.2748	66.3995	79.9182	56.9057	97.4644	101.36	99.3696
1319	ENSG00000075624	ACTB	protein_coding	actin beta [Source:HGNC Symbol;Acc:HGNC:132]	2021.86	2049.67	2085.99	2307.94	2691.95	2297.83	2517.83	2571.84	2568.27
1320	ENSG00000075643	MOCOS	protein_coding	molybdenum cofactor sulfurase [Source:HGNC Symbol;Acc:HGNC:18234]	29.8029	33.4809	31.0148	31.8934	33.7312	30.6215	30.3337	30.6021	32.0797
1321	ENSG00000075651	PLD1	protein_coding	phospholipase D1 [Source:HGNC Symbol;Acc:HGNC:9067]	10.6382	11.3951	10.0577	10.1807	7.48783	9.71561	9.88323	9.77773	8.12544
1322	ENSG00000075673	ATP12A	protein_coding	ATPase H+/K+ transporting non-gastric alpha2 subunit [Source:HGNC Symbol;Acc:HGNC:13816]	0.757027	0.745862	0.294577	0.540566	0.683985	0.607226	0.547169	0.597113	0.527626
1323	ENSG00000075702	WDR62	protein_coding	WD repeat domain 62 [Source:HGNC Symbol;Acc:HGNC:24502]	88.1338	88.9647	83.0288	84.4183	95.7939	79.5032	78.6897	77.1023	77.4907
1324	ENSG00000075711	DLG1	protein_coding	discs large MAGUK scaffold protein 1 [Source:HGNC Symbol;Acc:HGNC:2900]	76.3402	71.1055	73.8127	66.895	61.6306	67.8358	74.2098	71.0938	70.0688
1325	ENSG00000075785	RAB7A	protein_coding	RAB7A, member RAS oncogene family [Source:HGNC Symbol;Acc:HGNC:9788]	216.948	212.156	213.821	216.451	200.732	207.151	215.55	227.873	224.452
1326	ENSG00000075790	BCAP29	protein_coding	B cell receptor associated protein 29 [Source:HGNC Symbol;Acc:HGNC:24131]	1.07577	1.86465	1.17831	1.5316	1.07998	1.25782	1.09434	0.858351	1.37183
1327	ENSG00000075826	SEC31B	protein_coding	SEC31 homolog B, COPII coat complex component [Source:HGNC Symbol;Acc:HGNC:23197]	17.8499	18.3565	14.2239	17.6134	20.3035	19.8216	16.5519	15.5249	14.668
1328	ENSG00000075856	SART3	protein_coding	spliceosome associated factor 3, U4/U6 recycling protein [Source:HGNC Symbol;Acc:HGNC:16860]	91.0026	92.9841	93.9281	104.329	101.626	107.783	101.192	103.711	106.264
1330	ENSG00000075886	TUBA3D	protein_coding	tubulin alpha 3d [Source:HGNC Symbol;Acc:HGNC:24071]	0.67734	1.03592	0.925815	0.900943	0.791982	1.56144	1.02594	1.00763	0.773852
1331	ENSG00000075891	PAX2	protein_coding	paired box 2 [Source:HGNC Symbol;Acc:HGNC:8616]	5.33903	5.22103	6.31237	9.82028	11.1958	9.71561	5.64268	6.90412	5.76871
1332	ENSG00000075914	EXOSC7	protein_coding	exosome component 7 [Source:HGNC Symbol;Acc:HGNC:28112]	28.1295	25.9809	27.3536	26.803	25.9194	27.5854	27.1874	27.5045	28.4918
1333	ENSG00000075945	KIFAP3	protein_coding	kinesin associated protein 3 [Source:HGNC Symbol;Acc:HGNC:17060]	40.7599	42.8871	40.3571	40.0019	38.4831	43.1564	43.3289	43.8878	43.7578
1334	ENSG00000075975	MKRN2	protein_coding	makorin ring finger protein 2 [Source:HGNC Symbol;Acc:HGNC:7113]	36.0584	35.8014	34.8022	36.7134	32.8673	34.0914	38.4044	40.1559	39.0092
1335	ENSG00000076003	MCM6	protein_coding	minichromosome maintenance complex component 6 [Source:HGNC Symbol;Acc:HGNC:6949]	254.879	261.425	265.33	239.02	231.079	244.495	273.995	282.882	279.36
1336	ENSG00000076043	REXO2	protein_coding	RNA exonuclease 2 [Source:HGNC Symbol;Acc:HGNC:17851]	30.799	32.9837	31.3935	32.6592	25.5594	34.2649	34.198	33.4757	35.2806
1337	ENSG00000076053	RBM7	protein_coding	RNA binding motif protein 7 [Source:HGNC Symbol;Acc:HGNC:9904]	21.6749	18.3979	17.843	23.5146	20.0516	25.2432	23.0495	23.0635	21.2809
1338	ENSG00000076067	RBMS2	protein_coding	RNA binding motif single stranded interacting protein 2 [Source:HGNC Symbol;Acc:HGNC:9909]	30.1217	32.7765	26.9749	33.7854	32.6873	33.9613	29.8549	28.139	27.6476
1339	ENSG00000076108	BAZ2A	protein_coding	bromodomain adjacent to zinc finger domain 2A [Source:HGNC Symbol;Acc:HGNC:962]	346.639	345.5	347.517	379.252	407.727	389.405	342.459	348.005	341.022
1340	ENSG00000076201	PTPN23	protein_coding	protein tyrosine phosphatase non-receptor type 23 [Source:HGNC Symbol;Acc:HGNC:14406]	77.8144	74.8348	71.0773	75.7242	90.898	71.9996	68.9775	61.652	69.6818
1342	ENSG00000076248	UNG	protein_coding	uracil DNA glycosylase [Source:HGNC Symbol;Acc:HGNC:12572]	146.505	142.335	152.254	127.709	129.885	126.39	144.487	147.077	147.102
1343	ENSG00000076258	FMO4	protein_coding	flavin containing dimethylaniline monoxygenase 4 [Source:HGNC Symbol;Acc:HGNC:3772]	2.39061	3.19063	2.69328	2.52264	2.05195	2.86264	3.4198	2.68701	2.77883
1344	ENSG00000076321	KLHL20	protein_coding	kelch like family member 20 [Source:HGNC Symbol;Acc:HGNC:25056]	29.6037	28.3428	27.3536	31.0825	30.6713	31.1854	26.2983	29.5571	26.6275
1346	ENSG00000076351	SLC46A1	protein_coding	solute carrier family 46 member 1 [Source:HGNC Symbol;Acc:HGNC:30521]	13.7062	14.42	13.8451	15.0457	15.7676	12.1445	13.9186	13.6217	15.8288
1347	ENSG00000076356	PLXNA2	protein_coding	plexin A2 [Source:HGNC Symbol;Acc:HGNC:9100]	15.4194	13.6741	12.9193	11.6222	12.1317	11.4939	12.0719	13.4724	14.457
1348	ENSG00000076382	SPAG5	protein_coding	sperm associated antigen 5 [Source:HGNC Symbol;Acc:HGNC:13452]	141.285	141.424	143.712	130.907	136.581	130.597	135.766	139.389	138.836
1349	ENSG00000076513	ANKRD13A	protein_coding	ankyrin repeat domain 13A [Source:HGNC Symbol;Acc:HGNC:21268]	71.2402	74.2547	70.9932	71.0393	73.5464	72.737	71.9527	71.2804	68.9783
1350	ENSG00000076554	TPD52	protein_coding	tumor protein D52 [Source:HGNC Symbol;Acc:HGNC:12005]	46.4974	47.155	43.2608	46.5337	42.767	43.5034	46.1332	43.9625	41.4714
1351	ENSG00000076555	ACACB	protein_coding	acetyl-CoA carboxylase beta [Source:HGNC Symbol;Acc:HGNC:85]	27.6514	30.9947	28.8265	29.0104	29.6993	28.583	25.8879	25.0041	27.7883
1352	ENSG00000076604	TRAF4	protein_coding	TNF receptor associated factor 4 [Source:HGNC Symbol;Acc:HGNC:12034]	41.0388	38.3705	41.1146	39.3261	40.5351	34.8287	36.4551	35.6775	37.9187
1353	ENSG00000076641	PAG1	protein_coding	phosphoprotein membrane anchor with glycosphingolipid microdomains 1 [Source:HGNC Symbol;Acc:HGNC:30043]	55.4622	52.2518	53.9918	48.8761	47.8069	50.0961	60.7015	62.6596	56.1746
1354	ENSG00000076650	GPATCH1	protein_coding	G-patch domain containing 1 [Source:HGNC Symbol;Acc:HGNC:24658]	26.1772	27.3897	24.9128	25.812	24.1195	24.8095	24.4858	22.4664	24.306
1356	ENSG00000076685	NT5C2	protein_coding	5'-nucleotidase, cytosolic II [Source:HGNC Symbol;Acc:HGNC:8022]	36.2177	36.713	37.748	37.5243	35.3512	39.6432	35.4292	34.334	34.0143
1357	ENSG00000076706	MCAM	protein_coding	melanoma cell adhesion molecule [Source:HGNC Symbol;Acc:HGNC:6934]	25.8584	27.3483	22.7666	23.5146	24.3715	23.5951	27.7688	29.4825	30.1802
1358	ENSG00000076716	GPC4	protein_coding	glypican 4 [Source:HGNC Symbol;Acc:HGNC:4452]	59.1278	61.4507	62.8712	64.3273	64.8346	58.8141	62.6508	61.9505	63.5614
1359	ENSG00000076770	MBNL3	protein_coding	muscleblind like splicing regulator 3 [Source:HGNC Symbol;Acc:HGNC:20564]	95.5447	94.1443	97.4631	94.5539	82.9062	91.7344	101.602	94.12	94.3044
1360	ENSG00000076826	CAMSAP3	protein_coding	calmodulin regulated spectrin associated protein family member 3 [Source:HGNC Symbol;Acc:HGNC:29307]	32.7912	31.2848	31.7302	31.4879	38.1591	29.6239	31.428	32.8039	34.8585
1361	ENSG00000076864	RAP1GAP	protein_coding	RAP1 GTPase activating protein [Source:HGNC Symbol;Acc:HGNC:9858]	11.3156	10.9807	9.25815	10.541	11.6637	10.0192	10.6014	11.0839	10.7636
1362	ENSG00000076924	XAB2	protein_coding	XPA binding protein 2 [Source:HGNC Symbol;Acc:HGNC:14089]	48.6489	45.9948	50.2465	55.7233	64.4386	54.5636	51.1603	45.4926	49.5969
1363	ENSG00000076928	ARHGEF1	protein_coding	Rho guanine nucleotide exchange factor 1 [Source:HGNC Symbol;Acc:HGNC:681]	48.131	47.2794	46.2907	43.7408	53.0988	42.8094	45.073	44.261	45.9387
1364	ENSG00000076944	STXBP2	protein_coding	syntaxin binding protein 2 [Source:HGNC Symbol;Acc:HGNC:11445]	6.45465	5.80115	5.80738	4.775	5.57988	5.55178	5.2665	5.5233	5.20591
1365	ENSG00000076984	MAP2K7	protein_coding	mitogen-activated protein kinase kinase 7 [Source:HGNC Symbol;Acc:HGNC:6847]	70.8019	71.7271	68.847	75.3639	85.0301	71.9562	76.4326	77.8487	79.2846
1367	ENSG00000077044	DGKD	protein_coding	diacylglycerol kinase delta [Source:HGNC Symbol;Acc:HGNC:2851]	61.877	63.5226	62.5346	53.6061	62.8906	56.2551	55.9138	56.7631	55.0842
1368	ENSG00000077063	CTTNBP2	protein_coding	cortactin binding protein 2 [Source:HGNC Symbol;Acc:HGNC:15679]	16.8936	16.2847	16.8751	14.1448	15.0117	16.0481	15.7311	13.6217	16.1102
1370	ENSG00000077092	RARB	protein_coding	retinoic acid receptor beta [Source:HGNC Symbol;Acc:HGNC:9865]	9.76166	10.2763	8.58483	8.91933	7.84783	7.15659	9.43866	9.66577	10.0952
1371	ENSG00000077097	TOP2B	protein_coding	DNA topoisomerase II beta [Source:HGNC Symbol;Acc:HGNC:11990]	487.406	501.219	507.641	453.084	389.439	471.034	465.401	467.988	464.874
1372	ENSG00000077147	TM9SF3	protein_coding	transmembrane 9 superfamily member 3 [Source:HGNC Symbol;Acc:HGNC:21529]	363.612	367.088	373.735	358.8	314.813	353.579	353.642	354.835	345.63
1373	ENSG00000077150	NFKB2	protein_coding	nuclear factor kappa B subunit 2 [Source:HGNC Symbol;Acc:HGNC:7795]	31.1975	31.2019	29.4577	37.1188	36.4312	35.1757	28.4186	24.3697	24.5874
1374	ENSG00000077152	UBE2T	protein_coding	ubiquitin conjugating enzyme E2 T [Source:HGNC Symbol;Acc:HGNC:25009]	48.5692	46.202	49.4469	48.0202	44.351	49.1419	53.4515	51.4637	51.9536
1375	ENSG00000077157	PPP1R12B	protein_coding	protein phosphatase 1 regulatory subunit 12B [Source:HGNC Symbol;Acc:HGNC:7619]	59.327	59.7518	56.4326	64.5976	58.7147	60.072	54.0329	52.3594	47.8381
1376	ENSG00000077232	DNAJC10	protein_coding	DnaJ heat shock protein family (Hsp40) member C10 [Source:HGNC Symbol;Acc:HGNC:24637]	197.863	195.747	197.241	202.172	178.304	200.341	207.992	214.028	200.815
1377	ENSG00000077235	GTF3C1	protein_coding	general transcription factor IIIC subunit 1 [Source:HGNC Symbol;Acc:HGNC:4664]	413.695	422.241	427.853	415.019	480.625	418.639	432.503	443.431	442.889
1378	ENSG00000077238	IL4R	protein_coding	interleukin 4 receptor [Source:HGNC Symbol;Acc:HGNC:6015]	11.0765	11.7266	12.1198	11.2618	11.8437	12.318	10.8408	10.748	11.5374
1379	ENSG00000077254	USP33	protein_coding	ubiquitin specific peptidase 33 [Source:HGNC Symbol;Acc:HGNC:20059]	159.055	166.742	159.24	183.252	167.432	177.96	158.782	156.78	156.213
1380	ENSG00000077264	PAK3	protein_coding	p21 (RAC1) activated kinase 3 [Source:HGNC Symbol;Acc:HGNC:8592]	3.22732	2.98345	3.32452	3.87405	3.45592	3.12287	2.83844	2.50041	2.67331
1381	ENSG00000077274	CAPN6	protein_coding	calpain 6 [Source:HGNC Symbol;Acc:HGNC:1483]	0.278905	0.621552	0.547072	0.540566	0.611986	0.303613	0.273584	0.223918	0.562801
1383	ENSG00000077312	SNRPA	protein_coding	small nuclear ribonucleoprotein polypeptide A [Source:HGNC Symbol;Acc:HGNC:11151]	83.0339	86.6443	88.2891	94.599	105.226	89.6959	96.7463	91.9928	97.9626
1385	ENSG00000077348	EXOSC5	protein_coding	exosome component 5 [Source:HGNC Symbol;Acc:HGNC:24662]	20.5194	20.6355	21.2096	21.1271	21.4555	18.9975	23.8018	22.6903	25.8537
1386	ENSG00000077380	DYNC1I2	protein_coding	dynein cytoplasmic 1 intermediate chain 2 [Source:HGNC Symbol;Acc:HGNC:2964]	69.4074	68.3292	70.7828	72.5259	60.8026	78.7225	66.823	64.8614	65.3553
1388	ENSG00000077454	LRCH4	protein_coding	leucine rich repeats and calponin homology domain containing 4 [Source:HGNC Symbol;Acc:HGNC:6691]	9.08432	10.0691	9.25815	8.78419	11.5557	11.2337	8.03654	8.28495	9.7435
1389	ENSG00000077458	FAM76B	protein_coding	family with sequence similarity 76 member B [Source:HGNC Symbol;Acc:HGNC:28492]	32.6318	36.34	33.666	33.3349	27.6474	31.5324	33.1379	30.714	29.3712
1390	ENSG00000077463	SIRT6	protein_coding	sirtuin 6 [Source:HGNC Symbol;Acc:HGNC:14934]	18.5671	18.0664	19.3579	20.046	21.1675	18.6505	18.7063	19.2569	18.2559
1392	ENSG00000077514	POLD3	protein_coding	DNA polymerase delta 3, accessory subunit [Source:HGNC Symbol;Acc:HGNC:20932]	75.7823	74.0889	80.3355	81.4452	73.4024	82.6261	71.6791	72.0641	72.0386
1393	ENSG00000077522	ACTN2	protein_coding	actinin alpha 2 [Source:HGNC Symbol;Acc:HGNC:164]	20.6788	21.9201	19.5684	20.0009	21.3475	20.5156	20.895	19.3689	17.9745
1394	ENSG00000077549	CAPZB	protein_coding	capping actin protein of muscle Z-line subunit beta [Source:HGNC Symbol;Acc:HGNC:1491]	140.369	143.496	149.393	147.304	156.705	144.129	141.888	144.725	138.238
1395	ENSG00000077585	GPR137B	protein_coding	G protein-coupled receptor 137B [Source:HGNC Symbol;Acc:HGNC:11862]	15.9374	14.5029	16.0334	10.8113	11.8797	11.0602	12.0719	11.6437	11.643
1396	ENSG00000077616	NAALAD2	protein_coding	N-acetylated alpha-linked acidic dipeptidase 2 [Source:HGNC Symbol;Acc:HGNC:14526]	9.92103	9.03322	7.7011	7.9283	8.02782	9.67224	7.35258	7.4266	7.87922
1397	ENSG00000077684	JADE1	protein_coding	jade family PHD finger 1 [Source:HGNC Symbol;Acc:HGNC:30027]	67.8933	67.2519	63.4183	70.769	60.6946	65.2334	63.4716	63.1074	63.3855
1398	ENSG00000077713	SLC25A43	protein_coding	solute carrier family 25 member 43 [Source:HGNC Symbol;Acc:HGNC:30557]	10.7577	11.4365	10.5627	10.541	9.82778	10.2361	12.6533	12.9872	12.5223
1399	ENSG00000077721	UBE2A	protein_coding	ubiquitin conjugating enzyme E2 A [Source:HGNC Symbol;Acc:HGNC:12472]	123.674	122.156	121.745	103.518	99.0338	98.7609	119.043	122.334	126.841
1400	ENSG00000077782	FGFR1	protein_coding	fibroblast growth factor receptor 1 [Source:HGNC Symbol;Acc:HGNC:3688]	88.8909	85.1111	83.4075	75.2287	79.4502	74.4719	79.5446	80.1998	79.0384
1402	ENSG00000077935	SMC1B	protein_coding	structural maintenance of chromosomes 1B [Source:HGNC Symbol;Acc:HGNC:11112]	0.757027	0.787299	0.883732	0.675707	0.503989	0.650599	0.683961	0.485155	0.386926
1403	ENSG00000077942	FBLN1	protein_coding	fibulin 1 [Source:HGNC Symbol;Acc:HGNC:3600]	49.0474	51.6717	48.6053	47.2094	52.4508	43.3299	46.0648	47.172	46.1497
1404	ENSG00000077943	ITGA8	protein_coding	integrin subunit alpha 8 [Source:HGNC Symbol;Acc:HGNC:6144]	22.5913	23.4118	22.3037	17.5684	15.9476	19.2144	26.7771	25.6759	24.2708
1406	ENSG00000078018	MAP2	protein_coding	microtubule associated protein 2 [Source:HGNC Symbol;Acc:HGNC:6839]	1.43437	1.36741	1.51497	2.11722	1.33197	1.86505	1.36792	1.23155	1.47735
1407	ENSG00000078043	PIAS2	protein_coding	protein inhibitor of activated STAT 2 [Source:HGNC Symbol;Acc:HGNC:17311]	49.8841	46.1191	50.0361	38.9207	39.5271	45.4118	44.731	43.2907	43.8281
1408	ENSG00000078053	AMPH	protein_coding	amphiphysin [Source:HGNC Symbol;Acc:HGNC:471]	14.4233	15.4974	13.5506	11.9375	12.9237	12.0578	15.2523	12.5021	14.07
1409	ENSG00000078061	ARAF	protein_coding	A-Raf proto-oncogene, serine/threonine kinase [Source:HGNC Symbol;Acc:HGNC:646]	63.8293	64.5171	70.1094	66.4445	79.8822	65.1033	64.8395	63.1074	63.1041
1410	ENSG00000078070	MCCC1	protein_coding	methylcrotonoyl-CoA carboxylase 1 [Source:HGNC Symbol;Acc:HGNC:6936]	20.8382	21.63	22.2616	23.1542	20.0876	21.7734	20.3478	19.033	18.5724
1411	ENSG00000078081	LAMP3	protein_coding	lysosomal associated membrane protein 3 [Source:HGNC Symbol;Acc:HGNC:14582]	2.39061	1.94753	1.89371	17.4783	18.3236	17.3493	1.36792	1.86598	1.407
1413	ENSG00000078114	NEBL	protein_coding	nebulette [Source:HGNC Symbol;Acc:HGNC:16932]	35.6201	38.0804	40.5254	32.0285	26.9994	31.142	36.8997	35.4536	32.6425
1414	ENSG00000078124	ACER3	protein_coding	alkaline ceramidase 3 [Source:HGNC Symbol;Acc:HGNC:16066]	55.4622	50.7186	53.7393	53.1106	54.7548	54.6069	58.6838	53.5909	53.9234
1415	ENSG00000078140	UBE2K	protein_coding	ubiquitin conjugating enzyme E2 K [Source:HGNC Symbol;Acc:HGNC:4914]	180.411	180.167	174.979	167.936	158.504	178.004	180.326	189.77	179.217
1416	ENSG00000078142	PIK3C3	protein_coding	phosphatidylinositol 3-kinase catalytic subunit type 3 [Source:HGNC Symbol;Acc:HGNC:8974]	36.5365	33.8953	36.6118	35.8575	32.0753	37.8649	33.7877	31.4604	33.7681
1417	ENSG00000078177	N4BP2	protein_coding	NEDD4 binding protein 2 [Source:HGNC Symbol;Acc:HGNC:29851]	44.5849	45.7462	46.3328	43.4705	34.5232	38.8624	42.9185	38.3272	37.0394
1418	ENSG00000078237	TIGAR	protein_coding	TP53 induced glycolysis regulatory phosphatase [Source:HGNC Symbol;Acc:HGNC:1185]	19.8421	20.5526	21.5883	20.992	18.3956	20.689	21.237	19.1449	19.0297
1419	ENSG00000078246	TULP3	protein_coding	TUB like protein 3 [Source:HGNC Symbol;Acc:HGNC:12425]	46.0989	46.9479	46.2907	41.1731	44.351	43.3733	42.3714	44.7835	48.5416
1420	ENSG00000078269	SYNJ2	protein_coding	synaptojanin 2 [Source:HGNC Symbol;Acc:HGNC:11504]	44.8239	43.6329	43.3029	47.6599	46.691	47.4503	41.1744	42.3951	45.6221
1422	ENSG00000078304	PPP2R5C	protein_coding	protein phosphatase 2 regulatory subunit B'gamma [Source:HGNC Symbol;Acc:HGNC:9311]	159.175	158.164	157.851	134.421	129.237	134.284	158.85	158.123	156.881
1425	ENSG00000078369	GNB1	protein_coding	G protein subunit beta 1 [Source:HGNC Symbol;Acc:HGNC:4396]	400.188	412.627	404.749	319.519	325.721	319.487	428.467	443.618	446.477
1426	ENSG00000078399	HOXA9	protein_coding	homeobox A9 [Source:HGNC Symbol;Acc:HGNC:5109]	60.3231	59.669	61.6929	64.5525	67.7505	67.8792	73.0812	74.6765	73.129
1427	ENSG00000078401	EDN1	protein_coding	endothelin 1 [Source:HGNC Symbol;Acc:HGNC:3176]	0.358592	0.12431	0.294577	0.540566	0.43199	0.477106	0.444575	0.559794	0.351751
1428	ENSG00000078403	MLLT10	protein_coding	MLLT10 histone lysine methyltransferase DOT1L cofactor [Source:HGNC Symbol;Acc:HGNC:16063]	79.8464	77.4453	84.8383	78.337	74.3023	78.8526	64.0187	68.4814	64.7221
1429	ENSG00000078487	ZCWPW1	protein_coding	zinc finger CW-type and PWWP domain containing 1 [Source:HGNC Symbol;Acc:HGNC:23486]	3.22732	2.69339	2.60911	2.92806	2.59194	2.29878	1.64151	2.23918	1.86428
1430	ENSG00000078549	ADCYAP1R1	protein_coding	ADCYAP receptor type I [Source:HGNC Symbol;Acc:HGNC:242]	9.08432	7.91442	8.83732	8.51391	7.19984	7.89393	9.88323	8.80742	10.1656
1434	ENSG00000078618	NRDC	protein_coding	nardilysin convertase [Source:HGNC Symbol;Acc:HGNC:7995]	221.888	215.015	230.023	231.677	213.295	243.324	218.32	231.68	225.156
1435	ENSG00000078668	VDAC3	protein_coding	voltage dependent anion channel 3 [Source:HGNC Symbol;Acc:HGNC:12674]	110.964	107.57	106.595	108.248	103.75	111.903	136.313	132.82	138.273
1436	ENSG00000078674	PCM1	protein_coding	pericentriolar material 1 [Source:HGNC Symbol;Acc:HGNC:8727]	178.897	182.488	188.067	176.675	144.177	178.307	173.452	169.394	171.338
1437	ENSG00000078687	TNRC6C	protein_coding	trinucleotide repeat containing adaptor 6C [Source:HGNC Symbol;Acc:HGNC:29318]	91.9588	83.7023	87.5737	79.0127	79.7022	71.6526	77.0482	79.64	77.1038
1438	ENSG00000078699	CBFA2T2	protein_coding	CBFA2/RUNX1 partner transcriptional co-repressor 2 [Source:HGNC Symbol;Acc:HGNC:1536]	40.8794	46.865	46.1645	43.3353	49.4989	47.2335	43.0895	41.4247	42.4915
1440	ENSG00000078747	ITCH	protein_coding	itchy E3 ubiquitin protein ligase [Source:HGNC Symbol;Acc:HGNC:13890]	53.2708	52.6661	49.5311	48.6509	44.927	47.407	46.5435	48.2915	49.2803
1441	ENSG00000078795	PKD2L2	protein_coding	polycystin 2 like 2, transient receptor potential cation channel [Source:HGNC Symbol;Acc:HGNC:9012]	0.717183	0.621552	0.631237	1.26132	1.33197	0.910838	0.889149	1.00763	0.879377
1442	ENSG00000078804	TP53INP2	protein_coding	tumor protein p53 inducible nuclear protein 2 [Source:HGNC Symbol;Acc:HGNC:16104]	28.5678	29.0472	27.7744	27.8842	30.1313	25.1131	27.8714	27.3553	27.6828
1443	ENSG00000078808	SDF4	protein_coding	stromal cell derived factor 4 [Source:HGNC Symbol;Acc:HGNC:24188]	98.3736	103.799	106.595	111.447	120.453	105.961	109.844	115.168	109.43
1444	ENSG00000078814	MYH7B	protein_coding	myosin heavy chain 7B [Source:HGNC Symbol;Acc:HGNC:15906]	0.916401	1.11879	0.84165	1.08113	1.61996	1.69156	1.57311	1.5301	0.949727
1446	ENSG00000078900	TP73	protein_coding	tumor protein p73 [Source:HGNC Symbol;Acc:HGNC:12003]	19.8022	21.5471	20.2417	18.4693	23.4715	18.477	20.0059	21.608	20.4015
1447	ENSG00000078902	TOLLIP	protein_coding	toll interacting protein [Source:HGNC Symbol;Acc:HGNC:16476]	31.835	32.9422	35.0547	32.2988	37.8712	30.9251	29.9575	33.3637	33.8736
1448	ENSG00000078967	UBE2D4	protein_coding	ubiquitin conjugating enzyme E2 D4 (putative) [Source:HGNC Symbol;Acc:HGNC:21647]	13.6265	13.6327	14.7289	12.2078	14.5077	16.0481	12.4139	14.1814	14.8439
1449	ENSG00000079101	CLUL1	protein_coding	clusterin like 1 [Source:HGNC Symbol;Acc:HGNC:2096]	0.597653	0.662988	0.967897	0.810848	0.683985	0.390359	0.649763	0.410515	0.668326
1450	ENSG00000079102	RUNX1T1	protein_coding	RUNX1 partner transcriptional co-repressor 1 [Source:HGNC Symbol;Acc:HGNC:1535]	40.7201	41.8926	40.3992	34.371	35.4232	38.6456	36.5919	34.7445	36.5469
1452	ENSG00000079134	THOC1	protein_coding	THO complex 1 [Source:HGNC Symbol;Acc:HGNC:19070]	43.5888	45.0003	41.4092	46.0832	41.2911	48.1443	43.9445	42.4697	44.7075
1453	ENSG00000079150	FKBP7	protein_coding	FKBP prolyl isomerase 7 [Source:HGNC Symbol;Acc:HGNC:3723]	17.4116	18.2322	16.3701	18.2891	18.4316	18.0433	20.6556	23.1755	20.5071
1454	ENSG00000079156	OSBPL6	protein_coding	oxysterol binding protein like 6 [Source:HGNC Symbol;Acc:HGNC:16388]	46.1388	46.1191	48.5632	47.2995	45.827	47.2769	45.1072	48.2169	46.7477
1455	ENSG00000079215	SLC1A3	protein_coding	solute carrier family 1 member 3 [Source:HGNC Symbol;Acc:HGNC:10941]	64.427	63.7712	63.7971	87.8419	83.3381	89.4357	78.0057	74.0421	72.4958
1456	ENSG00000079246	XRCC5	protein_coding	X-ray repair cross complementing 5 [Source:HGNC Symbol;Acc:HGNC:12833]	636.699	655.571	671.721	627.011	585.239	646.695	670.931	693.025	682.924
1457	ENSG00000079257	LXN	protein_coding	latexin [Source:HGNC Symbol;Acc:HGNC:13347]	4.62185	4.0608	3.78742	3.82901	3.88791	4.12046	4.24056	5.11278	3.30646
1459	ENSG00000079277	MKNK1	protein_coding	MAPK interacting serine/threonine kinase 1 [Source:HGNC Symbol;Acc:HGNC:7110]	29.7631	29.2544	28.574	31.9384	31.3913	30.0143	30.4363	33.1025	32.0093
1460	ENSG00000079308	TNS1	protein_coding	tensin 1 [Source:HGNC Symbol;Acc:HGNC:11973]	3.90466	4.72379	4.41866	5.00023	4.6439	4.3807	4.75353	3.91856	5.13556
1461	ENSG00000079313	REXO1	protein_coding	RNA exonuclease 1 homolog [Source:HGNC Symbol;Acc:HGNC:24616]	66.8574	62.9425	65.312	63.5165	78.7662	61.59	61.6591	60.6817	63.3503
1462	ENSG00000079332	SAR1A	protein_coding	secretion associated Ras related GTPase 1A [Source:HGNC Symbol;Acc:HGNC:10534]	162.482	159.614	167.025	178.252	159.476	179.652	174.273	180.142	176.544
1463	ENSG00000079335	CDC14A	protein_coding	cell division cycle 14A [Source:HGNC Symbol;Acc:HGNC:1718]	12.6304	13.1355	12.4985	12.2078	11.9877	11.624	12.8585	11.1959	10.4118
1464	ENSG00000079337	RAPGEF3	protein_coding	Rap guanine nucleotide exchange factor 3 [Source:HGNC Symbol;Acc:HGNC:16629]	2.31092	1.78178	1.72538	1.6217	1.94396	1.25782	1.26533	2.01526	1.51253
1465	ENSG00000079385	CEACAM1	protein_coding	CEA cell adhesion molecule 1 [Source:HGNC Symbol;Acc:HGNC:1814]	0.517966	0.538678	0.378742	1.03608	2.19595	1.86505	0.410377	0.410515	0.738677
1466	ENSG00000079387	SENP1	protein_coding	SUMO specific peptidase 1 [Source:HGNC Symbol;Acc:HGNC:17927]	69.8855	68.4121	71.9611	78.7874	66.9225	74.3418	66.7888	73.2584	71.2295
1468	ENSG00000079432	CIC	protein_coding	capicua transcriptional repressor [Source:HGNC Symbol;Acc:HGNC:14214]	106.263	108.316	107.058	108.158	125.817	103.792	104.817	105.577	105.49
1469	ENSG00000079435	LIPE	protein_coding	lipase E, hormone sensitive type [Source:HGNC Symbol;Acc:HGNC:6621]	8.00854	7.79011	7.23819	8.37877	8.60381	8.1108	7.96814	6.71753	8.61789
1470	ENSG00000079459	FDFT1	protein_coding	farnesyl-diphosphate farnesyltransferase 1 [Source:HGNC Symbol;Acc:HGNC:3629]	102.039	96.7963	102.85	113.203	111.526	113.595	112.648	123.379	121.213
1471	ENSG00000079462	PAFAH1B3	protein_coding	platelet activating factor acetylhydrolase 1b catalytic subunit 3 [Source:HGNC Symbol;Acc:HGNC:8576]	18.3679	15.9117	18.5584	15.3611	15.9836	14.6168	21.2712	20.2645	21.3864
1472	ENSG00000079482	OPHN1	protein_coding	oligophrenin 1 [Source:HGNC Symbol;Acc:HGNC:8148]	22.3522	22.956	21.4621	24.4155	23.7595	22.8143	22.1603	19.8913	18.8187
1474	ENSG00000079616	KIF22	protein_coding	kinesin family member 22 [Source:HGNC Symbol;Acc:HGNC:6391]	117.1	125.18	118.041	125.276	129.057	124.568	116	116.362	118.61
1476	ENSG00000079691	CARMIL1	protein_coding	capping protein regulator and myosin 1 linker 1 [Source:HGNC Symbol;Acc:HGNC:21581]	36.8951	35.3041	36.4855	35.4521	35.0632	33.5709	31.0518	33.3637	33.7329
1477	ENSG00000079739	PGM1	protein_coding	phosphoglucomutase 1 [Source:HGNC Symbol;Acc:HGNC:8905]	106.223	105.622	107.31	98.9686	100.546	99.3248	100.542	99.0089	98.4199
1478	ENSG00000079785	DDX1	protein_coding	DEAD-box helicase 1 [Source:HGNC Symbol;Acc:HGNC:2734]	249.381	251.646	247.361	262.4	228.055	259.979	272.764	275.829	260.612
1479	ENSG00000079805	DNM2	protein_coding	dynamin 2 [Source:HGNC Symbol;Acc:HGNC:2974]	239.579	248.331	240.544	244.291	288.462	249.396	245.781	244.966	246.226
1480	ENSG00000079819	EPB41L2	protein_coding	erythrocyte membrane protein band 4.1 like 2 [Source:HGNC Symbol;Acc:HGNC:3379]	225.833	236.935	235.157	234.515	216.175	232.611	240.344	239.219	236.693
1481	ENSG00000079841	RIMS1	protein_coding	regulating synaptic membrane exocytosis 1 [Source:HGNC Symbol;Acc:HGNC:17282]	2.11171	1.11879	0.715402	1.5316	1.33197	1.90842	1.43632	1.5301	1.89945
1482	ENSG00000079931	MOXD1	protein_coding	monooxygenase DBH like 1 [Source:HGNC Symbol;Acc:HGNC:21063]	39.2459	36.8787	38.8842	32.6592	27.1794	30.448	37.8572	36.4612	37.3559
1483	ENSG00000079950	STX7	protein_coding	syntaxin 7 [Source:HGNC Symbol;Acc:HGNC:11442]	62.6738	67.9149	62.9554	67.1202	61.6666	63.9322	65.2157	61.3161	61.5564
1484	ENSG00000079974	RABL2B	protein_coding	RAB, member of RAS oncogene family like 2B [Source:HGNC Symbol;Acc:HGNC:9800]	13.228	13.8813	13.4243	14.8205	15.3357	13.9228	12.8243	14.6666	14.2107
1485	ENSG00000079999	KEAP1	protein_coding	kelch like ECH associated protein 1 [Source:HGNC Symbol;Acc:HGNC:23177]	77.8941	77.8597	82.3134	81.1749	89.494	80.6743	86.0081	89.7163	87.6563
1487	ENSG00000080031	PTPRH	protein_coding	protein tyrosine phosphatase receptor type H [Source:HGNC Symbol;Acc:HGNC:9672]	0.438279	0.538678	0.715402	0.360377	0.719984	0.477106	0.718159	0.485155	0.597976
1488	ENSG00000080166	DCT	protein_coding	dopachrome tautomerase [Source:HGNC Symbol;Acc:HGNC:2709]	1.67343	1.61603	1.55705	1.5316	1.58396	2.03854	1.88089	1.79134	2.07533
1489	ENSG00000080189	SLC35C2	protein_coding	solute carrier family 35 member C2 [Source:HGNC Symbol;Acc:HGNC:17117]	39.0068	42.4727	39.1788	42.7497	44.135	45.7154	40.3879	38.4765	43.195
1490	ENSG00000080200	CRYBG3	protein_coding	crystallin beta-gamma domain containing 3 [Source:HGNC Symbol;Acc:HGNC:34427]	71.9972	70.4425	73.6023	73.2016	59.8667	68.7032	67.0282	57.6961	56.3856
1491	ENSG00000080224	EPHA6	protein_coding	EPH receptor A6 [Source:HGNC Symbol;Acc:HGNC:19296]	11.8335	11.8509	12.4143	11.8023	12.6357	11.0168	13.9528	10.039	11.3615
1493	ENSG00000080298	RFX3	protein_coding	regulatory factor X3 [Source:HGNC Symbol;Acc:HGNC:9984]	9.44291	9.53046	9.46856	8.64905	7.16384	8.24092	8.17333	7.27732	7.42194
1494	ENSG00000080345	RIF1	protein_coding	replication timing regulatory factor 1 [Source:HGNC Symbol;Acc:HGNC:23207]	322.852	310.983	325.045	350.287	269.49	350.239	328.096	295.72	292.305
1495	ENSG00000080371	RAB21	protein_coding	RAB21, member RAS oncogene family [Source:HGNC Symbol;Acc:HGNC:18263]	99.0908	97.2521	101.629	92.7971	87.0101	100.409	103.586	98.561	97.3646
1496	ENSG00000080493	SLC4A4	protein_coding	solute carrier family 4 member 4 [Source:HGNC Symbol;Acc:HGNC:11030]	10.439	10.6493	9.88939	9.3698	9.97178	8.28429	9.54125	9.47918	10.1304
1497	ENSG00000080503	SMARCA2	protein_coding	SWI/SNF related, matrix associated, actin dependent regulator of chromatin, subfamily a, member 2 [Source:HGNC Symbol;Acc:HGNC:11098]	58.4504	60.0004	60.9775	60.6334	57.3467	61.8069	58.2051	59.1889	56.8429
1499	ENSG00000080546	SESN1	protein_coding	sestrin 1 [Source:HGNC Symbol;Acc:HGNC:21595]	31.1576	30.6218	34.3814	35.5422	32.3633	37.8649	29.8207	28.2136	29.0546
1500	ENSG00000080561	MID2	protein_coding	midline 2 [Source:HGNC Symbol;Acc:HGNC:7096]	88.1737	89.5863	90.9823	94.1035	85.6421	95.638	90.659	88.2981	94.1989
1503	ENSG00000080603	SRCAP	protein_coding	Snf2 related CREBBP activator protein [Source:HGNC Symbol;Acc:HGNC:16974]	36.6959	36.6715	37.6638	36.9386	43.415	33.9179	38.2334	37.9167	40.0292
1504	ENSG00000080608	PUM3	protein_coding	pumilio RNA binding family member 3 [Source:HGNC Symbol;Acc:HGNC:29676]	50.8005	52.0031	54.2022	54.5971	42.5511	51.9612	49.3478	53.7402	53.8882
1505	ENSG00000080618	CPB2	protein_coding	carboxypeptidase B2 [Source:HGNC Symbol;Acc:HGNC:2300]	1.03593	0.538678	0.084165	0.495518	0.539988	0.563852	0.410377	0.261237	0.386926
1506	ENSG00000080644	CHRNA3	protein_coding	cholinergic receptor nicotinic alpha 3 subunit [Source:HGNC Symbol;Acc:HGNC:1957]	5.857	5.88402	6.35446	6.35165	5.54388	6.93972	6.80541	6.45629	6.64809
1507	ENSG00000080709	KCNN2	protein_coding	potassium calcium-activated channel subfamily N member 2 [Source:HGNC Symbol;Acc:HGNC:6291]	1.91249	1.86465	2.18829	2.07217	1.58396	2.03854	2.32547	2.46309	2.39191
1508	ENSG00000080802	CNOT4	protein_coding	CCR4-NOT transcription complex subunit 4 [Source:HGNC Symbol;Acc:HGNC:7880]	60.0442	62.1137	61.0196	66.2643	63.7186	62.6744	58.6838	57.92	58.1796
1509	ENSG00000080815	PSEN1	protein_coding	presenilin 1 [Source:HGNC Symbol;Acc:HGNC:9508]	69.1683	72.7215	72.5923	75.544	72.2144	74.4719	70.3112	69.713	71.4758
1510	ENSG00000080819	CPOX	protein_coding	coproporphyrinogen oxidase [Source:HGNC Symbol;Acc:HGNC:2321]	80.6831	85.857	81.2613	66.7148	66.7425	63.6286	83.6826	86.7307	83.8222
1511	ENSG00000080822	CLDND1	protein_coding	claudin domain containing 1 [Source:HGNC Symbol;Acc:HGNC:1322]	60.5621	53.7435	56.2222	61.5794	52.8108	61.4165	61.6933	61.652	59.1293
1512	ENSG00000080823	MOK	protein_coding	MOK protein kinase [Source:HGNC Symbol;Acc:HGNC:9833]	17.3718	19.1852	19.1475	20.5865	22.4635	20.2987	17.8514	18.7344	17.7634
1513	ENSG00000080824	HSP90AA1	protein_coding	heat shock protein 90 alpha family class A member 1 [Source:HGNC Symbol;Acc:HGNC:5253]	2270.12	2332.14	2372.44	2229.88	1867.13	2283.17	2416.95	2521.05	2465.03
1514	ENSG00000080839	RBL1	protein_coding	RB transcriptional corepressor like 1 [Source:HGNC Symbol;Acc:HGNC:9893]	59.1278	58.9645	61.8192	66.2643	56.6627	61.9804	58.1025	57.6214	57.7223
1515	ENSG00000080845	DLGAP4	protein_coding	DLG associated protein 4 [Source:HGNC Symbol;Acc:HGNC:24476]	28.0498	29.8759	27.564	30.6771	35.6392	29.7974	34.0271	35.4909	32.9942
1516	ENSG00000080854	IGSF9B	protein_coding	immunoglobulin superfamily member 9B [Source:HGNC Symbol;Acc:HGNC:32326]	33.3092	33.9782	33.8343	34.1908	34.4152	34.4384	36.4893	30.7513	36.5821
1519	ENSG00000080986	NDC80	protein_coding	NDC80 kinetochore complex component [Source:HGNC Symbol;Acc:HGNC:16909]	53.7489	53.2877	56.601	50.0924	45.251	54.4334	49.9291	50.1202	52.4812
1520	ENSG00000081014	AP4E1	protein_coding	adaptor related protein complex 4 subunit epsilon 1 [Source:HGNC Symbol;Acc:HGNC:573]	53.9481	50.5114	51.1723	51.5339	44.531	49.272	44.6284	46.0524	44.5316
1521	ENSG00000081019	RSBN1	protein_coding	round spermatid basic protein 1 [Source:HGNC Symbol;Acc:HGNC:25642]	50.402	49.3512	52.9398	51.3537	45.755	51.1804	53.7935	50.4188	54.4862
1522	ENSG00000081026	MAGI3	protein_coding	membrane associated guanylate kinase, WW and PDZ domain containing 3 [Source:HGNC Symbol;Acc:HGNC:29647]	84.5479	83.9923	83.9125	85.4995	84.4541	88.2212	84.1956	81.8419	78.9329
1523	ENSG00000081041	CXCL2	protein_coding	C-X-C motif chemokine ligand 2 [Source:HGNC Symbol;Acc:HGNC:4603]	0.318748	0.207184	0.50499	0.450471	0.46799	0.303613	0.376178	0.261237	0.175875
1525	ENSG00000081052	COL4A4	protein_coding	collagen type IV alpha 4 chain [Source:HGNC Symbol;Acc:HGNC:2206]	2.78905	2.73483	1.85163	2.47759	2.26795	2.6024	2.97523	2.61237	2.98988
1526	ENSG00000081059	TCF7	protein_coding	transcription factor 7 [Source:HGNC Symbol;Acc:HGNC:11639]	22.5116	23.8261	24.5341	20.8568	24.6954	21.8167	23.7676	26.6089	25.0447
1527	ENSG00000081087	OSTM1	protein_coding	osteoclastogenesis associated transmembrane protein 1 [Source:HGNC Symbol;Acc:HGNC:21652]	36.3373	36.9616	37.748	38.5603	36.1792	42.9829	38.6096	36.9837	36.5821
1529	ENSG00000081148	IMPG2	protein_coding	interphotoreceptor matrix proteoglycan 2 [Source:HGNC Symbol;Acc:HGNC:18362]	1.03593	0.621552	0.294577	0.360377	0.683985	0.563852	0.889149	1.04495	0.633151
1530	ENSG00000081154	PCNP	protein_coding	PEST proteolytic signal containing nuclear protein [Source:HGNC Symbol;Acc:HGNC:30023]	174.554	168.606	166.605	167.35	155.805	165.252	179.164	178.985	176.86
1531	ENSG00000081177	EXD2	protein_coding	exonuclease 3'-5' domain containing 2 [Source:HGNC Symbol;Acc:HGNC:20217]	42.4333	40.1108	40.82	40.3172	36.4312	38.2986	40.7641	42.6936	42.9839
1532	ENSG00000081181	ARG2	protein_coding	arginase 2 [Source:HGNC Symbol;Acc:HGNC:664]	7.09214	7.79011	8.79524	7.43278	7.77583	7.93731	10.3962	10.2256	10.5877
1533	ENSG00000081189	MEF2C	protein_coding	myocyte enhancer factor 2C [Source:HGNC Symbol;Acc:HGNC:6996]	25.7787	28.7986	25.9228	31.1276	28.9434	30.4047	26.9481	25.6012	25.3261
1537	ENSG00000081307	UBA5	protein_coding	ubiquitin like modifier activating enzyme 5 [Source:HGNC Symbol;Acc:HGNC:23230]	94.0307	94.5173	101.082	102.888	90.394	96.1585	90.1118	89.8656	90.013
1538	ENSG00000081320	STK17B	protein_coding	serine/threonine kinase 17b [Source:HGNC Symbol;Acc:HGNC:11396]	49.8442	44.0059	46.7957	41.2181	41.6871	45.5419	48.5612	46.3509	45.4814
1539	ENSG00000081377	CDC14B	protein_coding	cell division cycle 14B [Source:HGNC Symbol;Acc:HGNC:1719]	57.7731	60.3319	61.3563	52.525	54.2508	50.0094	63.4032	60.3831	60.677
1540	ENSG00000081386	ZNF510	protein_coding	zinc finger protein 510 [Source:HGNC Symbol;Acc:HGNC:29161]	24.5834	25.6908	22.8508	28.5599	23.5435	25.1131	25.3749	25.6012	24.7633
1541	ENSG00000081479	LRP2	protein_coding	LDL receptor related protein 2 [Source:HGNC Symbol;Acc:HGNC:6694]	27.8905	26.4781	25.1653	21.938	18.3596	20.6457	29.2051	23.2874	24.5874
1542	ENSG00000081665	ZNF506	protein_coding	zinc finger protein 506 [Source:HGNC Symbol;Acc:HGNC:23780]	6.01637	6.46414	5.93363	8.6941	9.1798	10.106	8.54951	6.34433	6.36669
1543	ENSG00000081692	JMJD4	protein_coding	jumonji domain containing 4 [Source:HGNC Symbol;Acc:HGNC:25724]	18.5671	19.9725	22.935	19.5505	22.6435	19.9517	24.3148	24.2204	23.8135
1544	ENSG00000081721	DUSP12	protein_coding	dual specificity phosphatase 12 [Source:HGNC Symbol;Acc:HGNC:3067]	16.2163	17.0305	17.0434	15.4962	16.4876	17.8698	18.0224	17.7268	17.5172
1545	ENSG00000081760	AACS	protein_coding	acetoacetyl-CoA synthetase [Source:HGNC Symbol;Acc:HGNC:21298]	44.1864	49.3098	45.0283	43.6056	49.4629	46.3226	38.8832	36.8718	41.7528
1546	ENSG00000081791	DELE1	protein_coding	DAP3 binding cell death enhancer 1 [Source:HGNC Symbol;Acc:HGNC:28969]	43.8677	45.0418	42.6716	43.2452	45.647	42.6359	40.6957	43.5893	47.2753
1548	ENSG00000081803	CADPS2	protein_coding	calcium dependent secretion activator 2 [Source:HGNC Symbol;Acc:HGNC:16018]	18.5272	18.1079	17.8009	17.3431	16.9196	16.6553	18.0908	18.2866	18.08
1552	ENSG00000081870	HSPB11	protein_coding	heat shock protein family B (small) member 11 [Source:HGNC Symbol;Acc:HGNC:25019]	23.8264	21.7129	23.1875	24.6408	21.9955	23.5951	26.7429	25.5266	23.2507
1553	ENSG00000081913	PHLPP1	protein_coding	PH domain and leucine rich repeat protein phosphatase 1 [Source:HGNC Symbol;Acc:HGNC:20610]	32.9107	32.2378	35.8964	33.2448	36.7192	32.4866	36.8313	34.1474	36.4414
1554	ENSG00000081923	ATP8B1	protein_coding	ATPase phospholipid transporting 8B1 [Source:HGNC Symbol;Acc:HGNC:3706]	3.54607	3.10776	2.90369	3.37854	3.45592	3.51323	4.44575	2.05258	2.60296
1555	ENSG00000081985	IL12RB2	protein_coding	interleukin 12 receptor subunit beta 2 [Source:HGNC Symbol;Acc:HGNC:5972]	7.13199	5.67684	5.38656	5.22547	7.52383	6.24575	6.80541	5.37402	5.76871
1556	ENSG00000082014	SMARCD3	protein_coding	SWI/SNF related, matrix associated, actin dependent regulator of chromatin, subfamily d, member 3 [Source:HGNC Symbol;Acc:HGNC:11108]	13.7062	12.0995	12.246	12.4781	15.6237	11.7542	11.9351	10.748	11.7133
1557	ENSG00000082068	WDR70	protein_coding	WD repeat domain 70 [Source:HGNC Symbol;Acc:HGNC:25495]	39.6841	42.2241	38.4213	42.029	37.2232	39.2962	36.5235	39.2602	37.6373
1560	ENSG00000082146	STRADB	protein_coding	STE20 related adaptor beta [Source:HGNC Symbol;Acc:HGNC:13205]	40.7599	39.1163	42.8821	39.5063	39.7071	39.4263	41.0377	42.7309	41.2604
1561	ENSG00000082153	BZW1	protein_coding	basic leucine zipper and W2 domains 1 [Source:HGNC Symbol;Acc:HGNC:18380]	148.218	145.485	150.824	137.259	127.077	150.115	170.785	178.164	182.137
1563	ENSG00000082196	C1QTNF3	protein_coding	C1q and TNF related 3 [Source:HGNC Symbol;Acc:HGNC:14326]	0.956244	0.911609	0.883732	0.585613	0.647986	0.607226	0.991743	0.634433	0.457276
1564	ENSG00000082212	ME2	protein_coding	malic enzyme 2 [Source:HGNC Symbol;Acc:HGNC:6984]	71.5988	68.9922	72.0031	68.1563	63.2866	66.0141	74.0388	77.9979	73.5159
1565	ENSG00000082213	C5orf22	protein_coding	chromosome 5 open reading frame 22 [Source:HGNC Symbol;Acc:HGNC:25639]	55.7411	58.5502	58.2001	58.5162	54.1068	62.3274	57.0081	62.2864	59.9735
1566	ENSG00000082258	CCNT2	protein_coding	cyclin T2 [Source:HGNC Symbol;Acc:HGNC:1600]	87.1776	91.741	86.9424	89.6438	83.9501	90.6501	82.5199	85.2753	84.174
1567	ENSG00000082269	FAM135A	protein_coding	family with sequence similarity 135 member A [Source:HGNC Symbol;Acc:HGNC:21084]	59.9645	62.4867	62.8712	55.9485	51.4789	55.5611	59.402	58.032	55.8228
1568	ENSG00000082293	COL19A1	protein_coding	collagen type XIX alpha 1 chain [Source:HGNC Symbol;Acc:HGNC:2196]	2.86873	2.69339	2.44078	2.25236	1.90796	1.9518	2.32547	1.97794	1.8291
1569	ENSG00000082397	EPB41L3	protein_coding	erythrocyte membrane protein band 4.1 like 3 [Source:HGNC Symbol;Acc:HGNC:3380]	71.9175	71.8099	78.0209	70.0032	62.4946	71.0888	79.9208	82.4763	73.6918
1570	ENSG00000082438	COBLL1	protein_coding	cordon-bleu WH2 repeat protein like 1 [Source:HGNC Symbol;Acc:HGNC:23571]	21.635	21.5057	23.6083	25.5417	18.5396	23.5951	23.5966	21.7946	18.5724
1571	ENSG00000082458	DLG3	protein_coding	discs large MAGUK scaffold protein 3 [Source:HGNC Symbol;Acc:HGNC:2902]	57.4543	55.8982	56.0539	56.8945	55.8348	54.9973	54.5801	48.814	53.2551
1573	ENSG00000082497	SERTAD4	protein_coding	SERTA domain containing 4 [Source:HGNC Symbol;Acc:HGNC:25236]	15.0608	16.2018	14.6447	16.5323	15.5517	13.8794	15.1497	15.0771	16.075
1574	ENSG00000082512	TRAF5	protein_coding	TNF receptor associated factor 5 [Source:HGNC Symbol;Acc:HGNC:12035]	26.8944	28.177	25.6282	25.9471	25.4514	26.5444	25.1014	24.6309	24.6226
1575	ENSG00000082515	MRPL22	protein_coding	mitochondrial ribosomal protein L22 [Source:HGNC Symbol;Acc:HGNC:14480]	27.7709	23.0803	24.1554	28.8302	24.4435	25.5902	30.5047	30.9379	32.1148
1576	ENSG00000082516	GEMIN5	protein_coding	gem nuclear organelle associated protein 5 [Source:HGNC Symbol;Acc:HGNC:20043]	138.616	139.435	142.239	141.268	136.257	140.009	147.77	156.78	152.062
1578	ENSG00000082641	NFE2L1	protein_coding	nuclear factor, erythroid 2 like 1 [Source:HGNC Symbol;Acc:HGNC:7781]	177.144	173.123	181.249	198.793	210.991	199.69	168.425	184.06	176.544
1580	ENSG00000082701	GSK3B	protein_coding	glycogen synthase kinase 3 beta [Source:HGNC Symbol;Acc:HGNC:4617]	135.827	132.805	136.389	124.15	119.085	129.426	134.433	135.918	130.64
1581	ENSG00000082781	ITGB5	protein_coding	integrin subunit beta 5 [Source:HGNC Symbol;Acc:HGNC:6160]	27.4123	27.9698	31.8985	25.3615	29.8073	24.5926	26.1273	28.027	28.1049
1582	ENSG00000082805	ERC1	protein_coding	ELKS/RAB6-interacting/CAST family member 1 [Source:HGNC Symbol;Acc:HGNC:17072]	111.323	120.913	118.168	127.619	121.425	122.66	116.41	113.041	114.002
1583	ENSG00000082898	XPO1	protein_coding	exportin 1 [Source:HGNC Symbol;Acc:HGNC:12825]	601.796	620.971	596.099	613.947	569.831	601.283	616.454	629.992	634.805
1585	ENSG00000082996	RNF13	protein_coding	ring finger protein 13 [Source:HGNC Symbol;Acc:HGNC:10057]	31.9545	31.0361	33.666	32.1186	27.1794	30.0143	33.2063	32.0575	32.4314
1586	ENSG00000083067	TRPM3	protein_coding	transient receptor potential cation channel subfamily M member 3 [Source:HGNC Symbol;Acc:HGNC:17992]	0.239061	0.165747	0.126247	0.360377	0.395991	0.780719	0.376178	0.223918	0.422101
1587	ENSG00000083093	PALB2	protein_coding	partner and localizer of BRCA2 [Source:HGNC Symbol;Acc:HGNC:26144]	49.3661	47.7352	46.8799	51.624	43.523	51.3973	47.7063	46.8361	42.9488
1588	ENSG00000083097	DOP1A	protein_coding	DOP1 leucine zipper like protein A [Source:HGNC Symbol;Acc:HGNC:21194]	63.8691	59.3789	60.178	61.8948	55.6548	63.2816	56.6662	53.6656	53.7123
1589	ENSG00000083099	LYRM2	protein_coding	LYR motif containing 2 [Source:HGNC Symbol;Acc:HGNC:25229]	65.0246	70.8154	66.4903	68.2915	58.5347	71.5659	68.5329	72.6986	70.8074
1590	ENSG00000083123	BCKDHB	protein_coding	branched chain keto acid dehydrogenase E1 subunit beta [Source:HGNC Symbol;Acc:HGNC:987]	22.1928	23.4946	21.5883	19.0549	19.5116	19.7782	22.1945	21.2348	20.9995
1591	ENSG00000083168	KAT6A	protein_coding	lysine acetyltransferase 6A [Source:HGNC Symbol;Acc:HGNC:13013]	205.274	208.634	211.591	200.955	187.7	214.437	203.923	205.444	206.302
1592	ENSG00000083223	TUT7	protein_coding	terminal uridylyl transferase 7 [Source:HGNC Symbol;Acc:HGNC:25817]	59.7254	55.4424	55.3385	58.7415	47.1949	58.4238	56.8713	55.0464	55.6821
1593	ENSG00000083290	ULK2	protein_coding	unc-51 like autophagy activating kinase 2 [Source:HGNC Symbol;Acc:HGNC:13480]	27.7311	31.9892	30.7202	31.7132	31.7873	30.1878	27.974	25.8252	25.0447
1595	ENSG00000083312	TNPO1	protein_coding	transportin 1 [Source:HGNC Symbol;Acc:HGNC:6401]	463.579	449.63	463.286	428.759	399.735	433.993	524.769	499.784	503.391
1596	ENSG00000083444	PLOD1	protein_coding	procollagen-lysine,2-oxoglutarate 5-dioxygenase 1 [Source:HGNC Symbol;Acc:HGNC:9081]	86.062	85.1111	88.247	92.662	103.858	94.12	94.284	97.4041	97.1184
1598	ENSG00000083457	ITGAE	protein_coding	integrin subunit alpha E [Source:HGNC Symbol;Acc:HGNC:6147]	14.1444	13.8399	13.5506	14.2799	13.4997	13.8361	15.2181	15.0398	17.1654
1599	ENSG00000083520	DIS3	protein_coding	DIS3 homolog, exosome endoribonuclease and 3'-5' exoribonuclease [Source:HGNC Symbol;Acc:HGNC:20604]	227.785	235.692	234.989	227.263	190.04	228.577	235.659	246.869	239.683
1600	ENSG00000083535	PIBF1	protein_coding	progesterone immunomodulatory binding factor 1 [Source:HGNC Symbol;Acc:HGNC:23352]	34.3849	36.7959	37.243	33.1547	27.4314	34.3082	34.54	35.7895	33.2404
1601	ENSG00000083544	TDRD3	protein_coding	tudor domain containing 3 [Source:HGNC Symbol;Acc:HGNC:20612]	26.8944	24.3648	24.997	27.2535	23.3635	26.0673	27.4268	26.0864	26.3461
1603	ENSG00000083635	NUFIP1	protein_coding	nuclear FMR1 interacting protein 1 [Source:HGNC Symbol;Acc:HGNC:8057]	29.9623	34.1025	34.171	33.7403	30.4553	34.742	35.9079	34.8192	36.758
1604	ENSG00000083642	PDS5B	protein_coding	PDS5 cohesin associated factor B [Source:HGNC Symbol;Acc:HGNC:20418]	94.8275	99.8626	98.7676	98.3379	83.4461	96.5922	95.0706	96.2845	99.5455
1605	ENSG00000083720	OXCT1	protein_coding	3-oxoacid CoA-transferase 1 [Source:HGNC Symbol;Acc:HGNC:8527]	55.4622	58.5087	60.4725	47.8401	44.711	51.0503	49.4162	50.2695	50.3355
1606	ENSG00000083750	RRAGB	protein_coding	Ras related GTP binding B [Source:HGNC Symbol;Acc:HGNC:19901]	13.5468	15.0415	14.8551	15.1809	14.8317	14.3565	14.3632	14.4054	15.4419
1608	ENSG00000083799	CYLD	protein_coding	CYLD lysine 63 deubiquitinase [Source:HGNC Symbol;Acc:HGNC:2584]	64.2676	64.6414	66.4903	58.2009	54.8268	59.3346	54.8879	54.5239	54.8379
1609	ENSG00000083807	SLC27A5	protein_coding	solute carrier family 27 member 5 [Source:HGNC Symbol;Acc:HGNC:10999]	3.06795	3.31494	2.3987	3.51368	3.41992	3.33974	3.79598	3.13485	3.90443
1610	ENSG00000083812	ZNF324	protein_coding	zinc finger protein 324 [Source:HGNC Symbol;Acc:HGNC:14096]	26.8545	26.0223	26.512	24.6858	29.2673	28.93	25.6143	25.6386	25.1854
1611	ENSG00000083814	ZNF671	protein_coding	zinc finger protein 671 [Source:HGNC Symbol;Acc:HGNC:26279]	0.79687	1.36741	0.67332	1.44151	1.79996	0.997585	1.29953	1.23155	1.16078
1612	ENSG00000083817	ZNF416	protein_coding	zinc finger protein 416 [Source:HGNC Symbol;Acc:HGNC:20645]	4.18357	4.76523	5.72322	5.5408	6.80385	5.94214	6.36084	5.93381	6.29634
1613	ENSG00000083828	ZNF586	protein_coding	zinc finger protein 586 [Source:HGNC Symbol;Acc:HGNC:25949]	8.04839	6.54701	6.31237	8.33372	8.02782	8.06743	8.7889	7.31464	7.28124
1614	ENSG00000083838	ZNF446	protein_coding	zinc finger protein 446 [Source:HGNC Symbol;Acc:HGNC:21036]	5.77731	7.50006	6.14404	5.27051	7.99182	5.72527	5.74527	5.67258	5.45214
1615	ENSG00000083844	ZNF264	protein_coding	zinc finger protein 264 [Source:HGNC Symbol;Acc:HGNC:13057]	30.5201	29.7516	33.3293	35.0467	36.6112	34.048	35.224	36.0507	33.557
1616	ENSG00000083845	RPS5	protein_coding	ribosomal protein S5 [Source:HGNC Symbol;Acc:HGNC:10426]	225.036	191.521	208.182	203.658	228.883	206.24	266.505	262.207	269.582
1617	ENSG00000083857	FAT1	protein_coding	FAT atypical cadherin 1 [Source:HGNC Symbol;Acc:HGNC:3595]	191.647	190.278	190.087	176.72	163.292	184.423	183.336	170.215	165.464
1618	ENSG00000083896	YTHDC1	protein_coding	YTH domain containing 1 [Source:HGNC Symbol;Acc:HGNC:30626]	151.525	157.17	156	156.359	138.021	154.496	151.155	161.519	152.976
1619	ENSG00000083937	CHMP2B	protein_coding	charged multivesicular body protein 2B [Source:HGNC Symbol;Acc:HGNC:24537]	126.304	122.653	123.175	116.942	110.266	115.763	119.591	119.535	120.193
1620	ENSG00000084070	SMAP2	protein_coding	small ArfGAP2 [Source:HGNC Symbol;Acc:HGNC:25082]	62.7137	64.9729	63.7129	69.3726	72.6104	65.9707	67.6779	67.8097	71.8627
1621	ENSG00000084072	PPIE	protein_coding	peptidylprolyl isomerase E [Source:HGNC Symbol;Acc:HGNC:9258]	36.656	36.2157	38.8421	41.7136	38.0872	38.2986	38.1308	38.066	37.0042
1622	ENSG00000084073	ZMPSTE24	protein_coding	zinc metallopeptidase STE24 [Source:HGNC Symbol;Acc:HGNC:12877]	128.495	129.076	129.572	134.24	125.097	135.672	155.635	150.846	153.891
1623	ENSG00000084090	STARD7	protein_coding	StAR related lipid transfer domain containing 7 [Source:HGNC Symbol;Acc:HGNC:18063]	376.043	371.398	384.424	372.27	380.368	380.947	394.44	398.461	404.478
1624	ENSG00000084092	NOA1	protein_coding	nitric oxide associated 1 [Source:HGNC Symbol;Acc:HGNC:28473]	42.5529	45.9534	47.3428	41.9389	41.9391	38.9058	41.9268	47.4332	45.9738
1625	ENSG00000084093	REST	protein_coding	RE1 silencing transcription factor [Source:HGNC Symbol;Acc:HGNC:9966]	96.1822	95.0974	92.5394	104.644	88.018	102.534	87.889	89.7536	86.7769
1626	ENSG00000084110	HAL	protein_coding	histidine ammonia-lyase [Source:HGNC Symbol;Acc:HGNC:4806]	1.75311	1.65747	1.34664	2.07217	1.79996	1.7783	1.47052	1.5301	1.23113
1627	ENSG00000084112	SSH1	protein_coding	slingshot protein phosphatase 1 [Source:HGNC Symbol;Acc:HGNC:30579]	72.5949	72.8044	73.1815	70.1834	70.2704	70.4815	65.3183	67.1006	64.5111
1628	ENSG00000084207	GSTP1	protein_coding	glutathione S-transferase pi 1 [Source:HGNC Symbol;Acc:HGNC:4638]	109.649	110.263	110.635	100.77	103.858	96.1151	144.111	137.672	142.424
1629	ENSG00000084234	APLP2	protein_coding	amyloid beta precursor like protein 2 [Source:HGNC Symbol;Acc:HGNC:598]	530.716	551.565	556.078	535.881	549.888	550.493	574.219	594.314	593.509
1630	ENSG00000084444	FAM234B	protein_coding	family with sequence similarity 234 member B [Source:HGNC Symbol;Acc:HGNC:29288]	42.9911	42.3069	45.0703	39.8217	41.4351	38.2552	41.448	41.4247	40.5217
1632	ENSG00000084463	WBP11	protein_coding	WW domain binding protein 11 [Source:HGNC Symbol;Acc:HGNC:16461]	215.195	217.336	230.191	220.821	230.359	226.886	218.97	220.671	221.497
1633	ENSG00000084623	EIF3I	protein_coding	eukaryotic translation initiation factor 3 subunit I [Source:HGNC Symbol;Acc:HGNC:3272]	351.659	332.033	351.936	328.664	339.508	338.789	397.415	384.056	398.217
1634	ENSG00000084628	NKAIN1	protein_coding	sodium/potassium transporting ATPase interacting 1 [Source:HGNC Symbol;Acc:HGNC:25743]	6.25543	6.91994	7.19611	6.08136	7.84783	6.76623	8.13913	7.31464	7.31642
1635	ENSG00000084636	COL16A1	protein_coding	collagen type XVI alpha 1 chain [Source:HGNC Symbol;Acc:HGNC:2193]	0.517966	0.580115	0.715402	0.585613	0.827982	0.780719	0.478773	0.447835	0.773852
1636	ENSG00000084652	TXLNA	protein_coding	taxilin alpha [Source:HGNC Symbol;Acc:HGNC:30685]	324.486	329.008	327.318	329.97	347.896	327.728	300.396	321.993	313.832
1638	ENSG00000084676	NCOA1	protein_coding	nuclear receptor coactivator 1 [Source:HGNC Symbol;Acc:HGNC:7668]	78.173	76.8238	77.3055	78.6973	75.8503	82.149	69.9008	64.7868	65.6719
1639	ENSG00000084693	AGBL5	protein_coding	ATP/GTP binding protein like 5 [Source:HGNC Symbol;Acc:HGNC:26147]	81.7987	86.7686	83.2392	81.5804	92.7339	81.5851	85.2899	84.9021	84.5961
1640	ENSG00000084710	EFR3B	protein_coding	EFR3 homolog B [Source:HGNC Symbol;Acc:HGNC:29155]	8.52651	9.36471	9.17398	9.27971	10.5838	9.67224	10.362	10.5241	10.0249
1641	ENSG00000084731	KIF3C	protein_coding	kinesin family member 3C [Source:HGNC Symbol;Acc:HGNC:6321]	30.4803	31.4091	30.4677	27.1634	32.5793	27.7589	29.4445	32.1695	32.2204
1642	ENSG00000084733	RAB10	protein_coding	RAB10, member RAS oncogene family [Source:HGNC Symbol;Acc:HGNC:9759]	153.238	156.258	152.086	157.35	146.049	147.686	161.483	162.489	166.554
1644	ENSG00000084754	HADHA	protein_coding	hydroxyacyl-CoA dehydrogenase trifunctional multienzyme complex subunit alpha [Source:HGNC Symbol;Acc:HGNC:4801]	239.778	239.96	247.235	239.2	231.655	241.416	228.922	231.755	236.517
1645	ENSG00000084764	MAPRE3	protein_coding	microtubule associated protein RP/EB family member 3 [Source:HGNC Symbol;Acc:HGNC:6892]	16.814	17.1963	14.4343	18.0189	18.4316	16.1349	14.0554	15.0025	14.07
1646	ENSG00000084774	CAD	protein_coding	carbamoyl-phosphate synthetase 2, aspartate transcarbamylase, and dihydroorotase [Source:HGNC Symbol;Acc:HGNC:1424]	316.756	318.193	313.725	284.743	339.076	292.683	299.575	298.818	299.621
1647	ENSG00000085063	CD59	protein_coding	CD59 molecule (CD59 blood group) [Source:HGNC Symbol;Acc:HGNC:1689]	48.37	48.1495	48.479	49.1014	44.819	51.6576	47.3301	50.4561	48.8934
1648	ENSG00000085117	CD82	protein_coding	CD82 molecule [Source:HGNC Symbol;Acc:HGNC:6210]	2.11171	2.77626	2.31454	2.2974	2.59194	2.94938	2.18867	2.50041	3.13058
1649	ENSG00000085185	BCORL1	protein_coding	BCL6 corepressor like 1 [Source:HGNC Symbol;Acc:HGNC:25657]	113.833	120.084	116.064	114.825	128.913	112.51	117.265	111.287	112.877
1650	ENSG00000085224	ATRX	protein_coding	ATRX chromatin remodeler [Source:HGNC Symbol;Acc:HGNC:886]	252.329	247.295	265.162	256.318	197.852	259.502	234.428	219.812	222.342
1651	ENSG00000085231	AK6	protein_coding	adenylate kinase 6 [Source:HGNC Symbol;Acc:HGNC:49151]	23.7467	22.9974	25.0812	25.0913	24.6235	24.8529	27.7688	27.6538	25.924
1653	ENSG00000085274	MYNN	protein_coding	myoneurin [Source:HGNC Symbol;Acc:HGNC:14955]	21.635	22.5416	24.2395	24.5957	23.0395	23.5951	22.9811	23.0262	23.0397
1654	ENSG00000085276	MECOM	protein_coding	MDS1 and EVI1 complex locus [Source:HGNC Symbol;Acc:HGNC:3498]	33.6279	32.0306	32.0248	31.9384	28.3674	30.0577	32.8301	33.6623	32.1148
1655	ENSG00000085365	SCAMP1	protein_coding	secretory carrier membrane protein 1 [Source:HGNC Symbol;Acc:HGNC:10563]	93.7916	90.415	94.5173	93.653	84.9581	94.1633	88.9833	93.8961	85.2996
1656	ENSG00000085377	PREP	protein_coding	prolyl endopeptidase [Source:HGNC Symbol;Acc:HGNC:9358]	80.6433	82.2106	82.2713	79.7334	78.2983	72.5635	81.9727	84.6781	84.2795
1657	ENSG00000085382	HACE1	protein_coding	HECT domain and ankyrin repeat containing E3 ubiquitin protein ligase 1 [Source:HGNC Symbol;Acc:HGNC:21033]	38.1701	38.1218	36.5697	36.4431	30.5993	33.0504	33.7535	32.9532	33.9088
1658	ENSG00000085415	SEH1L	protein_coding	SEH1 like nucleoporin [Source:HGNC Symbol;Acc:HGNC:30379]	70.5629	66.9204	66.0695	64.057	63.2866	65.4502	83.4432	85.126	86.0382
1659	ENSG00000085433	WDR47	protein_coding	WD repeat domain 47 [Source:HGNC Symbol;Acc:HGNC:29141]	35.1818	37.9561	38.6317	36.9386	35.9992	40.207	35.6002	36.4239	33.346
1660	ENSG00000085449	WDFY1	protein_coding	WD repeat and FYVE domain containing 1 [Source:HGNC Symbol;Acc:HGNC:20451]	54.4661	54.5722	56.096	66.1292	60.7306	64.2792	53.178	49.8963	53.9586
1661	ENSG00000085465	OVGP1	protein_coding	oviductal glycoprotein 1 [Source:HGNC Symbol;Acc:HGNC:8524]	7.0523	5.42822	6.85945	7.56792	6.94785	8.02405	6.66862	5.11278	5.73354
1662	ENSG00000085491	SLC25A24	protein_coding	solute carrier family 25 member 24 [Source:HGNC Symbol;Acc:HGNC:20662]	82.2768	80.926	78.0209	88.5627	77.9743	90.3465	96.6437	93.8214	92.9326
1663	ENSG00000085511	MAP3K4	protein_coding	mitogen-activated protein kinase kinase kinase 4 [Source:HGNC Symbol;Acc:HGNC:6856]	81.4401	79.4343	80.9246	82.0308	74.1223	83.4501	75.9539	79.3041	79.2494
1664	ENSG00000085514	PILRA	protein_coding	paired immunoglobin like type 2 receptor alpha [Source:HGNC Symbol;Acc:HGNC:20396]	1.03593	0.953046	0.547072	1.30637	1.79996	1.69156	1.23113	0.783711	1.09043
1665	ENSG00000085552	IGSF9	protein_coding	immunoglobulin superfamily member 9 [Source:HGNC Symbol;Acc:HGNC:18132]	2.03202	1.45029	0.967897	1.57665	1.94396	1.51806	1.7441	2.0899	2.04015
1666	ENSG00000085563	ABCB1	protein_coding	ATP binding cassette subfamily B member 1 [Source:HGNC Symbol;Acc:HGNC:40]	14.0249	13.4255	15.2339	13.6943	11.3037	15.224	15.2181	16.5326	14.9142
1667	ENSG00000085644	ZNF213	protein_coding	zinc finger protein 213 [Source:HGNC Symbol;Acc:HGNC:13005]	21.4358	20.8841	22.8087	20.9019	28.9434	20.6457	21.75	22.6157	21.6327
1668	ENSG00000085662	AKR1B1	protein_coding	aldo-keto reductase family 1 member B [Source:HGNC Symbol;Acc:HGNC:381]	108.175	102.97	106.637	113.429	122.649	116.501	142.674	143.046	147.559
1669	ENSG00000085719	CPNE3	protein_coding	copine 3 [Source:HGNC Symbol;Acc:HGNC:2316]	223.681	231.259	223.037	238.93	238.135	236.601	270.951	275.68	276.16
1670	ENSG00000085721	RRN3	protein_coding	RRN3 homolog, RNA polymerase I transcription factor [Source:HGNC Symbol;Acc:HGNC:30346]	99.2502	93.1913	100.956	98.6983	88.27	88.4381	99.0375	101.845	103.591
1671	ENSG00000085733	CTTN	protein_coding	cortactin [Source:HGNC Symbol;Acc:HGNC:3338]	202.086	208.468	209.529	208.253	209.443	207.498	199.443	202.198	207.99
1672	ENSG00000085741	WNT11	protein_coding	Wnt family member 11 [Source:HGNC Symbol;Acc:HGNC:12776]	5.06013	5.30391	5.09198	5.58584	5.32788	4.03371	5.50588	4.62763	4.50241
1673	ENSG00000085760	MTIF2	protein_coding	mitochondrial translational initiation factor 2 [Source:HGNC Symbol;Acc:HGNC:7441]	92.7158	95.056	95.401	98.3379	86.0741	100.843	92.3347	95.4635	93.6361
1674	ENSG00000085788	DDHD2	protein_coding	DDHD domain containing 2 [Source:HGNC Symbol;Acc:HGNC:29106]	97.6963	95.7189	93.6756	85.1841	79.1262	88.3947	87.4786	90.0895	88.008
1675	ENSG00000085831	TTC39A	protein_coding	tetratricopeptide repeat domain 39A [Source:HGNC Symbol;Acc:HGNC:18657]	10.439	8.12161	9.93147	9.4599	10.1518	9.412	8.03654	7.0534	7.98474
1676	ENSG00000085832	EPS15	protein_coding	epidermal growth factor receptor pathway substrate 15 [Source:HGNC Symbol;Acc:HGNC:3419]	97.1783	93.6885	93.2127	89.0131	88.414	88.6983	91.7875	92.7019	93.0381
1677	ENSG00000085840	ORC1	protein_coding	origin recognition complex subunit 1 [Source:HGNC Symbol;Acc:HGNC:8487]	70.1644	72.3072	74.7806	76.8054	82.2222	79.1562	75.7829	82.3643	78.5459
1678	ENSG00000085871	MGST2	protein_coding	microsomal glutathione S-transferase 2 [Source:HGNC Symbol;Acc:HGNC:7063]	9.92103	9.40615	9.80522	9.09952	8.20782	10.4096	10.3278	10.039	9.03999
1679	ENSG00000085872	CHERP	protein_coding	calcium homeostasis endoplasmic reticulum protein [Source:HGNC Symbol;Acc:HGNC:16930]	141.644	141.009	138.241	126.943	147.993	124.004	151.976	154.466	154.981
1680	ENSG00000085978	ATG16L1	protein_coding	autophagy related 16 like 1 [Source:HGNC Symbol;Acc:HGNC:21498]	42.2341	44.3373	44.4812	40.0019	42.911	43.5901	42.1662	41.0515	41.9639
1681	ENSG00000085982	USP40	protein_coding	ubiquitin specific peptidase 40 [Source:HGNC Symbol;Acc:HGNC:20069]	46.9755	50.0556	49.7836	43.2452	41.3991	44.5443	42.7476	40.6037	40.5569
1682	ENSG00000085998	POMGNT1	protein_coding	protein O-linked mannose N-acetylglucosaminyltransferase 1 (beta 1,2-) [Source:HGNC Symbol;Acc:HGNC:19139]	53.9083	52.0031	51.509	50.8132	58.2107	52.0913	56.0848	51.1652	52.3405
1683	ENSG00000085999	RAD54L	protein_coding	RAD54 like [Source:HGNC Symbol;Acc:HGNC:9826]	50.3622	47.7352	46.2066	51.1285	54.4308	50.2262	48.2534	47.5825	48.5416
1684	ENSG00000086015	MAST2	protein_coding	microtubule associated serine/threonine kinase 2 [Source:HGNC Symbol;Acc:HGNC:19035]	70.6027	74.7934	73.9389	67.6608	80.4942	68.9635	64.3265	64.7495	63.8779
1685	ENSG00000086061	DNAJA1	protein_coding	DnaJ heat shock protein family (Hsp40) member A1 [Source:HGNC Symbol;Acc:HGNC:5229]	319.425	311.48	331.778	420.38	358.444	419.463	335.859	349.797	350.871
1686	ENSG00000086062	B4GALT1	protein_coding	beta-1,4-galactosyltransferase 1 [Source:HGNC Symbol;Acc:HGNC:924]	59.1676	57.7629	56.9376	58.9667	62.1346	56.3419	59.06	60.3458	57.6871
1687	ENSG00000086065	CHMP5	protein_coding	charged multivesicular body protein 5 [Source:HGNC Symbol;Acc:HGNC:26942]	49.8044	44.586	46.7116	72.0754	64.6906	65.19	51.2287	54.0761	53.4309
1688	ENSG00000086102	NFX1	protein_coding	nuclear transcription factor, X-box binding 1 [Source:HGNC Symbol;Acc:HGNC:7803]	111.442	114.78	112.613	116.672	115.377	121.142	109.707	109.794	113.229
1689	ENSG00000086159	AQP6	protein_coding	aquaporin 6 [Source:HGNC Symbol;Acc:HGNC:639]	0.916401	0.621552	0.462907	0.540566	0.251994	1.04096	0.683961	0.559794	0.703502
1690	ENSG00000086189	DIMT1	protein_coding	DIMT1 rRNA methyltransferase and ribosome maturation factor [Source:HGNC Symbol;Acc:HGNC:30217]	24.4639	23.2875	24.0291	26.0823	26.2434	23.3782	27.974	29.0346	28.8084
1691	ENSG00000086200	IPO11	protein_coding	importin 11 [Source:HGNC Symbol;Acc:HGNC:20628]	93.0346	90.1664	91.3611	83.2922	76.3543	83.7971	89.5305	88.3728	90.8572
1693	ENSG00000086232	EIF2AK1	protein_coding	eukaryotic translation initiation factor 2 alpha kinase 1 [Source:HGNC Symbol;Acc:HGNC:24921]	243.444	249.118	248.034	247.174	236.983	251.088	237.129	246.048	239.824
1695	ENSG00000086289	EPDR1	protein_coding	ependymin related 1 [Source:HGNC Symbol;Acc:HGNC:17572]	9.20385	9.2404	10.5627	11.7123	13.0677	12.0144	11.1144	10.2256	11.6078
1696	ENSG00000086300	SNX10	protein_coding	sorting nexin 10 [Source:HGNC Symbol;Acc:HGNC:14974]	17.2124	15.746	16.4963	15.0007	12.7437	13.1855	12.8927	13.5097	12.8037
1697	ENSG00000086475	SEPHS1	protein_coding	selenophosphate synthetase 1 [Source:HGNC Symbol;Acc:HGNC:19685]	113.713	116.189	119.178	104.104	102.634	103.836	128.55	133.194	131.273
1698	ENSG00000086504	MRPL28	protein_coding	mitochondrial ribosomal protein L28 [Source:HGNC Symbol;Acc:HGNC:14484]	54.0676	53.1634	52.9398	55.6332	56.1947	55.3009	66.4468	65.16	65.1091
1699	ENSG00000086506	HBQ1	protein_coding	hemoglobin subunit theta 1 [Source:HGNC Symbol;Acc:HGNC:4833]	1.19531	1.32598	1.00998	0.675707	1.33197	0.520479	1.16273	0.93299	1.58288
1700	ENSG00000086544	ITPKC	protein_coding	inositol-trisphosphate 3-kinase C [Source:HGNC Symbol;Acc:HGNC:14897]	15.1007	14.1714	14.1397	14.5953	14.7957	15.224	11.9351	14.6666	14.0349
1702	ENSG00000086570	FAT2	protein_coding	FAT atypical cadherin 2 [Source:HGNC Symbol;Acc:HGNC:3596]	3.26717	3.35638	1.85163	2.3875	3.20393	2.4289	2.90683	2.38845	2.67331
1703	ENSG00000086589	RBM22	protein_coding	RNA binding motif protein 22 [Source:HGNC Symbol;Acc:HGNC:25503]	95.9033	93.4399	94.9802	111.762	106.882	104.139	107.997	103.45	108.691
1704	ENSG00000086598	TMED2	protein_coding	transmembrane p24 trafficking protein 2 [Source:HGNC Symbol;Acc:HGNC:16996]	219.578	194.421	208.94	224.875	193.388	217.517	253.784	250.713	256.848
1705	ENSG00000086619	ERO1B	protein_coding	endoplasmic reticulum oxidoreductase 1 beta [Source:HGNC Symbol;Acc:HGNC:14355]	41.3974	40.3594	35.728	39.0559	36.2512	37.9516	36.8997	38.2153	35.5972
1706	ENSG00000086666	ZFAND6	protein_coding	zinc finger AN1-type containing 6 [Source:HGNC Symbol;Acc:HGNC:30164]	50.0036	42.1412	47.932	49.5068	46.727	43.5468	47.9799	46.0151	49.1044
1708	ENSG00000086712	TXLNG	protein_coding	taxilin gamma [Source:HGNC Symbol;Acc:HGNC:18578]	165.789	168.979	186.888	161.764	140.361	157.098	169.212	168.759	167.996
1709	ENSG00000086717	PPEF1	protein_coding	protein phosphatase with EF-hand domain 1 [Source:HGNC Symbol;Acc:HGNC:9243]	0.517966	0.621552	0.67332	0.360377	0.179996	0.650599	0.581367	0.485155	0.597976
1710	ENSG00000086730	LAT2	protein_coding	linker for activation of T cells family member 2 [Source:HGNC Symbol;Acc:HGNC:12749]	2.19139	2.48621	3.07202	2.07217	3.09593	2.4289	2.15448	2.91093	2.60296
1711	ENSG00000086758	HUWE1	protein_coding	HECT, UBA and WWE domain containing E3 ubiquitin protein ligase 1 [Source:HGNC Symbol;Acc:HGNC:30892]	1167.77	1180.04	1173.68	1181.59	1238.77	1199.75	1104.8	1079.21	1085.05
1712	ENSG00000086827	ZW10	protein_coding	zw10 kinetochore protein [Source:HGNC Symbol;Acc:HGNC:13194]	62.3551	65.553	64.5966	71.4448	61.4866	68.1394	67.2675	69.8996	67.8879
1713	ENSG00000086848	ALG9	protein_coding	ALG9 alpha-1,2-mannosyltransferase [Source:HGNC Symbol;Acc:HGNC:15672]	11.5546	12.2238	12.6247	13.379	12.3117	13.7493	12.4139	11.0839	12.1706
1716	ENSG00000087008	ACOX3	protein_coding	acyl-CoA oxidase 3, pristanoyl [Source:HGNC Symbol;Acc:HGNC:121]	15.6585	14.5857	14.8551	16.3521	16.4876	15.1373	12.5507	13.7709	15.5826
1717	ENSG00000087053	MTMR2	protein_coding	myotubularin related protein 2 [Source:HGNC Symbol;Acc:HGNC:7450]	108.693	117.722	118.336	104.509	94.3899	99.2814	114.769	113.638	117.063
1718	ENSG00000087074	PPP1R15A	protein_coding	protein phosphatase 1 regulatory subunit 15A [Source:HGNC Symbol;Acc:HGNC:14375]	52.3145	48.0667	48.2686	89.0582	93.6699	92.6887	38.3018	36.5732	34.9992
1719	ENSG00000087076	HSD17B14	protein_coding	hydroxysteroid 17-beta dehydrogenase 14 [Source:HGNC Symbol;Acc:HGNC:23238]	2.4703	1.53316	2.3987	2.07217	1.94396	1.73493	1.57311	1.41814	1.51253
1720	ENSG00000087077	TRIP6	protein_coding	thyroid hormone receptor interactor 6 [Source:HGNC Symbol;Acc:HGNC:12311]	53.4301	53.6606	54.8335	61.7146	56.1947	52.3949	56.8371	57.5095	58.2851
1721	ENSG00000087085	ACHE	protein_coding	acetylcholinesterase (Cartwright blood group) [Source:HGNC Symbol;Acc:HGNC:108]	5.29919	4.72379	4.46074	5.31556	5.21988	3.59998	4.47994	3.84392	4.36171
1722	ENSG00000087086	FTL	protein_coding	ferritin light chain [Source:HGNC Symbol;Acc:HGNC:3999]	228.821	213.317	223.037	235.371	241.051	213.353	228.648	227.612	239.155
1723	ENSG00000087087	SRRT	protein_coding	serrate, RNA effector molecule [Source:HGNC Symbol;Acc:HGNC:24101]	299.942	306.715	300.595	308.978	330.617	303.613	321.017	326.584	326.601
1724	ENSG00000087088	BAX	protein_coding	BCL2 associated X, apoptosis regulator [Source:HGNC Symbol;Acc:HGNC:959]	67.1762	67.8734	69.4361	66.0841	66.7425	66.3177	67.8489	67.3619	65.6367
1725	ENSG00000087095	NLK	protein_coding	nemo like kinase [Source:HGNC Symbol;Acc:HGNC:29858]	30.3209	27.7626	27.2274	30.4519	27.4314	30.1444	27.1532	25.8998	26.3813
1726	ENSG00000087111	PIGS	protein_coding	phosphatidylinositol glycan anchor biosynthesis class S [Source:HGNC Symbol;Acc:HGNC:14937]	139.492	142.584	137.988	135.277	144.789	140.703	141.751	140.844	138.062
1727	ENSG00000087116	ADAMTS2	protein_coding	ADAM metallopeptidase with thrombospondin type 1 motif 2 [Source:HGNC Symbol;Acc:HGNC:218]	10.1601	9.32327	9.00565	9.32476	10.9798	9.2385	10.1226	9.96433	9.35657
1729	ENSG00000087152	ATXN7L3	protein_coding	ataxin 7 like 3 [Source:HGNC Symbol;Acc:HGNC:25416]	109.689	107.86	111.897	102.572	110.806	104.79	97.7722	108.525	106.686
1730	ENSG00000087157	PGS1	protein_coding	phosphatidylglycerophosphate synthase 1 [Source:HGNC Symbol;Acc:HGNC:30029]	38.4888	37.7075	36.738	34.5512	39.0951	35.1757	37.6862	37.6928	37.0042
1731	ENSG00000087191	PSMC5	protein_coding	proteasome 26S subunit, ATPase 5 [Source:HGNC Symbol;Acc:HGNC:9552]	120.845	123.109	126.795	132.529	122.361	131.681	141.785	141.591	141.474
1732	ENSG00000087206	UIMC1	protein_coding	ubiquitin interaction motif containing 1 [Source:HGNC Symbol;Acc:HGNC:30298]	58.9285	61.8237	59.7992	59.8226	53.3868	57.6864	58.0683	59.0396	60.7825
1734	ENSG00000087245	MMP2	protein_coding	matrix metallopeptidase 2 [Source:HGNC Symbol;Acc:HGNC:7166]	7.92886	8.20448	7.61693	7.43278	7.16384	6.54936	6.73701	7.35196	7.07019
1736	ENSG00000087253	LPCAT2	protein_coding	lysophosphatidylcholine acyltransferase 2 [Source:HGNC Symbol;Acc:HGNC:26032]	33.867	31.3676	32.5298	24.866	24.0475	28.8432	34.9162	36.1627	32.3259
1737	ENSG00000087258	GNAO1	protein_coding	G protein subunit alpha o1 [Source:HGNC Symbol;Acc:HGNC:4389]	5.41872	4.22655	5.09198	3.87405	3.16793	3.90359	5.50588	4.32907	5.41696
1738	ENSG00000087263	OGFOD1	protein_coding	2-oxoglutarate and iron dependent oxygenase domain containing 1 [Source:HGNC Symbol;Acc:HGNC:25585]	88.0143	92.4869	86.0587	96.8964	89.962	96.3754	91.4798	92.4033	95.3948
1739	ENSG00000087266	SH3BP2	protein_coding	SH3 domain binding protein 2 [Source:HGNC Symbol;Acc:HGNC:10825]	62.0363	62.5281	61.735	67.886	74.1943	63.3683	58.2393	60.0099	59.4459
1740	ENSG00000087269	NOP14	protein_coding	NOP14 nucleolar protein [Source:HGNC Symbol;Acc:HGNC:16821]	190.412	193.51	201.407	182.981	198.824	193.184	205.735	207.87	205.247
1741	ENSG00000087274	ADD1	protein_coding	adducin 1 [Source:HGNC Symbol;Acc:HGNC:243]	195.472	202.502	202.459	203.027	218.083	198.563	193.253	197.346	195.573
1742	ENSG00000087299	L2HGDH	protein_coding	L-2-hydroxyglutarate dehydrogenase [Source:HGNC Symbol;Acc:HGNC:20499]	39.6841	40.5666	41.4933	44.0111	38.9511	42.8094	45.8938	43.6639	44.2854
1743	ENSG00000087301	TXNDC16	protein_coding	thioredoxin domain containing 16 [Source:HGNC Symbol;Acc:HGNC:19965]	44.9833	41.1467	43.5133	40.3172	36.8632	40.5974	44.1497	42.7309	43.0543
1744	ENSG00000087302	RTRAF	protein_coding	RNA transcription, translation and transport factor [Source:HGNC Symbol;Acc:HGNC:23169]	121.244	116.727	122.881	121.943	123.081	122.313	139.186	141.367	139.504
1745	ENSG00000087303	NID2	protein_coding	nidogen 2 [Source:HGNC Symbol;Acc:HGNC:13389]	31.4764	32.6107	31.0148	27.8842	31.2833	29.2336	34.1296	35.1177	33.1349
1746	ENSG00000087338	GMCL1	protein_coding	germ cell-less 1, spermatogenesis associated [Source:HGNC Symbol;Acc:HGNC:23843]	64.9051	60.4563	60.9354	56.9396	57.5627	58.1635	57.2817	58.7784	58.9534
1747	ENSG00000087365	SF3B2	protein_coding	splicing factor 3b subunit 2 [Source:HGNC Symbol;Acc:HGNC:10769]	468.201	471.923	484.622	484.257	519.864	477.366	468.958	477.915	480.316
1748	ENSG00000087448	KLHL42	protein_coding	kelch like family member 42 [Source:HGNC Symbol;Acc:HGNC:29252]	52.9122	53.5363	51.3406	61.7596	55.8708	57.99	53.5199	50.6054	53.5716
1749	ENSG00000087460	GNAS	protein_coding	GNAS complex locus [Source:HGNC Symbol;Acc:HGNC:4392]	829.303	819.164	834.454	821.975	894.292	810.863	805.466	831.145	828.971
1750	ENSG00000087470	DNM1L	protein_coding	dynamin 1 like [Source:HGNC Symbol;Acc:HGNC:2973]	166.187	168.275	166.605	174.828	152.169	170.11	162.954	167.341	168.594
1751	ENSG00000087494	PTHLH	protein_coding	parathyroid hormone like hormone [Source:HGNC Symbol;Acc:HGNC:9607]	0.637496	0.290057	0.547072	0.360377	0.503989	0.520479	0.307782	0.485155	0.703502
1752	ENSG00000087495	PHACTR3	protein_coding	phosphatase and actin regulator 3 [Source:HGNC Symbol;Acc:HGNC:15833]	2.78905	3.14919	3.02994	3.1533	1.94396	2.77589	3.4882	3.8066	4.25618
1753	ENSG00000087502	ERGIC2	protein_coding	ERGIC and golgi 2 [Source:HGNC Symbol;Acc:HGNC:30208]	56.9762	61.2435	57.6951	53.8313	49.1389	63.1948	58.1709	59.674	62.0137
1754	ENSG00000087510	TFAP2C	protein_coding	transcription factor AP-2 gamma [Source:HGNC Symbol;Acc:HGNC:11744]	10.7179	11.9752	11.3202	11.7123	13.5357	10.5831	12.8243	12.4647	13.8238
1755	ENSG00000087586	AURKA	protein_coding	aurora kinase A [Source:HGNC Symbol;Acc:HGNC:11393]	105.745	104.711	104.112	100.77	101.986	95.5947	113.914	121.587	115.761
1756	ENSG00000087589	CASS4	protein_coding	Cas scaffold protein family member 4 [Source:HGNC Symbol;Acc:HGNC:15878]	0.278905	0.497241	0.462907	0.765801	0.89998	0.650599	0.34198	0.746392	0.386926
1757	ENSG00000087842	PIR	protein_coding	pirin [Source:HGNC Symbol;Acc:HGNC:30048]	8.84526	8.16304	9.08982	7.9283	8.13582	8.32767	11.9351	9.62845	10.0601
1758	ENSG00000087884	AAMDC	protein_coding	adipogenesis associated Mth938 domain containing [Source:HGNC Symbol;Acc:HGNC:30205]	3.02811	2.8177	3.1141	2.25236	3.31193	2.90601	3.21462	4.44103	3.65821
1759	ENSG00000087903	RFX2	protein_coding	regulatory factor X2 [Source:HGNC Symbol;Acc:HGNC:9983]	13.2679	13.9642	12.751	10.9915	13.6797	14.1831	13.9186	14.48	13.1203
1760	ENSG00000087995	METTL2A	protein_coding	methyltransferase like 2A [Source:HGNC Symbol;Acc:HGNC:25755]	43.7083	44.0887	44.4391	44.6868	46.943	42.8962	45.1756	47.0227	44.6723
1761	ENSG00000088002	SULT2B1	protein_coding	sulfotransferase family 2B member 1 [Source:HGNC Symbol;Acc:HGNC:11459]	0.119531	0.207184	0.378742	0.450471	0.323993	0.26024	0.376178	0.671753	0.281401
1762	ENSG00000088035	ALG6	protein_coding	ALG6 alpha-1,3-glucosyltransferase [Source:HGNC Symbol;Acc:HGNC:23157]	45.6208	44.9589	47.974	43.5606	41.0391	43.0263	55.777	51.8742	50.4762
1763	ENSG00000088038	CNOT3	protein_coding	CCR4-NOT transcription complex subunit 3 [Source:HGNC Symbol;Acc:HGNC:7879]	112.677	110.139	111.603	110.546	121.965	106.395	115.111	118.639	116.992
1765	ENSG00000088179	PTPN4	protein_coding	protein tyrosine phosphatase non-receptor type 4 [Source:HGNC Symbol;Acc:HGNC:9656]	45.1825	41.3125	46.2066	45.4526	40.3911	43.6769	41.277	42.2458	36.3359
1766	ENSG00000088205	DDX18	protein_coding	DEAD-box helicase 18 [Source:HGNC Symbol;Acc:HGNC:2741]	248.066	256.618	256.409	250.867	230.035	253.647	256.861	266.574	268.808
1767	ENSG00000088247	KHSRP	protein_coding	KH-type splicing regulatory protein [Source:HGNC Symbol;Acc:HGNC:6316]	874.963	905.518	903.553	896.618	1060.18	895.571	987.503	1012.82	1005.66
1768	ENSG00000088256	GNA11	protein_coding	G protein subunit alpha 11 [Source:HGNC Symbol;Acc:HGNC:4379]	105.386	109.807	111.771	109.96	130.965	113.117	108.1	112.705	108.832
1769	ENSG00000088280	ASAP3	protein_coding	ArfGAP with SH3 domain, ankyrin repeat and PH domain 3 [Source:HGNC Symbol;Acc:HGNC:14987]	13.4671	14.3371	12.6668	11.7573	13.4997	12.7951	12.2087	13.0619	11.7837
1770	ENSG00000088298	EDEM2	protein_coding	ER degradation enhancing alpha-mannosidase like protein 2 [Source:HGNC Symbol;Acc:HGNC:15877]	15.2601	15.7045	18.0534	16.3071	14.1837	16.2216	16.8254	17.7641	17.0247
1771	ENSG00000088305	DNMT3B	protein_coding	DNA methyltransferase 3 beta [Source:HGNC Symbol;Acc:HGNC:2979]	56.0997	66.2574	62.5346	51.7141	59.0027	54.2166	63.5058	63.4433	63.8779
1773	ENSG00000088325	TPX2	protein_coding	TPX2 microtubule nucleation factor [Source:HGNC Symbol;Acc:HGNC:1249]	321.776	325.03	334.724	325.42	301.097	318.577	323.582	324.979	324.736
1774	ENSG00000088340	FER1L4	transcribed_unitary_pseudogene	fer-1 like family member 4 (pseudogene) [Source:HGNC Symbol;Acc:HGNC:15801]	6.25543	6.54701	4.16617	5.31556	5.14789	5.72527	3.72759	4.96351	3.69338
1775	ENSG00000088356	PDRG1	protein_coding	p53 and DNA damage regulated 1 [Source:HGNC Symbol;Acc:HGNC:16119]	26.6951	22.7902	24.2816	25.4516	22.9315	23.4216	28.4528	28.0643	29.6878
1776	ENSG00000088367	EPB41L1	protein_coding	erythrocyte membrane protein band 4.1 like 1 [Source:HGNC Symbol;Acc:HGNC:3378]	52.6731	56.2297	56.601	50.8132	53.8548	48.2311	54.0329	55.9794	53.1144
1777	ENSG00000088386	SLC15A1	protein_coding	solute carrier family 15 member 1 [Source:HGNC Symbol;Acc:HGNC:10920]	0.517966	0.538678	0.378742	0.360377	0.503989	0.650599	0.752357	0.186598	0.457276
1778	ENSG00000088387	DOCK9	protein_coding	dedicator of cytokinesis 9 [Source:HGNC Symbol;Acc:HGNC:14132]	48.4497	46.0363	48.0161	45.3625	41.7231	45.0214	43.9787	45.4179	43.8985
1779	ENSG00000088448	ANKRD10	protein_coding	ankyrin repeat domain 10 [Source:HGNC Symbol;Acc:HGNC:20265]	50.7606	48.9783	49.3207	53.1556	48.8149	46.5395	48.0824	48.2915	46.1849
1780	ENSG00000088451	TGDS	protein_coding	TDP-glucose 4,6-dehydratase [Source:HGNC Symbol;Acc:HGNC:20324]	46.2982	46.1606	44.902	46.7589	44.027	46.019	43.6367	43.9998	47.5215
1781	ENSG00000088538	DOCK3	protein_coding	dedicator of cytokinesis 3 [Source:HGNC Symbol;Acc:HGNC:2989]	44.8638	44.0887	42.6716	42.3894	43.343	43.3733	37.2075	33.3264	31.6927
1782	ENSG00000088543	C3orf18	protein_coding	chromosome 3 open reading frame 18 [Source:HGNC Symbol;Acc:HGNC:24837]	4.78122	4.88954	4.20825	4.82004	4.78789	4.68431	5.40329	4.62763	4.57276
1783	ENSG00000088682	COQ9	protein_coding	coenzyme Q9 [Source:HGNC Symbol;Acc:HGNC:25302]	42.4333	43.5915	44.5654	43.4705	46.799	44.8913	47.2959	44.485	44.7779
1785	ENSG00000088727	KIF9	protein_coding	kinesin family member 9 [Source:HGNC Symbol;Acc:HGNC:16666]	5.06013	5.46965	5.0499	5.63089	5.32788	5.24816	5.81367	5.03814	5.06521
1786	ENSG00000088756	ARHGAP28	protein_coding	Rho GTPase activating protein 28 [Source:HGNC Symbol;Acc:HGNC:25509]	5.33903	6.79563	5.59697	4.50471	4.89589	4.77106	6.36084	5.67258	6.08529
1787	ENSG00000088766	CRLS1	protein_coding	cardiolipin synthase 1 [Source:HGNC Symbol;Acc:HGNC:16148]	3.78513	3.77075	3.49285	4.14434	4.3559	3.29637	4.75353	3.95588	6.08529
1789	ENSG00000088808	PPP1R13B	protein_coding	protein phosphatase 1 regulatory subunit 13B [Source:HGNC Symbol;Acc:HGNC:14950]	38.0505	39.0334	39.263	41.3983	43.883	40.8576	42.7476	37.7301	38.6926
1790	ENSG00000088812	ATRN	protein_coding	attractin [Source:HGNC Symbol;Acc:HGNC:885]	106.223	106.907	111.519	109.69	101.734	106.742	96.2333	101.547	101.339
1791	ENSG00000088826	SMOX	protein_coding	spermine oxidase [Source:HGNC Symbol;Acc:HGNC:15862]	8.6062	10.2349	10.8994	7.56792	10.2238	8.45779	9.37026	11.2332	10.6932
1793	ENSG00000088832	FKBP1A	protein_coding	FKBP prolyl isomerase 1A [Source:HGNC Symbol;Acc:HGNC:3711]	187.264	180.209	179.356	175.999	180.824	177.7	194.245	199.212	196.98
1794	ENSG00000088833	NSFL1C	protein_coding	NSFL1 cofactor [Source:HGNC Symbol;Acc:HGNC:15912]	79.8065	73.716	81.6821	81.0848	81.1422	83.5369	81.9727	88.746	86.1086
1795	ENSG00000088836	SLC4A11	protein_coding	solute carrier family 4 member 11 [Source:HGNC Symbol;Acc:HGNC:16438]	21.1569	22.0858	18.9792	19.4153	22.9315	22.4673	19.6639	22.8769	23.6025
1796	ENSG00000088854	DNAAF9	protein_coding	chromosome 20 open reading frame 194 [Source:HGNC Symbol;Acc:HGNC:17721]	27.2928	26.3538	27.5219	24.9561	28.2594	26.1107	21.6474	22.1305	22.2306
1797	ENSG00000088876	ZNF343	protein_coding	zinc finger protein 343 [Source:HGNC Symbol;Acc:HGNC:16017]	27.6912	26.3124	26.9328	27.1634	25.8834	25.6336	25.5801	24.7802	24.6577
1798	ENSG00000088881	EBF4	protein_coding	EBF family member 4 [Source:HGNC Symbol;Acc:HGNC:29278]	6.05621	5.55253	6.69112	4.82004	6.04787	4.77106	5.54008	4.36639	5.52249
1800	ENSG00000088888	MAVS	protein_coding	mitochondrial antiviral signaling protein [Source:HGNC Symbol;Acc:HGNC:29233]	202.285	202.999	204.942	201.766	224.095	201.816	190.244	199.324	198.071
1801	ENSG00000088899	LZTS3	protein_coding	leucine zipper tumor suppressor family member 3 [Source:HGNC Symbol;Acc:HGNC:30139]	24.1053	22.2101	20.9571	20.4964	22.6075	21.1662	18.8089	19.3315	19.9443
1803	ENSG00000088930	XRN2	protein_coding	5'-3' exoribonuclease 2 [Source:HGNC Symbol;Acc:HGNC:12836]	218.821	218.993	221.691	215.505	204.043	216.736	206.146	211.229	205.88
1804	ENSG00000088970	KIZ	protein_coding	kizuna centrosomal protein [Source:HGNC Symbol;Acc:HGNC:15865]	25.6194	25.4007	24.6183	25.2264	22.2475	24.8963	23.9044	23.2128	25.1854
1805	ENSG00000088986	DYNLL1	protein_coding	dynein light chain LC8-type 1 [Source:HGNC Symbol;Acc:HGNC:15476]	86.4604	75.7879	83.4917	86.7157	89.818	81.7152	95.9597	96.4711	100.495
1806	ENSG00000088992	TESC	protein_coding	tescalcin [Source:HGNC Symbol;Acc:HGNC:26065]	3.10779	3.48069	3.3666	2.47759	3.34793	3.16625	4.82192	3.9932	3.90443
1807	ENSG00000089006	SNX5	protein_coding	sorting nexin 5 [Source:HGNC Symbol;Acc:HGNC:14969]	217.267	222.888	226.362	212.262	198.032	217.474	235.796	249.593	243.763
1808	ENSG00000089009	RPL6	protein_coding	ribosomal protein L6 [Source:HGNC Symbol;Acc:HGNC:10362]	594.067	573.361	588.145	532.818	503.701	546.416	646.411	642.046	651.02
1810	ENSG00000089022	MAPKAPK5	protein_coding	MAPK activated protein kinase 5 [Source:HGNC Symbol;Acc:HGNC:6889]	58.6098	63.9784	62.8712	64.3724	56.2307	61.1129	58.6154	56.7631	56.9484
1812	ENSG00000089048	ESF1	protein_coding	ESF1 nucleolar pre-rRNA processing protein homolog [Source:HGNC Symbol;Acc:HGNC:15898]	82.6354	85.0283	87.4895	95.2747	74.9503	96.332	82.5541	90.0522	81.4303
1813	ENSG00000089050	RBBP9	protein_coding	RB binding protein 9, serine hydrolase [Source:HGNC Symbol;Acc:HGNC:9892]	54.4262	58.7988	58.5788	56.2639	55.0428	53.8262	51.7758	55.2703	55.2249
1814	ENSG00000089053	ANAPC5	protein_coding	anaphase promoting complex subunit 5 [Source:HGNC Symbol;Acc:HGNC:15713]	252.887	258.317	252.621	248.795	266.286	256.249	258.332	262.357	266.381
1815	ENSG00000089057	SLC23A2	protein_coding	solute carrier family 23 member 2 [Source:HGNC Symbol;Acc:HGNC:10973]	80.0854	80.4702	77.2635	62.8408	63.4306	64.1057	79.3737	85.2006	82.8373
1816	ENSG00000089060	SLC8B1	protein_coding	solute carrier family 8 member B1 [Source:HGNC Symbol;Acc:HGNC:26175]	12.7499	12.804	11.2781	13.2889	12.7077	10.3662	13.7818	12.6887	12.9444
1817	ENSG00000089063	TMEM230	protein_coding	transmembrane protein 230 [Source:HGNC Symbol;Acc:HGNC:15876]	63.0324	57.7629	61.1879	59.7325	56.9867	60.4189	67.3017	68.4814	67.5713
1818	ENSG00000089091	DZANK1	protein_coding	double zinc ribbon and ankyrin repeat domains 1 [Source:HGNC Symbol;Acc:HGNC:15858]	7.0523	6.79563	7.49068	7.8382	5.86787	6.63611	6.70282	5.85918	6.12046
1819	ENSG00000089094	KDM2B	protein_coding	lysine demethylase 2B [Source:HGNC Symbol;Acc:HGNC:13610]	71.9175	69.9038	77.0951	70.2285	72.4664	64.496	74.7911	69.7503	73.0586
1822	ENSG00000089123	TASP1	protein_coding	taspase 1 [Source:HGNC Symbol;Acc:HGNC:15859]	11.6741	14.3786	12.7089	11.3519	11.6637	13.1421	11.5247	11.3078	13.1555
1823	ENSG00000089127	OAS1	protein_coding	2'-5'-oligoadenylate synthetase 1 [Source:HGNC Symbol;Acc:HGNC:8086]	0.956244	0.455804	0.757485	60.183	53.0268	51.831	0	0	0
1824	ENSG00000089154	GCN1	protein_coding	GCN1 activator of EIF2AK4 [Source:HGNC Symbol;Acc:HGNC:4199]	389.988	406.08	400.878	384.117	458.054	395.607	376.657	382.488	376.373
1825	ENSG00000089157	RPLP0	protein_coding	ribosomal protein lateral stalk subunit P0 [Source:HGNC Symbol;Acc:HGNC:10371]	511.312	450.666	490.808	459.21	459.71	461.925	548.16	538.746	555.661
1826	ENSG00000089159	PXN	protein_coding	paxillin [Source:HGNC Symbol;Acc:HGNC:9718]	30.6795	32.445	31.9827	27.9743	31.4273	28.93	33.4799	31.6843	32.15
1827	ENSG00000089163	SIRT4	protein_coding	sirtuin 4 [Source:HGNC Symbol;Acc:HGNC:14932]	0.757027	0.787299	1.09414	1.21627	0.935979	0.954212	0.820753	1.04495	0.527626
1829	ENSG00000089177	KIF16B	protein_coding	kinesin family member 16B [Source:HGNC Symbol;Acc:HGNC:15869]	34.5443	34.061	35.8964	32.524	32.3993	35.5227	33.1037	35.4163	33.1701
1830	ENSG00000089195	TRMT6	protein_coding	tRNA methyltransferase 6 [Source:HGNC Symbol;Acc:HGNC:20900]	60.9606	61.575	64.0916	62.075	57.9587	63.1515	65.6602	71.8402	66.1995
1831	ENSG00000089199	CHGB	protein_coding	chromogranin B [Source:HGNC Symbol;Acc:HGNC:1930]	1.51405	1.40885	2.01996	1.08113	1.33197	1.1277	1.29953	1.49278	1.37183
1832	ENSG00000089220	PEBP1	protein_coding	phosphatidylethanolamine binding protein 1 [Source:HGNC Symbol;Acc:HGNC:8630]	210.971	198.068	205.236	217.397	219.703	215.782	244.379	249.705	259.944
1834	ENSG00000089234	BRAP	protein_coding	BRCA1 associated protein [Source:HGNC Symbol;Acc:HGNC:1099]	42.6326	45.7462	49.3628	45.7679	45.071	45.6287	41.5164	43.9625	45.9738
1835	ENSG00000089248	ERP29	protein_coding	endoplasmic reticulum protein 29 [Source:HGNC Symbol;Acc:HGNC:13799]	77.9339	71.1055	75.2856	76.6252	71.7824	75.4261	70.7557	69.9742	69.6115
1837	ENSG00000089280	FUS	protein_coding	FUS RNA binding protein [Source:HGNC Symbol;Acc:HGNC:4010]	637.138	661.289	655.814	682.915	618.79	731.75	614.47	652.944	637.478
1838	ENSG00000089289	IGBP1	protein_coding	immunoglobulin binding protein 1 [Source:HGNC Symbol;Acc:HGNC:5461]	30.9584	31.6577	30.5098	31.0825	28.4394	30.8384	33.7193	32.1695	32.5018
1839	ENSG00000089327	FXYD5	protein_coding	FXYD domain containing ion transport regulator 5 [Source:HGNC Symbol;Acc:HGNC:4029]	37.6521	32.4864	35.728	37.299	40.6431	34.6552	37.0365	36.9464	36.2655
1840	ENSG00000089335	ZNF302	protein_coding	zinc finger protein 302 [Source:HGNC Symbol;Acc:HGNC:13848]	32.3928	31.7406	30.7623	34.5512	29.9153	36.8239	32.0094	32.8412	32.15
1841	ENSG00000089351	GRAMD1A	protein_coding	GRAM domain containing 1A [Source:HGNC Symbol;Acc:HGNC:29305]	69.7261	71.7271	66.322	69.9132	86.5061	68.8334	77.9373	71.6536	73.0235
1844	ENSG00000089486	CDIP1	protein_coding	cell death inducing p53 target 1 [Source:HGNC Symbol;Acc:HGNC:13234]	48.6489	50.9258	51.7615	50.4077	58.0667	52.5684	52.7334	52.1355	54.3455
1845	ENSG00000089505	CMTM1	protein_coding	CKLF like MARVEL transmembrane domain containing 1 [Source:HGNC Symbol;Acc:HGNC:19172]	2.35077	2.44477	1.93579	2.16226	2.15995	2.03854	2.42806	3.13485	2.81401
1846	ENSG00000089558	KCNH4	protein_coding	potassium voltage-gated channel subfamily H member 4 [Source:HGNC Symbol;Acc:HGNC:6253]	1.51405	1.69891	1.47289	1.6217	2.41195	1.21445	1.60731	1.7167	1.5477
1847	ENSG00000089597	GANAB	protein_coding	glucosidase II alpha subunit [Source:HGNC Symbol;Acc:HGNC:4138]	606.617	603.402	626.145	575.117	611.194	578.946	613.855	617.453	603.464
1848	ENSG00000089639	GMIP	protein_coding	GEM interacting protein [Source:HGNC Symbol;Acc:HGNC:24852]	15.9374	15.4145	14.3922	14.4601	17.7476	13.7059	14.7394	15.7489	13.2258
1849	ENSG00000089682	RBM41	protein_coding	RNA binding motif protein 41 [Source:HGNC Symbol;Acc:HGNC:25617]	101.043	100.567	103.06	121.943	95.0739	118.366	110.699	100.352	102.5
1850	ENSG00000089685	BIRC5	protein_coding	baculoviral IAP repeat containing 5 [Source:HGNC Symbol;Acc:HGNC:593]	193.879	184.104	200.523	181.99	192.632	189.628	209.326	210.818	220.161
1852	ENSG00000089693	MLF2	protein_coding	myeloid leukemia factor 2 [Source:HGNC Symbol;Acc:HGNC:7126]	157.541	163.8	169.508	167.26	170.96	159.483	186.926	185.59	184.704
1853	ENSG00000089723	OTUB2	protein_coding	OTU deubiquitinase, ubiquitin aldehyde binding 2 [Source:HGNC Symbol;Acc:HGNC:20351]	10.5984	13.3012	11.8252	9.4599	11.4837	9.97585	11.1828	12.7633	11.4671
1854	ENSG00000089737	DDX24	protein_coding	DEAD-box helicase 24 [Source:HGNC Symbol;Acc:HGNC:13266]	276.514	279.408	287.844	301.095	298.397	310.639	279.193	286.95	291.109
1855	ENSG00000089775	ZBTB25	protein_coding	zinc finger and BTB domain containing 25 [Source:HGNC Symbol;Acc:HGNC:13112]	23.4678	24.5306	23.482	24.4155	23.6515	22.8577	22.4681	20.0779	21.4216
1856	ENSG00000089818	NECAP1	protein_coding	NECAP endocytosis associated 1 [Source:HGNC Symbol;Acc:HGNC:24539]	43.031	44.6688	44.7337	47.9752	48.0589	50.9202	45.7228	43.2534	45.7628
1857	ENSG00000089820	ARHGAP4	protein_coding	Rho GTPase activating protein 4 [Source:HGNC Symbol;Acc:HGNC:674]	1.79296	1.2431	1.6833	1.75684	1.69196	1.82168	1.36792	1.00763	1.30148
1858	ENSG00000089847	ANKRD24	protein_coding	ankyrin repeat domain 24 [Source:HGNC Symbol;Acc:HGNC:29424]	2.15155	1.65747	2.01996	1.5316	2.15995	1.60481	1.57311	1.38082	1.33665
1859	ENSG00000089876	DHX32	protein_coding	DEAH-box helicase 32 (putative) [Source:HGNC Symbol;Acc:HGNC:16717]	41.8357	40.5666	41.0304	41.7136	38.3031	39.6432	35.1214	36.7971	35.4917
1860	ENSG00000089902	RCOR1	protein_coding	REST corepressor 1 [Source:HGNC Symbol;Acc:HGNC:17441]	85.0659	88.3846	87.4053	83.3372	79.5582	81.2381	89.4621	92.4033	89.9778
1861	ENSG00000089916	GPATCH2L	protein_coding	G-patch domain containing 2 like [Source:HGNC Symbol;Acc:HGNC:20210]	88.9307	85.5669	85.7641	87.1662	83.2301	87.0935	82.4857	74.8631	69.9984
1862	ENSG00000090006	LTBP4	protein_coding	latent transforming growth factor beta binding protein 4 [Source:HGNC Symbol;Acc:HGNC:6717]	58.2114	59.0474	51.9719	49.2365	58.6427	46.8865	49.382	49.1872	50.828
1863	ENSG00000090013	BLVRB	protein_coding	biliverdin reductase B [Source:HGNC Symbol;Acc:HGNC:1063]	12.3913	10.2349	12.3723	12.1627	9.86378	8.37104	12.7559	10.6361	12.3816
1864	ENSG00000090020	SLC9A1	protein_coding	solute carrier family 9 member A1 [Source:HGNC Symbol;Acc:HGNC:11071]	42.1146	42.1826	44.397	46.3535	55.4028	47.754	43.4999	45.7538	46.2552
1865	ENSG00000090054	SPTLC1	protein_coding	serine palmitoyltransferase long chain base subunit 1 [Source:HGNC Symbol;Acc:HGNC:11277]	78.6909	78.3155	77.1793	72.1655	67.4265	73.908	77.9031	80.8342	75.8726
1866	ENSG00000090060	PAPOLA	protein_coding	poly(A) polymerase alpha [Source:HGNC Symbol;Acc:HGNC:14981]	428.676	427.835	432.566	397.09	364.06	408.793	443.104	440.744	449.115
1867	ENSG00000090061	CCNK	protein_coding	cyclin K [Source:HGNC Symbol;Acc:HGNC:1596]	26.5756	26.2709	27.6061	28.3797	29.8793	29.2336	27.119	28.4375	26.8386
1868	ENSG00000090097	PCBP4	protein_coding	poly(rC) binding protein 4 [Source:HGNC Symbol;Acc:HGNC:8652]	11.714	11.3537	10.3944	12.2078	11.6997	9.97585	10.875	9.85237	12.2409
1870	ENSG00000090238	YPEL3	protein_coding	yippee like 3 [Source:HGNC Symbol;Acc:HGNC:18327]	10.1601	11.1879	10.226	10.9915	12.3477	9.28188	10.2252	8.73278	10.2711
1871	ENSG00000090263	MRPS33	protein_coding	mitochondrial ribosomal protein S33 [Source:HGNC Symbol;Acc:HGNC:16634]	22.7905	22.4587	24.7024	22.2983	20.8795	23.0312	24.4516	24.8548	27.2255
1872	ENSG00000090266	NDUFB2	protein_coding	NADH:ubiquinone oxidoreductase subunit B2 [Source:HGNC Symbol;Acc:HGNC:7697]	27.492	24.3648	22.977	26.713	24.4075	26.1107	25.6827	25.4146	25.6426
1873	ENSG00000090273	NUDC	protein_coding	nuclear distribution C, dynein complex regulator [Source:HGNC Symbol;Acc:HGNC:8045]	194.396	196.12	197.704	208.703	202.315	199.821	202.076	216.566	212.739
1874	ENSG00000090316	MAEA	protein_coding	macrophage erythroblast attacher, E3 ubiquitin ligase [Source:HGNC Symbol;Acc:HGNC:13731]	81.719	80.1387	77.6843	70.9042	77.7583	70.8285	81.4939	82.0285	82.0635
1875	ENSG00000090339	ICAM1	protein_coding	intercellular adhesion molecule 1 [Source:HGNC Symbol;Acc:HGNC:5344]	0.67734	1.2431	1.17831	1.12618	1.00798	0.737345	1.26533	0.671753	1.05525
1876	ENSG00000090372	STRN4	protein_coding	striatin 4 [Source:HGNC Symbol;Acc:HGNC:15721]	143.596	142.708	144.848	144.466	162.464	132.288	132.278	133.791	140.278
1877	ENSG00000090376	IRAK3	protein_coding	interleukin 1 receptor associated kinase 3 [Source:HGNC Symbol;Acc:HGNC:17020]	0.67734	0.580115	0.799567	0.855896	0.575987	0.867465	0.478773	0.634433	0.281401
1880	ENSG00000090432	MUL1	protein_coding	mitochondrial E3 ubiquitin protein ligase 1 [Source:HGNC Symbol;Acc:HGNC:25762]	30.4404	30.0002	32.151	31.533	33.4793	34.0914	31.2228	33.8489	32.5721
1881	ENSG00000090447	TFAP4	protein_coding	transcription factor AP-4 [Source:HGNC Symbol;Acc:HGNC:11745]	45.5411	44.7932	46.7536	43.1101	50.5429	44.0239	49.9633	48.1796	46.5366
1882	ENSG00000090470	PDCD7	protein_coding	programmed cell death 7 [Source:HGNC Symbol;Acc:HGNC:8767]	36.656	36.9202	36.3593	37.1188	37.9432	34.395	33.6167	34.8938	35.6675
1883	ENSG00000090487	SPG21	protein_coding	SPG21 abhydrolase domain containing, maspardin [Source:HGNC Symbol;Acc:HGNC:20373]	42.3935	38.0804	44.5233	43.2903	42.2271	41.4215	42.2004	42.1711	45.3758
1885	ENSG00000090520	DNAJB11	protein_coding	DnaJ heat shock protein family (Hsp40) member B11 [Source:HGNC Symbol;Acc:HGNC:14889]	44.306	46.202	45.2387	46.5337	41.9751	45.0214	45.244	44.373	47.9085
1886	ENSG00000090530	P3H2	protein_coding	prolyl 3-hydroxylase 2 [Source:HGNC Symbol;Acc:HGNC:19317]	1.75311	1.74034	1.13623	1.26132	1.61996	1.25782	2.05188	1.7167	1.6884
1887	ENSG00000090534	THPO	protein_coding	thrombopoietin [Source:HGNC Symbol;Acc:HGNC:11795]	1.23515	1.20167	1.30456	1.48656	1.29597	1.25782	1.26533	1.15691	1.5477
1888	ENSG00000090539	CHRD	protein_coding	chordin [Source:HGNC Symbol;Acc:HGNC:1949]	2.51014	3.02488	2.6512	2.43255	2.62794	3.0795	2.32547	2.50041	2.1105
1889	ENSG00000090554	FLT3LG	protein_coding	fms related receptor tyrosine kinase 3 ligand [Source:HGNC Symbol;Acc:HGNC:3766]	0.159374	0.538678	0.420825	0.720754	0.539988	1.04096	0.820753	0.671753	0.422101
1890	ENSG00000090565	RAB11FIP3	protein_coding	RAB11 family interacting protein 3 [Source:HGNC Symbol;Acc:HGNC:17224]	58.7692	60.4563	60.8092	57.2099	61.7026	55.9515	58.718	56.7258	56.5263
1891	ENSG00000090581	GNPTG	protein_coding	N-acetylglucosamine-1-phosphate transferase subunit gamma [Source:HGNC Symbol;Acc:HGNC:23026]	17.9296	19.5996	17.338	23.0191	25.0194	21.5131	18.5353	17.8761	19.0297
1892	ENSG00000090612	ZNF268	protein_coding	zinc finger protein 268 [Source:HGNC Symbol;Acc:HGNC:13061]	30.042	27.9284	29.5419	31.578	25.7394	33.6576	31.1202	28.5868	30.2857
1893	ENSG00000090615	GOLGA3	protein_coding	golgin A3 [Source:HGNC Symbol;Acc:HGNC:4426]	168.1	164.38	166.983	147.169	167	159.136	158.576	153.234	154.946
1894	ENSG00000090621	PABPC4	protein_coding	poly(A) binding protein cytoplasmic 4 [Source:HGNC Symbol;Acc:HGNC:8557]	245.874	251.355	243.026	224.965	247.134	235.3	254.981	252.131	242.286
1896	ENSG00000090661	CERS4	protein_coding	ceramide synthase 4 [Source:HGNC Symbol;Acc:HGNC:23747]	7.6898	8.20448	7.99567	9.3698	9.43179	8.15417	8.7205	7.65052	8.01992
1897	ENSG00000090674	MCOLN1	protein_coding	mucolipin TRP cation channel 1 [Source:HGNC Symbol;Acc:HGNC:13356]	19.0054	16.1603	18.4742	17.4332	20.3755	17.783	15.4233	16.5699	19.0297
1898	ENSG00000090686	USP48	protein_coding	ubiquitin specific peptidase 48 [Source:HGNC Symbol;Acc:HGNC:18533]	119.77	131.479	125.995	124.51	109.114	127.257	116.718	110.578	113.615
1899	ENSG00000090776	EFNB1	protein_coding	ephrin B1 [Source:HGNC Symbol;Acc:HGNC:3226]	29.9225	32.3207	33.9606	34.416	35.9632	32.8769	36.6261	36.6478	35.8786
1900	ENSG00000090857	PDPR	protein_coding	pyruvate dehydrogenase phosphatase regulatory subunit [Source:HGNC Symbol;Acc:HGNC:30264]	85.3846	89.9178	89.2149	86.3103	95.0379	86.7031	79.1001	76.132	76.6817
1901	ENSG00000090861	AARS1	protein_coding	alanyl-tRNA synthetase 1 [Source:HGNC Symbol;Acc:HGNC:20]	267.23	274.436	276.945	262.76	272.622	260.066	249.509	260.229	254.773
1902	ENSG00000090863	GLG1	protein_coding	golgi glycoprotein 1 [Source:HGNC Symbol;Acc:HGNC:4316]	182.005	180.374	175.863	191.766	203.431	200.298	161.859	164.094	159.8
1903	ENSG00000090889	KIF4A	protein_coding	kinesin family member 4A [Source:HGNC Symbol;Acc:HGNC:13339]	144.911	148.799	156.631	141.313	134.241	139.315	135.903	143.419	138.203
1904	ENSG00000090905	TNRC6A	protein_coding	trinucleotide repeat containing adaptor 6A [Source:HGNC Symbol;Acc:HGNC:11969]	191.169	196.203	190.381	190.594	179.744	198.086	198.143	193.95	191.212
1905	ENSG00000090924	PLEKHG2	protein_coding	pleckstrin homology and RhoGEF domain containing G2 [Source:HGNC Symbol;Acc:HGNC:29515]	39.8435	40.9395	35.3072	32.3889	35.0992	33.007	39.5329	38.1779	35.2454
1906	ENSG00000090932	DLL3	protein_coding	delta like canonical Notch ligand 3 [Source:HGNC Symbol;Acc:HGNC:2909]	4.02419	3.56356	3.74534	3.87405	4.06791	3.55661	5.2323	5.44866	3.72856
1907	ENSG00000090971	NAT14	protein_coding	N-acetyltransferase 14 (putative) [Source:HGNC Symbol;Acc:HGNC:28918]	17.6507	17.0305	19.1896	18.0189	17.2796	16.4818	20.2794	20.3392	19.0649
1908	ENSG00000090975	PITPNM2	protein_coding	phosphatidylinositol transfer protein membrane associated 2 [Source:HGNC Symbol;Acc:HGNC:21044]	12.0726	12.8868	11.5727	11.442	13.0677	11.8843	11.2512	9.66577	12.452
1909	ENSG00000090989	EXOC1	protein_coding	exocyst complex component 1 [Source:HGNC Symbol;Acc:HGNC:30380]	42.8716	44.2545	45.1966	41.5335	39.1671	43.5468	41.0718	42.3951	40.4865
1910	ENSG00000091009	RBM27	protein_coding	RNA binding motif protein 27 [Source:HGNC Symbol;Acc:HGNC:29243]	61.9567	58.8402	61.0617	57.5702	51.9468	55.0407	63.711	57.92	60.7474
1912	ENSG00000091039	OSBPL8	protein_coding	oxysterol binding protein like 8 [Source:HGNC Symbol;Acc:HGNC:16396]	137.062	137.777	139.377	139.736	123.693	141.137	149.035	150.547	147.243
1913	ENSG00000091073	DTX2	protein_coding	deltex E3 ubiquitin ligase 2 [Source:HGNC Symbol;Acc:HGNC:15973]	8.6062	9.40615	9.21607	9.59504	13.2837	8.54453	10.875	9.70309	11.3967
1914	ENSG00000091106	NLRC4	protein_coding	NLR family CARD domain containing 4 [Source:HGNC Symbol;Acc:HGNC:16412]	0.358592	0.870172	0.50499	0.63066	0.683985	0.607226	0.581367	0.634433	0.879377
1915	ENSG00000091127	PUS7	protein_coding	pseudouridine synthase 7 [Source:HGNC Symbol;Acc:HGNC:26033]	105.864	103.509	106.553	102.843	92.7699	101.537	102.663	104.644	105.314
1917	ENSG00000091129	NRCAM	protein_coding	neuronal cell adhesion molecule [Source:HGNC Symbol;Acc:HGNC:7994]	26.1373	26.3124	26.6803	22.028	17.5676	19.9517	22.5023	23.2501	23.6728
1918	ENSG00000091136	LAMB1	protein_coding	laminin subunit beta 1 [Source:HGNC Symbol;Acc:HGNC:6486]	116.104	115.857	115.011	116.717	112.569	119.146	108.237	110.914	111.118
1919	ENSG00000091137	SLC26A4	protein_coding	solute carrier family 26 member 4 [Source:HGNC Symbol;Acc:HGNC:8818]	1.19531	1.03592	0.67332	0.765801	0.43199	0.954212	0.649763	1.67938	0.984902
1921	ENSG00000091140	DLD	protein_coding	dihydrolipoamide dehydrogenase [Source:HGNC Symbol;Acc:HGNC:2898]	178.738	178.385	183.059	180.234	157.64	181.777	181.386	190.703	182.735
1922	ENSG00000091157	WDR7	protein_coding	WD repeat domain 7 [Source:HGNC Symbol;Acc:HGNC:13490]	30.9982	30.6218	32.1089	30.6321	28.8714	31.4022	31.6332	30.4528	32.7832
1923	ENSG00000091164	TXNL1	protein_coding	thioredoxin like 1 [Source:HGNC Symbol;Acc:HGNC:12436]	42.7521	42.597	44.2708	46.0382	43.235	43.5468	50.4079	53.7775	49.7024
1925	ENSG00000091262	ABCC6	protein_coding	ATP binding cassette subfamily C member 6 [Source:HGNC Symbol;Acc:HGNC:57]	4.66169	6.21552	5.21823	6.71202	6.65985	5.46503	4.06957	5.00082	3.97478
1926	ENSG00000091317	CMTM6	protein_coding	CKLF like MARVEL transmembrane domain containing 6 [Source:HGNC Symbol;Acc:HGNC:19177]	112.996	107.901	109.246	102.392	88.126	104.356	126.191	127.782	132.223
1927	ENSG00000091409	ITGA6	protein_coding	integrin subunit alpha 6 [Source:HGNC Symbol;Acc:HGNC:6142]	37.5326	39.2821	41.9562	35.2269	28.8354	36.26	36.2841	38.8124	35.1047
1928	ENSG00000091428	RAPGEF4	protein_coding	Rap guanine nucleotide exchange factor 4 [Source:HGNC Symbol;Acc:HGNC:16626]	10.3195	10.8979	9.59481	8.78419	8.8558	10.6698	10.4646	10.9346	10.5173
1929	ENSG00000091436	MAP3K20	protein_coding	mitogen-activated protein kinase kinase kinase 20 [Source:HGNC Symbol;Acc:HGNC:17797]	74.8659	74.5033	75.1172	64.4174	56.6267	67.0551	65.5918	65.3466	65.8126
1931	ENSG00000091483	FH	protein_coding	fumarate hydratase [Source:HGNC Symbol;Acc:HGNC:3700]	81.4003	78.8542	82.4396	73.0214	70.5584	75.9899	84.8795	90.388	90.6462
1932	ENSG00000091490	SEL1L3	protein_coding	SEL1L family member 3 [Source:HGNC Symbol;Acc:HGNC:29108]	14.1843	14.2957	15.0655	14.0097	13.7877	14.0096	13.7818	13.1738	14.3866
1933	ENSG00000091513	TF	protein_coding	transferrin [Source:HGNC Symbol;Acc:HGNC:11740]	0.199218	0.455804	0.547072	0.63066	0.323993	0.737345	0.410377	0.186598	0.351751
1934	ENSG00000091527	CDV3	protein_coding	CDV3 homolog [Source:HGNC Symbol;Acc:HGNC:26928]	363.333	366.343	379.079	351.818	319.997	373.617	343.827	357.298	358.962
1935	ENSG00000091536	MYO15A	protein_coding	myosin XVA [Source:HGNC Symbol;Acc:HGNC:7594]	2.19139	2.23759	1.72538	1.84693	2.12395	2.25541	1.60731	1.38082	1.09043
1936	ENSG00000091542	ALKBH5	protein_coding	alkB homolog 5, RNA demethylase [Source:HGNC Symbol;Acc:HGNC:25996]	258.186	266.77	261.753	258.255	285.582	253.083	276.628	283.218	288.189
1938	ENSG00000091592	NLRP1	protein_coding	NLR family pyrin domain containing 1 [Source:HGNC Symbol;Acc:HGNC:14374]	0.916401	1.03592	0.84165	0.94599	1.22397	0.997585	0.718159	1.08227	0.984902
1939	ENSG00000091622	PITPNM3	protein_coding	PITPNM family member 3 [Source:HGNC Symbol;Acc:HGNC:21043]	7.53042	7.74868	7.49068	7.29764	7.88382	9.49874	7.69456	7.50124	7.10537
1940	ENSG00000091640	SPAG7	protein_coding	sperm associated antigen 7 [Source:HGNC Symbol;Acc:HGNC:11216]	26.1772	25.9394	26.8486	24.4606	26.0634	24.6794	25.9221	24.1085	24.7281
1941	ENSG00000091651	ORC6	protein_coding	origin recognition complex subunit 6 [Source:HGNC Symbol;Acc:HGNC:17151]	70.005	72.6387	65.9433	76.445	65.9865	68.443	68.0541	71.3551	66.6568
1942	ENSG00000091656	ZFHX4	protein_coding	zinc finger homeobox 4 [Source:HGNC Symbol;Acc:HGNC:30939]	139.731	138.896	135.548	142.664	132.981	142.004	165.45	152.562	145.027
1945	ENSG00000091732	ZC3HC1	protein_coding	zinc finger C3HC-type containing 1 [Source:HGNC Symbol;Acc:HGNC:29913]	34.3053	30.4975	32.0248	35.0016	35.6032	34.6119	36.1815	35.1551	35.9841
1946	ENSG00000091831	ESR1	protein_coding	estrogen receptor 1 [Source:HGNC Symbol;Acc:HGNC:3467]	0.996088	1.16023	0.967897	0.720754	0.971978	1.1277	0.649763	0.746392	0.633151
1947	ENSG00000091844	RGS17	protein_coding	regulator of G protein signaling 17 [Source:HGNC Symbol;Acc:HGNC:14088]	32.6717	30.5803	32.0669	30.0464	25.4874	26.1974	30.2653	29.9676	29.7933
1948	ENSG00000091879	ANGPT2	protein_coding	angiopoietin 2 [Source:HGNC Symbol;Acc:HGNC:485]	0.478122	0.248621	0.462907	0.675707	0.46799	0.780719	0.478773	0.298557	0.105525
1949	ENSG00000091947	TMEM101	protein_coding	transmembrane protein 101 [Source:HGNC Symbol;Acc:HGNC:28653]	17.2124	16.5333	16.6647	17.4783	17.3876	17.5662	17.7488	15.4876	16.9896
1951	ENSG00000091986	CCDC80	protein_coding	coiled-coil domain containing 80 [Source:HGNC Symbol;Acc:HGNC:30649]	8.8851	10.6907	9.1319	10.3158	8.20782	9.62886	10.0542	10.4495	9.8842
1953	ENSG00000092010	PSME1	protein_coding	proteasome activator subunit 1 [Source:HGNC Symbol;Acc:HGNC:9568]	34.3451	34.434	33.2452	78.0216	73.7264	70.4815	26.8113	30.9753	30.7782
1954	ENSG00000092020	PPP2R3C	protein_coding	protein phosphatase 2 regulatory subunit B''gamma [Source:HGNC Symbol;Acc:HGNC:17485]	19.4835	16.9476	19.4421	17.7486	16.2716	18.3469	18.7063	18.2493	19.2056
1955	ENSG00000092036	HAUS4	protein_coding	HAUS augmin like complex subunit 4 [Source:HGNC Symbol;Acc:HGNC:20163]	7.57027	8.08017	7.78526	7.43278	6.94785	7.33008	8.10494	8.54619	8.30132
1959	ENSG00000092068	SLC7A8	protein_coding	solute carrier family 7 member 8 [Source:HGNC Symbol;Acc:HGNC:11066]	14.0648	15.3316	14.1397	14.7755	15.0117	15.7879	15.3207	14.9652	15.266
1960	ENSG00000092094	OSGEP	protein_coding	O-sialoglycoprotein endopeptidase [Source:HGNC Symbol;Acc:HGNC:18028]	40.4013	40.2765	37.7901	40.6776	40.6791	40.3805	38.849	36.4986	37.8132
1961	ENSG00000092096	SLC22A17	protein_coding	solute carrier family 22 member 17 [Source:HGNC Symbol;Acc:HGNC:23095]	8.72573	9.32327	9.25815	6.53183	7.34384	6.11563	8.7205	7.0534	8.79377
1962	ENSG00000092098	RNF31	protein_coding	ring finger protein 31 [Source:HGNC Symbol;Acc:HGNC:16031]	3.42654	3.2735	1.97788	2.3875	2.73594	2.4289	2.32547	1.45546	1.72358
1963	ENSG00000092108	SCFD1	protein_coding	sec1 family domain containing 1 [Source:HGNC Symbol;Acc:HGNC:20726]	105.227	107.86	106.427	113.789	101.194	109.474	102.834	101.696	108.339
1964	ENSG00000092140	G2E3	protein_coding	G2/M-phase specific E3 ubiquitin protein ligase [Source:HGNC Symbol;Acc:HGNC:20338]	72.7542	68.9508	67.0795	67.5707	62.7106	68.443	64.1213	65.5705	61.8026
1965	ENSG00000092148	HECTD1	protein_coding	HECT domain E3 ubiquitin protein ligase 1 [Source:HGNC Symbol;Acc:HGNC:20157]	269.78	268.096	274.336	245.462	218.083	246.49	264.727	262.207	249.426
1966	ENSG00000092199	HNRNPC	protein_coding	heterogeneous nuclear ribonucleoprotein C [Source:HGNC Symbol;Acc:HGNC:5035]	557.61	524.507	549.766	582.64	533.796	609.611	649.318	675.597	678.422
1967	ENSG00000092200	RPGRIP1	protein_coding	RPGR interacting protein 1 [Source:HGNC Symbol;Acc:HGNC:13436]	1.75311	1.74034	1.72538	1.5316	0.935979	1.56144	1.7099	1.64206	1.23113
1968	ENSG00000092201	SUPT16H	protein_coding	SPT16 homolog, facilitates chromatin remodeling subunit [Source:HGNC Symbol;Acc:HGNC:11465]	571.874	589.977	604.557	550.116	496.069	569.187	576.784	603.308	592.7
1969	ENSG00000092203	TOX4	protein_coding	TOX high mobility group box family member 4 [Source:HGNC Symbol;Acc:HGNC:20161]	72.5949	74.0061	71.0773	79.8686	79.4502	82.1923	79.7498	79.3041	78.5108
1970	ENSG00000092208	GEMIN2	protein_coding	gem nuclear organelle associated protein 2 [Source:HGNC Symbol;Acc:HGNC:10884]	22.1928	21.7129	22.43	22.3434	22.5715	24.636	26.5377	26.6462	27.5421
1971	ENSG00000092295	TGM1	protein_coding	transglutaminase 1 [Source:HGNC Symbol;Acc:HGNC:11777]	1.47421	1.94753	1.59913	2.34245	2.08795	2.21204	1.19693	1.79134	1.86428
1972	ENSG00000092330	TINF2	protein_coding	TERF1 interacting nuclear factor 2 [Source:HGNC Symbol;Acc:HGNC:11824]	19.4436	17.362	19.3159	23.875	21.2035	21.383	19.8007	19.0703	22.2658
1975	ENSG00000092421	SEMA6A	protein_coding	semaphorin 6A [Source:HGNC Symbol;Acc:HGNC:10738]	42.3536	42.3069	42.2929	47.5698	49.4989	45.7154	42.4398	44.4476	44.6723
1976	ENSG00000092439	TRPM7	protein_coding	transient receptor potential cation channel subfamily M member 7 [Source:HGNC Symbol;Acc:HGNC:17994]	102.278	104.213	100.24	94.6891	86.9741	100.626	93.771	87.4398	86.0734
1977	ENSG00000092445	TYRO3	protein_coding	TYRO3 protein tyrosine kinase [Source:HGNC Symbol;Acc:HGNC:12446]	37.931	40.608	38.0005	34.5512	40.8951	33.9613	38.0282	38.2153	37.4263
1978	ENSG00000092470	WDR76	protein_coding	WD repeat domain 76 [Source:HGNC Symbol;Acc:HGNC:25773]	48.5294	48.6882	50.2465	50.8132	47.3749	51.7877	49.4162	47.5825	48.4009
1979	ENSG00000092529	CAPN3	protein_coding	calpain 3 [Source:HGNC Symbol;Acc:HGNC:1480]	1.31484	0.953046	0.547072	1.39646	1.40397	0.824092	0.683961	0.858351	0.281401
1980	ENSG00000092531	SNAP23	protein_coding	synaptosome associated protein 23 [Source:HGNC Symbol;Acc:HGNC:11131]	12.8296	12.9283	12.8352	13.6493	12.0597	14.1831	15.6285	15.7862	16.9192
1981	ENSG00000092607	TBX15	protein_coding	T-box transcription factor 15 [Source:HGNC Symbol;Acc:HGNC:11594]	0.916401	0.621552	1.05206	1.17123	0.935979	1.04096	0.444575	0.597113	0.597976
1982	ENSG00000092621	PHGDH	protein_coding	phosphoglycerate dehydrogenase [Source:HGNC Symbol;Acc:HGNC:8923]	265.398	268.8	271.348	245.147	258.834	249.136	282.271	286.95	287.873
1983	ENSG00000092758	COL9A3	protein_coding	collagen type IX alpha 3 chain [Source:HGNC Symbol;Acc:HGNC:2219]	1.71327	1.78178	2.6512	2.20731	1.94396	1.21445	2.42806	1.34351	1.72358
1984	ENSG00000092820	EZR	protein_coding	ezrin [Source:HGNC Symbol;Acc:HGNC:12691]	221.769	217.004	222.448	231.092	240.115	232.22	236.274	231.904	238.381
1985	ENSG00000092841	MYL6	protein_coding	myosin light chain 6 [Source:HGNC Symbol;Acc:HGNC:7587]	120.965	110.263	115.895	117.258	102.922	117.021	123.147	121.027	122.972
1986	ENSG00000092847	AGO1	protein_coding	argonaute RISC component 1 [Source:HGNC Symbol;Acc:HGNC:3262]	216.749	224.67	218.071	185.594	187.808	183.642	195.202	192.457	187.554
1987	ENSG00000092850	TEKT2	protein_coding	tektin 2 [Source:HGNC Symbol;Acc:HGNC:11725]	0.996088	1.03592	1.00998	1.6217	2.23195	2.03854	1.16273	0.970309	1.5477
1988	ENSG00000092853	CLSPN	protein_coding	claspin [Source:HGNC Symbol;Acc:HGNC:19715]	153.637	161.479	163.448	171.044	145.905	184.987	155.122	160.959	161.278
1989	ENSG00000092871	RFFL	protein_coding	ring finger and FYVE like domain containing E3 ubiquitin protein ligase [Source:HGNC Symbol;Acc:HGNC:24821]	9.76166	11.478	12.0356	9.23466	9.89978	9.10838	9.88323	9.47918	10.0249
1990	ENSG00000092929	UNC13D	protein_coding	unc-13 homolog D [Source:HGNC Symbol;Acc:HGNC:23147]	1.19531	0.704425	0.84165	0.855896	0.791982	0.780719	0.410377	0.597113	0.633151
1991	ENSG00000092931	MFSD11	protein_coding	major facilitator superfamily domain containing 11 [Source:HGNC Symbol;Acc:HGNC:25458]	25.1413	24.7792	25.8387	23.1542	23.5795	24.5926	23.6992	22.3544	25.6075
1992	ENSG00000092964	DPYSL2	protein_coding	dihydropyrimidinase like 2 [Source:HGNC Symbol;Acc:HGNC:3014]	44.8638	46.6164	47.3428	34.6863	37.9072	33.3974	45.9622	49.0753	42.7377
1993	ENSG00000092969	TGFB2	protein_coding	transforming growth factor beta 2 [Source:HGNC Symbol;Acc:HGNC:11768]	1.27499	2.3619	1.09414	1.80189	1.97996	1.69156	1.94929	1.64206	2.21603
1994	ENSG00000092978	GPATCH2	protein_coding	G-patch domain containing 2 [Source:HGNC Symbol;Acc:HGNC:25499]	39.8834	37.2931	38.2109	37.9297	35.7112	39.4697	40.5247	39.1482	37.9891
1995	ENSG00000093000	NUP50	protein_coding	nucleoporin 50 [Source:HGNC Symbol;Acc:HGNC:8065]	173.439	171.341	175.021	132.033	124.449	138.447	170.033	178.313	175.313
1996	ENSG00000093009	CDC45	protein_coding	cell division cycle 45 [Source:HGNC Symbol;Acc:HGNC:1739]	97.0986	93.6057	90.8561	93.2476	91.258	92.2549	96.8489	99.6433	96.4501
1997	ENSG00000093010	COMT	protein_coding	catechol-O-methyltransferase [Source:HGNC Symbol;Acc:HGNC:2228]	55.2629	54.1993	53.2764	64.5525	64.9426	58.0768	64.7369	60.4951	63.8779
1998	ENSG00000093072	ADA2	protein_coding	adenosine deaminase 2 [Source:HGNC Symbol;Acc:HGNC:1839]	0.836714	0.662988	0.67332	0.855896	0.46799	0.824092	0.718159	0.261237	0.316576
1999	ENSG00000093100	NA	lncRNA	novel transcript	0.557809	0.497241	0.799567	1.08113	0.683985	0.954212	0.581367	0.447835	0.422101
2001	ENSG00000093144	ECHDC1	protein_coding	ethylmalonyl-CoA decarboxylase 1 [Source:HGNC Symbol;Acc:HGNC:21489]	82.7948	82.915	79.4097	78.8325	73.5464	83.1899	89.3937	91.0225	89.4854
2002	ENSG00000093167	LRRFIP2	protein_coding	LRR binding FLII interacting protein 2 [Source:HGNC Symbol;Acc:HGNC:6703]	82.6354	85.9813	86.6479	79.7785	75.4903	81.3682	75.6803	76.6171	74.8174
2003	ENSG00000093183	SEC22C	protein_coding	SEC22 homolog C, vesicle trafficking protein [Source:HGNC Symbol;Acc:HGNC:16828]	98.533	98.6195	96.6214	96.9865	95.9019	100.713	95.4467	98.673	97.3998
2004	ENSG00000093217	XYLB	protein_coding	xylulokinase [Source:HGNC Symbol;Acc:HGNC:12839]	44.1068	45.3318	41.0304	52.2096	50.8669	51.007	45.8254	43.9252	41.9639
2005	ENSG00000094631	HDAC6	protein_coding	histone deacetylase 6 [Source:HGNC Symbol;Acc:HGNC:14064]	60.1637	60.4977	54.8335	48.6509	57.3107	53.3057	48.1508	44.9701	51.2501
2009	ENSG00000094804	CDC6	protein_coding	cell division cycle 6 [Source:HGNC Symbol;Acc:HGNC:1744]	118.773	111.382	123.386	143.43	133.197	145.127	136.792	141.143	138.097
2010	ENSG00000094841	UPRT	protein_coding	uracil phosphoribosyltransferase homolog [Source:HGNC Symbol;Acc:HGNC:28334]	14.5429	14.7515	16.4122	17.6585	16.8476	15.2674	17.1674	15.3384	16.1805
2011	ENSG00000094880	CDC23	protein_coding	cell division cycle 23 [Source:HGNC Symbol;Acc:HGNC:1724]	113.833	117.68	120.861	124.781	116.097	128.125	126.362	125.879	126.138
2012	ENSG00000094914	AAAS	protein_coding	aladin WD repeat nucleoporin [Source:HGNC Symbol;Acc:HGNC:13666]	57.9723	57.8457	60.8513	60.4533	65.1945	55.778	64.2581	62.473	66.9733
2013	ENSG00000094916	CBX5	protein_coding	chromobox 5 [Source:HGNC Symbol;Acc:HGNC:1555]	595.86	624.742	594.878	492.095	503.341	515.795	580.888	574.983	560.867
2015	ENSG00000094975	SUCO	protein_coding	SUN domain containing ossification factor [Source:HGNC Symbol;Acc:HGNC:1240]	93.8713	96.1333	101.293	93.7881	79.4142	93.6429	88.6413	87.925	91.209
2016	ENSG00000095002	MSH2	protein_coding	mutS homolog 2 [Source:HGNC Symbol;Acc:HGNC:7325]	170.65	172.377	182.975	176.269	155.697	177.483	175.915	181.485	182.277
2017	ENSG00000095015	MAP3K1	protein_coding	mitogen-activated protein kinase kinase kinase 1 [Source:HGNC Symbol;Acc:HGNC:6848]	46.6567	48.5225	44.3129	51.3988	46.043	49.0118	40.3879	43.5146	39.3961
2018	ENSG00000095059	DHPS	protein_coding	deoxyhypusine synthase [Source:HGNC Symbol;Acc:HGNC:2869]	3.74529	4.22655	3.49285	3.42358	3.85191	3.64335	3.14622	2.64969	2.35673
2019	ENSG00000095066	HOOK2	protein_coding	hook microtubule tethering protein 2 [Source:HGNC Symbol;Acc:HGNC:19885]	17.5311	16.699	15.5705	16.6674	16.0916	14.4433	16.8596	16.0474	17.5875
2021	ENSG00000095139	ARCN1	protein_coding	archain 1 [Source:HGNC Symbol;Acc:HGNC:649]	343.411	351.425	350.589	354.116	324.605	349.198	357.78	371.628	358.258
2022	ENSG00000095203	EPB41L4B	protein_coding	erythrocyte membrane protein band 4.1 like 4B [Source:HGNC Symbol;Acc:HGNC:19818]	17.9296	18.6051	17.5484	16.8476	16.4156	16.5686	20.0059	22.3544	21.8085
2023	ENSG00000095209	TMEM38B	protein_coding	transmembrane protein 38B [Source:HGNC Symbol;Acc:HGNC:25535]	42.1146	35.1384	39.4734	33.8754	32.0753	33.4408	46.4067	44.8955	44.1447
2024	ENSG00000095261	PSMD5	protein_coding	proteasome 26S subunit, non-ATPase 5 [Source:HGNC Symbol;Acc:HGNC:9563]	0.717183	1.32598	0.67332	0.765801	1.04398	1.1277	0.854951	0.597113	0.949727
2026	ENSG00000095319	NUP188	protein_coding	nucleoporin 188 [Source:HGNC Symbol;Acc:HGNC:17859]	335.881	345.79	340.447	325.916	378.208	327.511	347.418	345.206	349.077
2027	ENSG00000095321	CRAT	protein_coding	carnitine O-acetyltransferase [Source:HGNC Symbol;Acc:HGNC:2342]	26.3366	27.6383	27.2695	24.5056	28.6554	22.1637	25.6143	26.3103	24.0598
2028	ENSG00000095370	SH2D3C	protein_coding	SH2 domain containing 3C [Source:HGNC Symbol;Acc:HGNC:16884]	0.557809	0.372931	0.589155	0.495518	0.43199	0.390359	0.307782	0.298557	0.351751
2029	ENSG00000095380	NANS	protein_coding	N-acetylneuraminate synthase [Source:HGNC Symbol;Acc:HGNC:19237]	42.1544	36.5887	38.3792	44.2813	45.503	45.8889	46.1332	43.4027	46.2552
2030	ENSG00000095383	TBC1D2	protein_coding	TBC1 domain family member 2 [Source:HGNC Symbol;Acc:HGNC:18026]	4.22341	3.64644	3.40868	3.33349	3.77992	3.46986	3.4198	4.36639	3.90443
2031	ENSG00000095397	WHRN	protein_coding	whirlin [Source:HGNC Symbol;Acc:HGNC:16361]	22.7108	21.2985	21.3358	24.6858	25.8474	20.3854	20.7924	20.9736	19.6277
2032	ENSG00000095464	PDE6C	protein_coding	phosphodiesterase 6C [Source:HGNC Symbol;Acc:HGNC:8787]	1.23515	1.53316	1.47289	1.03608	1.29597	1.1277	0.957545	1.9033	1.19595
2033	ENSG00000095485	CWF19L1	protein_coding	CWF19 like cell cycle control factor 1 [Source:HGNC Symbol;Acc:HGNC:25613]	70.2441	73.2602	71.3298	75.8594	77.9743	76.2936	69.764	74.2287	69.2597
2034	ENSG00000095539	SEMA4G	protein_coding	semaphorin 4G [Source:HGNC Symbol;Acc:HGNC:10735]	13.3874	15.373	14.2239	12.7483	12.9957	12.2313	10.9776	12.3155	13.4017
2035	ENSG00000095564	BTAF1	protein_coding	B-TFIID TATA-box binding protein associated factor 1 [Source:HGNC Symbol;Acc:HGNC:17307]	251.492	258.4	252.242	278.977	241.339	276.895	230.563	230.672	225.894
2036	ENSG00000095574	IKZF5	protein_coding	IKAROS family zinc finger 5 [Source:HGNC Symbol;Acc:HGNC:14283]	60.4028	57.8043	55.8014	65.5436	59.6867	67.402	62.9928	63.9285	57.4761
2037	ENSG00000095585	BLNK	protein_coding	B cell linker [Source:HGNC Symbol;Acc:HGNC:14211]	0.517966	0.704425	0.547072	0.765801	1.36797	1.47469	0.854951	0.559794	0.281401
2038	ENSG00000095587	TLL2	protein_coding	tolloid like 2 [Source:HGNC Symbol;Acc:HGNC:11844]	3.06795	2.8177	3.07202	1.98207	1.94396	2.4289	2.87264	2.94825	2.91953
2039	ENSG00000095596	CYP26A1	protein_coding	cytochrome P450 family 26 subfamily A member 1 [Source:HGNC Symbol;Acc:HGNC:2603]	1.5539	0.787299	0.967897	1.17123	0.647986	0.563852	1.33372	1.23155	1.47735
2041	ENSG00000095637	SORBS1	protein_coding	sorbin and SH3 domain containing 1 [Source:HGNC Symbol;Acc:HGNC:14565]	11.6343	11.8924	11.6569	11.6222	9.97178	11.3638	10.1568	10.6361	11.7837
2042	ENSG00000095713	CRTAC1	protein_coding	cartilage acidic protein 1 [Source:HGNC Symbol;Acc:HGNC:14882]	2.03202	2.61052	2.01996	2.02712	2.23195	1.7783	2.46226	2.61237	2.35673
2043	ENSG00000095739	BAMBI	protein_coding	BMP and activin membrane bound inhibitor [Source:HGNC Symbol;Acc:HGNC:30251]	12.9491	12.431	14.1397	14.6854	14.0757	13.4023	16.6202	16.8311	17.6227
2044	ENSG00000095752	IL11	protein_coding	interleukin 11 [Source:HGNC Symbol;Acc:HGNC:5966]	0.358592	0.290057	0.547072	0.180189	0.287994	0.216866	0.478773	0.261237	0.316576
2045	ENSG00000095777	MYO3A	protein_coding	myosin IIIA [Source:HGNC Symbol;Acc:HGNC:7601]	14.9413	16.1189	14.308	15.8566	14.4717	15.3108	13.2346	13.9948	12.0651
2046	ENSG00000095787	WAC	protein_coding	WW domain containing adaptor with coiled-coil [Source:HGNC Symbol;Acc:HGNC:17327]	244.679	235.361	234.652	246.498	212.035	235.17	223.963	237.577	227.759
2047	ENSG00000095794	CREM	protein_coding	cAMP responsive element modulator [Source:HGNC Symbol;Acc:HGNC:2352]	13.3874	10.7321	12.8772	12.7483	10.6918	13.2722	15.2181	13.6217	14.7384
2048	ENSG00000095906	NUBP2	protein_coding	nucleotide binding protein 2 [Source:HGNC Symbol;Acc:HGNC:8042]	34.106	30.9118	36.0647	33.425	36.1432	32.7468	39.3961	40.5291	38.7278
2051	ENSG00000095951	HIVEP1	protein_coding	HIVEP zinc finger 1 [Source:HGNC Symbol;Acc:HGNC:4920]	49.127	48.191	46.922	43.8759	37.2592	43.9371	43.1579	39.3722	40.0644
2055	ENSG00000096060	FKBP5	protein_coding	FKBP prolyl isomerase 5 [Source:HGNC Symbol;Acc:HGNC:3721]	103.593	104.172	107.9	98.0226	89.494	98.0669	100.713	102.405	106.545
2056	ENSG00000096063	SRPK1	protein_coding	SRSF protein kinase 1 [Source:HGNC Symbol;Acc:HGNC:11305]	155.908	160.94	155.116	154.512	143.781	162.476	157.516	171.297	162.439
2057	ENSG00000096070	BRPF3	protein_coding	bromodomain and PHD finger containing 3 [Source:HGNC Symbol;Acc:HGNC:14256]	84.8268	81.8791	82.9025	82.166	88.126	77.9417	80.639	83.8571	79.9178
2058	ENSG00000096080	MRPS18A	protein_coding	mitochondrial ribosomal protein S18A [Source:HGNC Symbol;Acc:HGNC:14515]	10.957	9.82051	11.9935	12.5231	13.1757	13.4457	14.5	13.0245	13.8942
2060	ENSG00000096092	TMEM14A	protein_coding	transmembrane protein 14A [Source:HGNC Symbol;Acc:HGNC:21076]	12.0327	10.0277	10.9835	10.9915	11.7357	10.0626	11.9009	11.9423	12.5575
2061	ENSG00000096093	EFHC1	protein_coding	EF-hand domain containing 1 [Source:HGNC Symbol;Acc:HGNC:16406]	28.4084	30.5803	27.9007	25.8571	25.1274	26.8047	25.4091	23.6233	26.4165
2063	ENSG00000096384	HSP90AB1	protein_coding	heat shock protein 90 alpha family class B member 1 [Source:HGNC Symbol;Acc:HGNC:5258]	1760.33	1795.04	1817.75	1851.08	1776.88	1867.26	1978.53	2041.23	2028.65
2065	ENSG00000096401	CDC5L	protein_coding	cell division cycle 5 like [Source:HGNC Symbol;Acc:HGNC:1743]	202.405	196.12	207.214	204.874	185.9	203.984	191.817	205.78	194.694
2066	ENSG00000096433	ITPR3	protein_coding	inositol 1,4,5-trisphosphate receptor type 3 [Source:HGNC Symbol;Acc:HGNC:6182]	99.1306	100.526	97.968	94.6891	110.338	94.2501	93.4974	91.8062	91.1386
2067	ENSG00000096654	ZNF184	protein_coding	zinc finger protein 184 [Source:HGNC Symbol;Acc:HGNC:12975]	17.571	18.2736	17.5484	19.2351	17.5676	19.6481	18.4327	16.7192	19.8387
2068	ENSG00000096696	DSP	protein_coding	desmoplakin [Source:HGNC Symbol;Acc:HGNC:3052]	408.356	409.768	427.726	515.294	453.086	492.59	391.499	397.043	391.745
2069	ENSG00000096717	SIRT1	protein_coding	sirtuin 1 [Source:HGNC Symbol;Acc:HGNC:14929]	89.7276	90.0007	82.145	91.9412	82.7622	88.9586	96.9173	97.4414	99.8972
2070	ENSG00000096746	HNRNPH3	protein_coding	heterogeneous nuclear ribonucleoprotein H3 [Source:HGNC Symbol;Acc:HGNC:5043]	236.152	246.424	238.692	216.812	198.86	227.319	229.503	232.986	232.929
2071	ENSG00000096872	IFT74	protein_coding	intraflagellar transport 74 [Source:HGNC Symbol;Acc:HGNC:21424]	31.2373	31.1605	32.0669	38.3351	35.7472	42.2889	25.5117	25.8998	26.9793
2072	ENSG00000096968	JAK2	protein_coding	Janus kinase 2 [Source:HGNC Symbol;Acc:HGNC:6192]	10.7179	9.44758	9.93147	11.1266	9.64778	11.7542	8.82309	10.8227	10.1656
2074	ENSG00000097007	ABL1	protein_coding	ABL proto-oncogene 1, non-receptor tyrosine kinase [Source:HGNC Symbol;Acc:HGNC:76]	115.188	127.004	125.742	107.888	124.557	108.997	116.513	118.303	111.751
2075	ENSG00000097021	ACOT7	protein_coding	acyl-CoA thioesterase 7 [Source:HGNC Symbol;Acc:HGNC:24157]	58.2114	58.4258	57.4426	59.7325	60.6586	58.2069	65.0789	66.7274	65.8829
2076	ENSG00000097033	SH3GLB1	protein_coding	SH3 domain containing GRB2 like, endophilin B1 [Source:HGNC Symbol;Acc:HGNC:10833]	151.326	151.783	145.69	164.287	156.957	160.958	153.344	149.428	154.876
2077	ENSG00000097046	CDC7	protein_coding	cell division cycle 7 [Source:HGNC Symbol;Acc:HGNC:1745]	153.079	164.753	155.705	165.503	145.221	169.72	161.039	158.086	155.474
2078	ENSG00000097096	SYDE2	protein_coding	synapse defective Rho GTPase homolog 2 [Source:HGNC Symbol;Acc:HGNC:25841]	20.36	18.9366	19.9892	19.7757	17.4956	17.9565	19.9033	19.1823	17.3413
2079	ENSG00000099139	PCSK5	protein_coding	proprotein convertase subtilisin/kexin type 5 [Source:HGNC Symbol;Acc:HGNC:8747]	17.5311	20.014	21.8829	19.6856	18.6476	20.4288	20.5188	19.2196	21.0347
2080	ENSG00000099194	SCD	protein_coding	stearoyl-CoA desaturase [Source:HGNC Symbol;Acc:HGNC:10571]	1150.08	1163.42	1168.46	1142.4	1196.94	1161.97	1100.36	1121.57	1100.42
2081	ENSG00000099203	TMED1	protein_coding	transmembrane p24 trafficking protein 1 [Source:HGNC Symbol;Acc:HGNC:17291]	7.0523	6.96138	6.98569	8.24363	6.87585	6.93972	7.28418	7.20268	7.70334
2082	ENSG00000099204	ABLIM1	protein_coding	actin binding LIM protein 1 [Source:HGNC Symbol;Acc:HGNC:78]	163.319	168.192	171.739	150.232	153.645	147.382	167.16	170.961	159.976
2083	ENSG00000099219	ERMP1	protein_coding	endoplasmic reticulum metallopeptidase 1 [Source:HGNC Symbol;Acc:HGNC:23703]	31.2772	30.3317	30.089	32.9295	30.2033	32.7468	33.3773	31.0499	33.1701
2084	ENSG00000099246	RAB18	protein_coding	RAB18, member RAS oncogene family [Source:HGNC Symbol;Acc:HGNC:14244]	74.7066	71.5199	71.6244	80.4091	70.1264	79.4164	69.1484	72.4746	74.9933
2085	ENSG00000099250	NRP1	protein_coding	neuropilin 1 [Source:HGNC Symbol;Acc:HGNC:8004]	39.5646	38.5362	40.8621	37.299	33.3713	36.8673	39.4987	40.5664	39.185
2087	ENSG00000099256	PRTFDC1	protein_coding	phosphoribosyl transferase domain containing 1 [Source:HGNC Symbol;Acc:HGNC:23333]	29.6834	28.7157	29.5419	28.5148	24.2635	25.4601	32.6591	35.7522	34.2957
2088	ENSG00000099260	PALMD	protein_coding	palmdelphin [Source:HGNC Symbol;Acc:HGNC:15846]	0.517966	0.662988	0.967897	0.585613	0.647986	0.737345	1.02594	0.89567	0.316576
2089	ENSG00000099282	TSPAN15	protein_coding	tetraspanin 15 [Source:HGNC Symbol;Acc:HGNC:23298]	20.9178	17.7764	19.1896	21.037	20.2315	19.5613	20.553	22.3918	20.4367
2090	ENSG00000099284	MACROH2A2	protein_coding	macroH2A.2 histone [Source:HGNC Symbol;Acc:HGNC:14453]	110.486	115.07	116.569	106.131	108.394	111.86	110.494	117.557	113.721
2091	ENSG00000099290	WASHC2A	protein_coding	WASH complex subunit 2A [Source:HGNC Symbol;Acc:HGNC:23416]	45.2224	50.2214	51.1723	51.9393	49.0669	54.4768	46.2016	46.7241	45.8683
2092	ENSG00000099308	MAST3	protein_coding	microtubule associated serine/threonine kinase 3 [Source:HGNC Symbol;Acc:HGNC:19036]	22.7506	22.6245	24.3658	20.4964	23.1475	21.6433	23.6992	23.1008	21.5271
2093	ENSG00000099326	MZF1	protein_coding	myeloid zinc finger 1 [Source:HGNC Symbol;Acc:HGNC:13108]	36.3771	34.434	29.584	40.3622	42.695	35.6962	31.7358	31.1992	29.6174
2094	ENSG00000099330	OCEL1	protein_coding	occludin/ELL domain containing 1 [Source:HGNC Symbol;Acc:HGNC:26221]	8.04839	7.08569	8.58483	7.47782	8.20782	7.41683	9.06248	9.03134	8.96964
2095	ENSG00000099331	MYO9B	protein_coding	myosin IXB [Source:HGNC Symbol;Acc:HGNC:7609]	95.1861	96.8377	95.6956	95.0044	112.209	96.0284	87.5812	88.1116	89.8371
2097	ENSG00000099338	CATSPERG	protein_coding	cation channel sperm associated auxiliary subunit gamma [Source:HGNC Symbol;Acc:HGNC:25243]	1.19531	1.2431	0.967897	1.6217	1.40397	1.64818	1.47052	0.89567	1.37183
2098	ENSG00000099341	PSMD8	protein_coding	proteasome 26S subunit, non-ATPase 8 [Source:HGNC Symbol;Acc:HGNC:9566]	130.966	128.247	131.424	133.565	140.541	137.19	150.916	152.488	151.886
2099	ENSG00000099364	FBXL19	protein_coding	F-box and leucine rich repeat protein 19 [Source:HGNC Symbol;Acc:HGNC:25300]	122.12	125.512	136.6	124.015	143.133	123.57	130.466	131.925	135.635
2100	ENSG00000099365	STX1B	protein_coding	syntaxin 1B [Source:HGNC Symbol;Acc:HGNC:18539]	1.47421	2.77626	1.26247	2.3875	1.61996	1.99517	1.7783	1.79134	2.00498
2101	ENSG00000099377	HSD3B7	protein_coding	hydroxy-delta-5-steroid dehydrogenase, 3 beta- and steroid delta-isomerase 7 [Source:HGNC Symbol;Acc:HGNC:18324]	0.637496	0.911609	0.420825	0.855896	0.719984	1.04096	0.957545	0.858351	0.984902
2102	ENSG00000099381	SETD1A	protein_coding	SET domain containing 1A, histone lysine methyltransferase [Source:HGNC Symbol;Acc:HGNC:29010]	207.186	202.543	204.016	207.712	233.239	204.982	213.225	221.081	213.091
2103	ENSG00000099385	BCL7C	protein_coding	BAF chromatin remodeling complex subunit BCL7C [Source:HGNC Symbol;Acc:HGNC:1006]	20.121	18.9366	21.8408	22.1632	22.5355	20.8625	23.836	26.273	24.5874
2104	ENSG00000099399	MAGEB2	protein_coding	MAGE family member B2 [Source:HGNC Symbol;Acc:HGNC:6809]	4.18357	3.02488	4.37658	4.23443	3.63592	4.16383	3.86438	5.18742	5.34661
2105	ENSG00000099617	EFNA2	protein_coding	ephrin A2 [Source:HGNC Symbol;Acc:HGNC:3222]	2.15155	1.98897	2.3987	1.89198	2.15995	1.73493	2.29127	2.46309	2.28638
2106	ENSG00000099622	CIRBP	protein_coding	cold inducible RNA binding protein [Source:HGNC Symbol;Acc:HGNC:1982]	182.045	194.173	190.213	159.467	151.053	164.688	186.072	183.015	188.046
2107	ENSG00000099624	ATP5F1D	protein_coding	ATP synthase F1 subunit delta [Source:HGNC Symbol;Acc:HGNC:837]	67.2957	60.0419	64.6808	60.5884	80.8182	60.5057	68.6013	69.5637	68.4155
2108	ENSG00000099625	CBARP	protein_coding	CACN subunit beta associated regulatory protein [Source:HGNC Symbol;Acc:HGNC:28617]	6.05621	6.09121	5.21823	4.91014	5.83187	5.29154	5.98466	5.7099	5.48731
2113	ENSG00000099783	HNRNPM	protein_coding	heterogeneous nuclear ribonucleoprotein M [Source:HGNC Symbol;Acc:HGNC:5046]	594.465	601.372	629.386	568.945	565.547	606.835	615.804	647.98	636.563
2114	ENSG00000099785	MARCHF2	protein_coding	membrane associated ring-CH-type finger 2 [Source:HGNC Symbol;Acc:HGNC:28038]	9.44291	9.40615	8.54275	7.74811	7.73983	7.85056	8.13913	7.91175	7.14054
2115	ENSG00000099795	NDUFB7	protein_coding	NADH:ubiquinone oxidoreductase subunit B7 [Source:HGNC Symbol;Acc:HGNC:7702]	20.5991	17.072	19.0634	17.5684	20.5195	16.9589	25.3407	23.6606	25.5723
2116	ENSG00000099797	TECR	protein_coding	trans-2,3-enoyl-CoA reductase [Source:HGNC Symbol;Acc:HGNC:4551]	70.6824	67.1276	73.7706	72.3907	80.4222	70.655	79.0317	77.8113	82.2042
2117	ENSG00000099800	TIMM13	protein_coding	translocase of inner mitochondrial membrane 13 [Source:HGNC Symbol;Acc:HGNC:11816]	57.2153	51.8788	56.0118	54.8674	59.5427	52.525	65.5918	62.2864	67.4306
2118	ENSG00000099804	CDC34	protein_coding	cell division cycle 34, ubiqiutin conjugating enzyme [Source:HGNC Symbol;Acc:HGNC:1734]	55.1434	54.1579	58.4947	60.228	67.8585	60.2455	67.0966	63.8538	66.5512
2119	ENSG00000099810	MTAP	protein_coding	methylthioadenosine phosphorylase [Source:HGNC Symbol;Acc:HGNC:7413]	92.3971	98.9096	94.0965	95.1395	83.5541	90.5634	106.835	106.249	100.108
2121	ENSG00000099814	CEP170B	protein_coding	centrosomal protein 170B [Source:HGNC Symbol;Acc:HGNC:20362]	110.088	114.407	115.432	111.762	128.337	105.831	110.767	118.452	112.033
2122	ENSG00000099817	POLR2E	protein_coding	RNA polymerase II, I and III subunit E [Source:HGNC Symbol;Acc:HGNC:9192]	149.214	149.38	155.032	148.205	153.249	142.828	173.452	174.917	180.8
2123	ENSG00000099821	POLRMT	protein_coding	RNA polymerase mitochondrial [Source:HGNC Symbol;Acc:HGNC:9200]	103.633	101.189	106.679	103.924	126.681	102.144	104.578	106.025	106.897
2124	ENSG00000099822	HCN2	protein_coding	hyperpolarization activated cyclic nucleotide gated potassium and sodium channel 2 [Source:HGNC Symbol;Acc:HGNC:4846]	18.9257	20.304	19.2738	13.6493	20.4115	13.8794	17.5436	17.6148	16.4619
2125	ENSG00000099834	CDHR5	protein_coding	cadherin related family member 5 [Source:HGNC Symbol;Acc:HGNC:7521]	3.42654	3.56356	3.3666	4.05424	4.71589	5.81202	3.83018	3.73196	3.06023
2126	ENSG00000099840	IZUMO4	protein_coding	IZUMO family member 4 [Source:HGNC Symbol;Acc:HGNC:26950]	1.19531	0.994483	0.547072	0.855896	1.04398	0.650599	0.786555	0.559794	0.984902
2127	ENSG00000099849	RASSF7	protein_coding	Ras association domain family member 7 [Source:HGNC Symbol;Acc:HGNC:1166]	11.1163	10.1934	10.3102	9.77523	11.9877	9.2385	11.4563	11.1586	11.5023
2128	ENSG00000099860	GADD45B	protein_coding	growth arrest and DNA damage inducible beta [Source:HGNC Symbol;Acc:HGNC:4096]	17.0929	13.4255	16.1176	20.3613	19.4396	18.5638	16.5861	16.0101	15.6529
2129	ENSG00000099864	PALM	protein_coding	paralemmin [Source:HGNC Symbol;Acc:HGNC:8594]	20.9577	21.1742	20.1154	20.1361	22.7155	18.6505	22.6049	23.1381	22.512
2130	ENSG00000099866	MADCAM1	protein_coding	mucosal vascular addressin cell adhesion molecule 1 [Source:HGNC Symbol;Acc:HGNC:6765]	0.996088	1.53316	1.47289	1.48656	1.18797	1.47469	1.7783	1.30619	1.5477
2132	ENSG00000099875	MKNK2	protein_coding	MAPK interacting serine/threonine kinase 2 [Source:HGNC Symbol;Acc:HGNC:7111]	135.627	131.976	145.648	135.051	153.717	128.645	125.438	125.954	128.565
2133	ENSG00000099889	ARVCF	protein_coding	ARVCF delta catenin family member [Source:HGNC Symbol;Acc:HGNC:728]	16.0968	15.3316	14.0976	15.4512	17.2436	13.2722	13.2346	14.592	13.1555
2134	ENSG00000099899	TRMT2A	protein_coding	tRNA methyltransferase 2 homolog A [Source:HGNC Symbol;Acc:HGNC:24974]	72.1167	71.3541	72.8027	77.2108	86.5421	68.0093	79.4762	78.3711	79.2494
2135	ENSG00000099901	RANBP1	protein_coding	RAN binding protein 1 [Source:HGNC Symbol;Acc:HGNC:9847]	347.117	344.713	365.108	369.341	341.632	370.624	411.163	427.085	425.337
2136	ENSG00000099904	ZDHHC8	protein_coding	zinc finger DHHC-type palmitoyltransferase 8 [Source:HGNC Symbol;Acc:HGNC:18474]	67.4551	69.7381	67.8791	70.8141	84.5621	67.3587	81.0152	75.5348	76.6465
2137	ENSG00000099910	KLHL22	protein_coding	kelch like family member 22 [Source:HGNC Symbol;Acc:HGNC:25888]	29.5639	31.0361	31.5619	30.9924	33.4433	30.6649	28.658	27.2806	28.738
2138	ENSG00000099917	MED15	protein_coding	mediator complex subunit 15 [Source:HGNC Symbol;Acc:HGNC:14248]	98.4533	93.2327	97.2526	107.167	126.933	97.5465	94.0446	97.4414	90.7165
2140	ENSG00000099940	SNAP29	protein_coding	synaptosome associated protein 29 [Source:HGNC Symbol;Acc:HGNC:11133]	74.8659	74.8762	76.6743	77.8414	75.8143	75.643	79.9208	83.7078	80.5158
2141	ENSG00000099942	CRKL	protein_coding	CRK like proto-oncogene, adaptor protein [Source:HGNC Symbol;Acc:HGNC:2363]	280.419	284.173	287.802	298.708	299.693	294.808	284.391	288.219	292.235
2142	ENSG00000099949	LZTR1	protein_coding	leucine zipper like transcription regulator 1 [Source:HGNC Symbol;Acc:HGNC:6742]	32.2732	34.2682	31.099	34.5061	37.0072	32.7034	29.4445	28.5868	28.4215
2143	ENSG00000099953	MMP11	protein_coding	matrix metallopeptidase 11 [Source:HGNC Symbol;Acc:HGNC:7157]	4.10388	4.68236	3.91367	3.28844	4.06791	2.08192	3.11202	4.10515	2.95471
2144	ENSG00000099954	CECR2	protein_coding	CECR2 histone acetyl-lysine reader [Source:HGNC Symbol;Acc:HGNC:1840]	81.8784	81.9619	78.9047	80.3641	82.0422	80.8911	75.0305	72.0641	75.8375
2145	ENSG00000099956	SMARCB1	protein_coding	SWI/SNF related, matrix associated, actin dependent regulator of chromatin, subfamily b, member 1 [Source:HGNC Symbol;Acc:HGNC:11103]	186.587	187.253	197.199	188.297	208.291	191.84	209.737	214.849	215.447
2147	ENSG00000099958	DERL3	protein_coding	derlin 3 [Source:HGNC Symbol;Acc:HGNC:14236]	0.836714	1.65747	1.13623	0.900943	1.51197	0.563852	1.06014	0.89567	1.05525
2149	ENSG00000099968	BCL2L13	protein_coding	BCL2 like 13 [Source:HGNC Symbol;Acc:HGNC:17164]	102.517	98.1637	108.278	98.2478	99.2498	98.0669	93.0871	94.008	94.1637
2151	ENSG00000099977	DDT	protein_coding	D-dopachrome tautomerase [Source:HGNC Symbol;Acc:HGNC:2732]	1.87264	1.86465	1.85163	1.75684	2.23195	1.86505	1.40212	1.60474	1.65323
2154	ENSG00000099991	CABIN1	protein_coding	calcineurin binding protein 1 [Source:HGNC Symbol;Acc:HGNC:24187]	219.856	230.016	224.594	237.038	280.362	231.136	213.533	209.736	207.357
2155	ENSG00000099992	TBC1D10A	protein_coding	TBC1 domain family member 10A [Source:HGNC Symbol;Acc:HGNC:23609]	9.16401	7.62437	8.62691	8.604	9.53979	8.89152	9.06248	7.38928	8.75859
2156	ENSG00000099994	SUSD2	protein_coding	sushi domain containing 2 [Source:HGNC Symbol;Acc:HGNC:30667]	0.478122	1.40885	1.00998	0.810848	1.58396	1.04096	1.33372	1.19423	1.30148
2157	ENSG00000099995	SF3A1	protein_coding	splicing factor 3a subunit 1 [Source:HGNC Symbol;Acc:HGNC:10765]	360.902	368.414	368.769	345.827	392.283	342.779	372.964	382.153	380.489
2159	ENSG00000099999	RNF215	protein_coding	ring finger protein 215 [Source:HGNC Symbol;Acc:HGNC:33434]	17.0132	19.4338	17.8009	17.0729	17.2796	16.6553	17.7488	16.9431	17.4468
2160	ENSG00000100003	SEC14L2	protein_coding	SEC14 like lipid binding 2 [Source:HGNC Symbol;Acc:HGNC:10699]	9.08432	9.44758	8.4165	8.46886	7.84783	7.98068	9.60965	8.54619	8.79377
2162	ENSG00000100014	SPECC1L	protein_coding	sperm antigen with calponin homology and coiled-coil domains 1 like [Source:HGNC Symbol;Acc:HGNC:29022]	70.7621	70.1939	70.3619	71.9403	71.0264	72.2598	66.31	69.8996	68.521
2163	ENSG00000100023	PPIL2	protein_coding	peptidylprolyl isomerase like 2 [Source:HGNC Symbol;Acc:HGNC:9261]	82.237	83.205	79.578	93.6079	99.8618	88.1345	84.2298	80.2371	87.4804
2165	ENSG00000100027	YPEL1	protein_coding	yippee like 1 [Source:HGNC Symbol;Acc:HGNC:12845]	3.10779	3.35638	3.49285	2.2974	3.02393	2.94938	2.39386	2.61237	2.60296
2166	ENSG00000100028	SNRPD3	protein_coding	small nuclear ribonucleoprotein D3 polypeptide [Source:HGNC Symbol;Acc:HGNC:11160]	70.2839	72.1414	69.5624	66.6247	60.6226	69.7008	72.4315	74.0047	75.4505
2167	ENSG00000100029	PES1	protein_coding	pescadillo ribosomal biogenesis factor 1 [Source:HGNC Symbol;Acc:HGNC:8848]	222.924	219.698	228.634	245.822	252.786	239.42	218.115	223.395	238.276
2168	ENSG00000100030	MAPK1	protein_coding	mitogen-activated protein kinase 1 [Source:HGNC Symbol;Acc:HGNC:6871]	230.973	231.88	228.298	224.335	218.875	223.372	244.379	247.765	246.296
2170	ENSG00000100033	PRODH	protein_coding	proline dehydrogenase 1 [Source:HGNC Symbol;Acc:HGNC:9453]	0.318748	0.372931	0.378742	0.450471	0.43199	0.390359	0.239386	0.410515	0.246226
2171	ENSG00000100034	PPM1F	protein_coding	protein phosphatase, Mg2+/Mn2+ dependent 1F [Source:HGNC Symbol;Acc:HGNC:19388]	114.152	118.716	113.875	124.781	144.177	124.525	119.18	121.513	127.51
2172	ENSG00000100036	SLC35E4	protein_coding	solute carrier family 35 member E4 [Source:HGNC Symbol;Acc:HGNC:17058]	7.49058	7.25144	7.36444	7.20754	7.37984	5.55178	8.00234	8.06103	8.26614
2173	ENSG00000100038	TOP3B	protein_coding	DNA topoisomerase III beta [Source:HGNC Symbol;Acc:HGNC:11993]	2.11171	2.19615	2.23037	2.79292	2.69994	1.51806	1.7441	1.7167	2.04015
2174	ENSG00000100053	CRYBB3	protein_coding	crystallin beta B3 [Source:HGNC Symbol;Acc:HGNC:2400]	0.478122	0.580115	0.420825	0.450471	0.827982	0.303613	0.478773	0.634433	0.386926
2176	ENSG00000100056	ESS2	protein_coding	ess-2 splicing factor homolog [Source:HGNC Symbol;Acc:HGNC:16817]	54.8247	55.8982	61.0617	59.8676	69.5504	63.5852	58.2051	60.0472	58.1092
2179	ENSG00000100065	CARD10	protein_coding	caspase recruitment domain family member 10 [Source:HGNC Symbol;Acc:HGNC:16422]	18.4874	18.2736	17.7588	16.7575	19.0436	15.5276	17.2016	16.0474	16.8137
2181	ENSG00000100075	SLC25A1	protein_coding	solute carrier family 25 member 1 [Source:HGNC Symbol;Acc:HGNC:10979]	114.63	113.122	118.378	111.897	132.369	108.477	120.001	123.976	123.324
2182	ENSG00000100077	GRK3	protein_coding	G protein-coupled receptor kinase 3 [Source:HGNC Symbol;Acc:HGNC:290]	59.8051	60.0833	62.9554	57.0747	55.7628	57.4262	62.1036	61.7266	58.7424
2184	ENSG00000100079	LGALS2	protein_coding	galectin 2 [Source:HGNC Symbol;Acc:HGNC:6562]	0.478122	0.372931	0.294577	0.540566	0.323993	0.520479	0.17099	0.261237	0.386926
2185	ENSG00000100083	GGA1	protein_coding	golgi associated, gamma adaptin ear containing, ARF binding protein 1 [Source:HGNC Symbol;Acc:HGNC:17842]	91.7198	94.3101	91.6978	88.0221	99.0338	89.2188	86.5894	85.6111	86.5659
2186	ENSG00000100084	HIRA	protein_coding	histone cell cycle regulator [Source:HGNC Symbol;Acc:HGNC:4916]	32.6717	31.6577	31.9827	34.2358	37.4032	36.3468	28.6922	30.6021	31.0948
2187	ENSG00000100092	SH3BP1	protein_coding	SH3 domain binding protein 1 [Source:HGNC Symbol;Acc:HGNC:10824]	8.32729	8.86747	10.0156	8.46886	9.35979	8.71803	9.64385	9.66577	10.658
2189	ENSG00000100097	LGALS1	protein_coding	galectin 1 [Source:HGNC Symbol;Acc:HGNC:6561]	3.58592	2.90057	3.53493	2.97311	3.63592	2.64577	3.38561	2.91093	3.79891
2190	ENSG00000100099	HPS4	protein_coding	HPS4 biogenesis of lysosomal organelles complex 3 subunit 2 [Source:HGNC Symbol;Acc:HGNC:15844]	94.0705	97.5836	96.916	93.8332	96.6578	91.6043	91.9927	89.8283	93.2491
2191	ENSG00000100100	PIK3IP1	protein_coding	phosphoinositide-3-kinase interacting protein 1 [Source:HGNC Symbol;Acc:HGNC:24942]	3.18748	3.89506	3.32452	3.55872	3.99591	3.64335	2.80424	2.94825	2.07533
2193	ENSG00000100104	SRRD	protein_coding	SRR1 domain containing [Source:HGNC Symbol;Acc:HGNC:33910]	35.899	34.3925	35.2651	33.47	35.4232	33.354	34.2322	34.8938	35.4213
2194	ENSG00000100105	PATZ1	protein_coding	POZ/BTB and AT hook containing zinc finger 1 [Source:HGNC Symbol;Acc:HGNC:13071]	88.8909	90.0835	89.3411	93.2476	105.118	93.0356	90.3512	92.366	92.5456
2195	ENSG00000100106	TRIOBP	protein_coding	TRIO and F-actin binding protein [Source:HGNC Symbol;Acc:HGNC:17009]	45.1427	47.6937	43.9762	42.4794	48.7069	43.7202	38.849	37.5435	37.4966
2196	ENSG00000100109	TFIP11	protein_coding	tuftelin interacting protein 11 [Source:HGNC Symbol;Acc:HGNC:17165]	58.9684	59.959	63.2079	69.3726	68.3985	65.6237	59.744	61.7639	63.2448
2197	ENSG00000100116	GCAT	protein_coding	glycine C-acetyltransferase [Source:HGNC Symbol;Acc:HGNC:4188]	24.703	27.1411	28.6582	23.5597	25.5234	24.2023	26.3667	28.3256	28.1401
2200	ENSG00000100124	ANKRD54	protein_coding	ankyrin repeat domain 54 [Source:HGNC Symbol;Acc:HGNC:25185]	44.6247	46.0363	49.5732	48.6509	49.4629	46.1491	53.0754	49.2619	49.8431
2201	ENSG00000100129	EIF3L	protein_coding	eukaryotic translation initiation factor 3 subunit L [Source:HGNC Symbol;Acc:HGNC:18138]	199.178	186.963	197.367	170.639	169.196	170.891	195.579	191.86	195.503
2202	ENSG00000100138	SNU13	protein_coding	small nuclear ribonucleoprotein 13 [Source:HGNC Symbol;Acc:HGNC:7819]	65.4629	66.0088	67.3741	63.8318	65.1945	63.8021	82.5883	80.1625	84.0333
2203	ENSG00000100139	MICALL1	protein_coding	MICAL like 1 [Source:HGNC Symbol;Acc:HGNC:29804]	121.323	122.653	123.344	113.834	140.469	112.857	127.388	128.641	128.389
2204	ENSG00000100142	POLR2F	protein_coding	RNA polymerase II, I and III subunit F [Source:HGNC Symbol;Acc:HGNC:9193]	54.1075	46.1191	51.2565	53.2007	56.8787	53.2624	63.5058	66.1303	61.6267
2205	ENSG00000100146	SOX10	protein_coding	SRY-box transcription factor 10 [Source:HGNC Symbol;Acc:HGNC:11190]	1.23515	0.953046	1.05206	1.03608	1.22397	1.3012	0.889149	0.597113	0.773852
2206	ENSG00000100147	CCDC134	protein_coding	coiled-coil domain containing 134 [Source:HGNC Symbol;Acc:HGNC:26185]	55.7012	56.6026	55.0018	56.0386	55.4748	61.1997	58.7864	60.4951	58.3555
2207	ENSG00000100150	DEPDC5	protein_coding	DEP domain containing 5, GATOR1 subcomplex subunit [Source:HGNC Symbol;Acc:HGNC:18423]	14.3835	15.2073	18.39	14.37	17.6396	17.3059	13.2688	14.1441	14.1756
2208	ENSG00000100151	PICK1	protein_coding	protein interacting with PRKCA 1 [Source:HGNC Symbol;Acc:HGNC:9394]	42.8716	42.2241	43.8079	44.2813	47.4829	43.3733	37.1049	38.7751	39.7478
2209	ENSG00000100154	TTC28	protein_coding	tetratricopeptide repeat domain 28 [Source:HGNC Symbol;Acc:HGNC:29179]	114.709	116.852	112.739	113.879	120.453	110.689	100.782	102.704	102.359
2210	ENSG00000100156	SLC16A8	protein_coding	solute carrier family 16 member 8 [Source:HGNC Symbol;Acc:HGNC:16270]	1.99218	2.40333	1.85163	2.20731	2.55594	2.34216	1.43632	1.67938	1.61805
2211	ENSG00000100162	CENPM	protein_coding	centromere protein M [Source:HGNC Symbol;Acc:HGNC:18352]	17.7702	16.4504	19.4	17.4332	18.3236	17.7397	21.75	19.3315	20.5422
2212	ENSG00000100167	SEPTIN3	protein_coding	septin 3 [Source:HGNC Symbol;Acc:HGNC:10750]	37.5724	41.2296	41.1146	36.1278	36.6472	33.7878	40.3195	41.8726	38.165
2215	ENSG00000100191	SLC5A4	protein_coding	solute carrier family 5 member 4 [Source:HGNC Symbol;Acc:HGNC:11039]	2.11171	1.53316	1.26247	1.80189	2.48394	1.90842	1.98349	1.34351	1.16078
2216	ENSG00000100196	KDELR3	protein_coding	KDEL endoplasmic reticulum protein retention receptor 3 [Source:HGNC Symbol;Acc:HGNC:6306]	21.7546	20.4283	20.4521	21.1722	20.9875	20.9927	23.5625	24.6682	24.8336
2217	ENSG00000100197	CYP2D6	protein_coding	cytochrome P450 family 2 subfamily D member 6 [Source:HGNC Symbol;Acc:HGNC:2625]	1.95233	2.11328	1.97788	1.89198	1.94396	1.56144	2.12028	1.9033	2.1105
2218	ENSG00000100201	DDX17	protein_coding	DEAD-box helicase 17 [Source:HGNC Symbol;Acc:HGNC:2740]	1416.48	1497.15	1432.19	1533.45	1515.42	1550.72	1371.41	1393.48	1372.95
2219	ENSG00000100206	DMC1	protein_coding	DNA meiotic recombinase 1 [Source:HGNC Symbol;Acc:HGNC:2927]	18.8061	19.5996	19.1896	19.2802	17.9636	17.0891	19.6297	19.7047	18.5724
2220	ENSG00000100207	TCF20	protein_coding	transcription factor 20 [Source:HGNC Symbol;Acc:HGNC:11631]	114.032	109.807	110.887	125.636	118.941	119.97	107.484	111.324	109.535
2221	ENSG00000100209	HSCB	protein_coding	HscB mitochondrial iron-sulfur cluster cochaperone [Source:HGNC Symbol;Acc:HGNC:28913]	8.96479	9.53046	9.63689	10.6762	9.68378	8.02405	10.704	10.972	11.1857
2222	ENSG00000100211	CBY1	protein_coding	chibby family member 1, beta catenin antagonist [Source:HGNC Symbol;Acc:HGNC:1307]	20.2007	19.5996	21.6304	17.0278	15.7316	17.5662	18.296	19.3315	19.487
2223	ENSG00000100216	TOMM22	protein_coding	translocase of outer mitochondrial membrane 22 [Source:HGNC Symbol;Acc:HGNC:18002]	98.8517	93.1913	105.122	99.4641	99.5738	98.3706	117.744	123.938	125.153
2224	ENSG00000100218	RSPH14	protein_coding	radial spoke head 14 homolog [Source:HGNC Symbol;Acc:HGNC:13437]	0.199218	0.414368	0.126247	0.495518	0.143997	0.216866	0.205188	0.111959	0.281401
2225	ENSG00000100219	XBP1	protein_coding	X-box binding protein 1 [Source:HGNC Symbol;Acc:HGNC:12801]	123.395	112.874	118.126	121.898	112.641	109.257	118.154	120.953	115.093
2226	ENSG00000100220	RTCB	protein_coding	RNA 2',3'-cyclic phosphate and 5'-OH ligase [Source:HGNC Symbol;Acc:HGNC:26935]	156.027	153.233	159.829	153.25	143.961	158.182	172.598	174.618	171.408
2227	ENSG00000100221	JOSD1	protein_coding	Josephin domain containing 1 [Source:HGNC Symbol;Acc:HGNC:28953]	115.387	117.142	122.923	108.068	117.141	112.033	102.047	104.42	108.339
2228	ENSG00000100225	FBXO7	protein_coding	F-box protein 7 [Source:HGNC Symbol;Acc:HGNC:13586]	128.017	125.968	124.985	131.312	133.125	128.732	127.764	130.32	132.082
2229	ENSG00000100226	GTPBP1	protein_coding	GTP binding protein 1 [Source:HGNC Symbol;Acc:HGNC:4669]	181.607	185.057	189.666	215.686	249.51	213.136	169.896	180.403	180.026
2230	ENSG00000100227	POLDIP3	protein_coding	DNA polymerase delta interacting protein 3 [Source:HGNC Symbol;Acc:HGNC:23782]	0.199218	0.372931	0.50499	0.765801	0.323993	0.433733	0.34198	0.522474	0.562801
2231	ENSG00000100228	RAB36	protein_coding	RAB36, member RAS oncogene family [Source:HGNC Symbol;Acc:HGNC:9775]	16.8936	17.3206	17.6746	18.5594	23.2195	17.783	17.0648	16.234	15.4419
2232	ENSG00000100234	TIMP3	protein_coding	TIMP metallopeptidase inhibitor 3 [Source:HGNC Symbol;Acc:HGNC:11822]	47.9716	49.8484	52.519	43.0651	46.043	45.4118	51.1261	52.6579	52.1646
2233	ENSG00000100239	PPP6R2	protein_coding	protein phosphatase 6 regulatory subunit 2 [Source:HGNC Symbol;Acc:HGNC:19253]	68.4113	69.0337	74.1494	67.2103	82.0422	68.5731	57.1107	56.6885	61.275
2234	ENSG00000100241	SBF1	protein_coding	SET binding factor 1 [Source:HGNC Symbol;Acc:HGNC:10542]	261.533	262.461	274.504	234.11	286.554	227.536	237.882	238.957	240.809
2235	ENSG00000100242	SUN2	protein_coding	Sad1 and UNC84 domain containing 2 [Source:HGNC Symbol;Acc:HGNC:14210]	65.7418	57.7214	63.1237	55.6783	66.6345	56.5154	53.6225	55.1584	54.3455
2236	ENSG00000100243	CYB5R3	protein_coding	cytochrome b5 reductase 3 [Source:HGNC Symbol;Acc:HGNC:2873]	115.706	118.385	113.496	116.762	136.653	112.12	119.591	120.58	117.168
2237	ENSG00000100246	DNAL4	protein_coding	dynein axonemal light chain 4 [Source:HGNC Symbol;Acc:HGNC:2955]	9.5226	8.16304	8.164	8.42381	7.99182	8.80477	8.92569	8.99402	9.4621
2240	ENSG00000100258	LMF2	protein_coding	lipase maturation factor 2 [Source:HGNC Symbol;Acc:HGNC:25096]	49.4059	48.5225	50.7094	49.9573	66.2745	43.8504	53.3489	51.5384	51.0039
2241	ENSG00000100263	RHBDD3	protein_coding	rhomboid domain containing 3 [Source:HGNC Symbol;Acc:HGNC:1308]	36.8154	38.992	38.2951	36.5332	40.1031	37.6046	36.9339	36.5359	39.0443
2242	ENSG00000100266	PACSIN2	protein_coding	protein kinase C and casein kinase substrate in neurons 2 [Source:HGNC Symbol;Acc:HGNC:8571]	72.5152	76.5752	73.6864	79.4631	81.6822	71.9562	79.9892	83.0361	82.5559
2243	ENSG00000100271	TTLL1	protein_coding	tubulin tyrosine ligase like 1 [Source:HGNC Symbol;Acc:HGNC:1312]	2.86873	2.98345	3.15619	1.89198	1.87196	2.34216	2.87264	2.31381	2.60296
2244	ENSG00000100276	RASL10A	protein_coding	RAS like family 10 member A [Source:HGNC Symbol;Acc:HGNC:16954]	0.79687	1.07736	0.967897	0.63066	0.611986	0.824092	1.09434	0.970309	0.844202
2245	ENSG00000100280	AP1B1	protein_coding	adaptor related protein complex 1 subunit beta 1 [Source:HGNC Symbol;Acc:HGNC:554]	250.377	252.557	258.387	259.291	299.729	249.223	258.879	257.878	258.502
2246	ENSG00000100281	HMGXB4	protein_coding	HMG-box containing 4 [Source:HGNC Symbol;Acc:HGNC:5003]	103.633	99.1582	105.459	92.3016	95.5059	100.452	92.0611	94.4559	92.827
2247	ENSG00000100284	TOM1	protein_coding	target of myb1 membrane trafficking protein [Source:HGNC Symbol;Acc:HGNC:11982]	31.9146	36.1743	34.5497	36.6684	39.8871	37.301	32.6591	33.1398	34.753
2248	ENSG00000100285	NEFH	protein_coding	neurofilament heavy [Source:HGNC Symbol;Acc:HGNC:7737]	0.996088	0.745862	0.799567	0.450471	1.07998	1.1277	1.36792	1.11959	1.6884
2249	ENSG00000100288	CHKB	protein_coding	choline kinase beta [Source:HGNC Symbol;Acc:HGNC:1938]	1.51405	1.45029	0.883732	1.80189	1.25997	1.1277	1.53891	1.11959	1.6884
2250	ENSG00000100290	BIK	protein_coding	BCL2 interacting killer [Source:HGNC Symbol;Acc:HGNC:1051]	0.836714	0.621552	1.05206	1.12618	0.935979	0.910838	1.12854	0.746392	0.949727
2251	ENSG00000100292	HMOX1	protein_coding	heme oxygenase 1 [Source:HGNC Symbol;Acc:HGNC:5013]	29.0858	28.8814	28.0269	39.1009	44.675	39.3829	42.7476	41.7979	41.4011
2252	ENSG00000100294	MCAT	protein_coding	malonyl-CoA-acyl carrier protein transacylase [Source:HGNC Symbol;Acc:HGNC:29622]	25.8186	25.0692	26.5541	27.5238	26.2794	24.636	28.487	27.8777	28.9139
2253	ENSG00000100296	THOC5	protein_coding	THO complex 5 [Source:HGNC Symbol;Acc:HGNC:19074]	99.0111	96.5062	100.156	96.0855	101.806	101.407	103.996	100.875	102.641
2254	ENSG00000100297	MCM5	protein_coding	minichromosome maintenance complex component 5 [Source:HGNC Symbol;Acc:HGNC:6948]	227.387	237.226	237.387	250.102	287.67	267.266	229.811	234.964	241.231
2255	ENSG00000100298	APOBEC3H	protein_coding	apolipoprotein B mRNA editing enzyme catalytic subunit 3H [Source:HGNC Symbol;Acc:HGNC:24100]	0.557809	0.538678	0.126247	0.540566	0.863981	0.563852	0.205188	0.335876	0.0703502
2256	ENSG00000100299	ARSA	protein_coding	arylsulfatase A [Source:HGNC Symbol;Acc:HGNC:713]	14.0648	20.5941	17.2117	19.145	19.7996	16.6987	14.7736	16.234	16.6026
2257	ENSG00000100300	TSPO	protein_coding	translocator protein [Source:HGNC Symbol;Acc:HGNC:1158]	15.1007	15.0415	16.2859	12.2528	18.6116	12.1879	19.5613	19.2196	20.4367
2258	ENSG00000100302	RASD2	protein_coding	RASD family member 2 [Source:HGNC Symbol;Acc:HGNC:18229]	2.35077	2.48621	2.06204	1.44151	1.72796	2.47228	2.49646	2.12722	2.81401
2259	ENSG00000100304	TTLL12	protein_coding	tubulin tyrosine ligase like 12 [Source:HGNC Symbol;Acc:HGNC:28974]	183.44	188.62	194.8	185.819	223.807	187.069	189.799	193.801	197.578
2260	ENSG00000100307	CBX7	protein_coding	chromobox 7 [Source:HGNC Symbol;Acc:HGNC:1557]	8.04839	7.41718	9.46856	9.32476	8.7838	8.41441	7.45517	7.50124	8.37167
2261	ENSG00000100311	PDGFB	protein_coding	platelet derived growth factor subunit B [Source:HGNC Symbol;Acc:HGNC:8800]	0.517966	0.290057	0.378742	0.495518	0.359992	0.26024	0.444575	0.111959	0.562801
2263	ENSG00000100314	CABP7	protein_coding	calcium binding protein 7 [Source:HGNC Symbol;Acc:HGNC:20834]	0.876557	0.662988	0.589155	0.405424	0.46799	0.390359	0.889149	0.671753	1.02008
2264	ENSG00000100316	RPL3	protein_coding	ribosomal protein L3 [Source:HGNC Symbol;Acc:HGNC:10332]	1102.19	1046.07	1122.63	1059.69	1033.86	1075.4	1129.39	1151.23	1156.7
2265	ENSG00000100319	ZMAT5	protein_coding	zinc finger matrin-type 5 [Source:HGNC Symbol;Acc:HGNC:28046]	4.98044	4.93098	4.20825	3.51368	4.5359	3.64335	6.15565	4.32907	4.88934
2266	ENSG00000100320	RBFOX2	protein_coding	RNA binding fox-1 homolog 2 [Source:HGNC Symbol;Acc:HGNC:9906]	262.449	268.593	272.989	263.526	264.99	267.136	260.418	266.387	264.622
2267	ENSG00000100321	SYNGR1	protein_coding	synaptogyrin 1 [Source:HGNC Symbol;Acc:HGNC:11498]	37.8912	37.4588	36.4014	36.353	38.5191	36.6504	43.3289	41.7233	39.9589
2268	ENSG00000100324	TAB1	protein_coding	TGF-beta activated kinase 1 (MAP3K7) binding protein 1 [Source:HGNC Symbol;Acc:HGNC:18157]	68.5707	72.1	71.0352	73.3367	83.3381	74.5586	70.7557	70.9445	72.5662
2269	ENSG00000100325	ASCC2	protein_coding	activating signal cointegrator 1 complex subunit 2 [Source:HGNC Symbol;Acc:HGNC:24103]	111.084	117.266	112.192	118.609	130.137	114.592	111.041	109.234	117.379
2270	ENSG00000100330	MTMR3	protein_coding	myotubularin related protein 3 [Source:HGNC Symbol;Acc:HGNC:7451]	13.8655	11.9338	13.7189	11.2167	11.5917	13.012	10.3278	11.0839	10.3766
2271	ENSG00000100335	MIEF1	protein_coding	mitochondrial elongation factor 1 [Source:HGNC Symbol;Acc:HGNC:25979]	216.868	226.659	226.614	222.623	242.455	232.741	242.43	245.451	247.281
2274	ENSG00000100342	APOL1	protein_coding	apolipoprotein L1 [Source:HGNC Symbol;Acc:HGNC:618]	0.438279	0.290057	0.462907	24.7309	23.9395	22.2505	0	0.0746392	0.0351751
2275	ENSG00000100344	PNPLA3	protein_coding	patatin like phospholipase domain containing 3 [Source:HGNC Symbol;Acc:HGNC:18590]	19.9218	21.1742	22.5141	20.3613	24.2995	20.3854	22.3655	21.4961	22.8286
2276	ENSG00000100345	MYH9	protein_coding	myosin heavy chain 9 [Source:HGNC Symbol;Acc:HGNC:7579]	807.309	796.871	825.49	743.007	827.874	752.179	710.67	761.656	733.928
2277	ENSG00000100346	CACNA1I	protein_coding	calcium voltage-gated channel subunit alpha1 I [Source:HGNC Symbol;Acc:HGNC:1396]	0.836714	0.580115	1.00998	1.5316	1.90796	1.17108	0.444575	0.410515	0.457276
2278	ENSG00000100347	SAMM50	protein_coding	SAMM50 sorting and assembly machinery component [Source:HGNC Symbol;Acc:HGNC:24276]	59.6856	60.2491	62.2821	62.6606	63.0346	64.0189	69.3194	70.8326	71.2647
2279	ENSG00000100348	TXN2	protein_coding	thioredoxin 2 [Source:HGNC Symbol;Acc:HGNC:17772]	65.5824	67.9149	69.9411	71.6249	76.2823	67.749	74.5859	73.5569	81.0786
2280	ENSG00000100350	FOXRED2	protein_coding	FAD dependent oxidoreductase domain containing 2 [Source:HGNC Symbol;Acc:HGNC:26264]	277.55	284.836	289.443	273.166	333.353	284.312	310.792	304.602	296.139
2282	ENSG00000100353	EIF3D	protein_coding	eukaryotic translation initiation factor 3 subunit D [Source:HGNC Symbol;Acc:HGNC:3278]	312.572	306.383	322.646	305.825	296.957	306.736	297.489	312.514	300.923
2283	ENSG00000100354	TNRC6B	protein_coding	trinucleotide repeat containing adaptor 6B [Source:HGNC Symbol;Acc:HGNC:29190]	220.693	222.64	220.765	217.578	217.759	216.129	224.1	204.325	205.493
2284	ENSG00000100359	SGSM3	protein_coding	small G protein signaling modulator 3 [Source:HGNC Symbol;Acc:HGNC:25228]	2.70936	2.85914	1.80955	3.24339	2.51994	2.64577	1.7441	1.49278	2.04015
2285	ENSG00000100360	IFT27	protein_coding	intraflagellar transport 27 [Source:HGNC Symbol;Acc:HGNC:18626]	47.6528	54.4894	48.2686	42.8849	47.1589	46.6696	42.9185	42.7682	43.3709
2287	ENSG00000100364	KIAA0930	protein_coding	KIAA0930 [Source:HGNC Symbol;Acc:HGNC:1314]	85.1057	86.4785	90.3511	76.7153	89.17	82.0622	88.0258	94.4186	91.5255
2290	ENSG00000100372	SLC25A17	protein_coding	solute carrier family 25 member 17 [Source:HGNC Symbol;Acc:HGNC:10987]	58.0121	56.354	58.2001	53.561	50.6509	54.8238	70.0376	68.5934	68.1693
2292	ENSG00000100376	FAM118A	protein_coding	family with sequence similarity 118 member A [Source:HGNC Symbol;Acc:HGNC:1313]	32.7514	31.9478	36.1909	29.641	32.4353	31.142	33.5825	34.0355	33.9439
2293	ENSG00000100379	KCTD17	protein_coding	potassium channel tetramerization domain containing 17 [Source:HGNC Symbol;Acc:HGNC:25705]	27.4522	27.1411	26.7224	28.5599	32.7593	28.7131	27.4268	26.3103	26.6275
2294	ENSG00000100380	ST13	protein_coding	ST13 Hsp70 interacting protein [Source:HGNC Symbol;Acc:HGNC:11343]	247.667	247.543	241.722	246.633	228.559	250.177	235.522	237.912	239.929
2296	ENSG00000100387	RBX1	protein_coding	ring-box 1 [Source:HGNC Symbol;Acc:HGNC:9928]	26.4162	25.7737	25.9649	24.6408	25.7394	22.424	27.974	28.0643	30.2154
2297	ENSG00000100393	EP300	protein_coding	E1A binding protein p300 [Source:HGNC Symbol;Acc:HGNC:3373]	287.949	287.24	283.131	284.833	295.121	290.297	284.835	280.382	275.069
2298	ENSG00000100395	L3MBTL2	protein_coding	L3MBTL histone methyl-lysine binding protein 2 [Source:HGNC Symbol;Acc:HGNC:18594]	61.5981	65.7187	65.3541	69.8231	72.8984	64.9731	54.5801	57.4348	60.079
2300	ENSG00000100401	RANGAP1	protein_coding	Ran GTPase activating protein 1 [Source:HGNC Symbol;Acc:HGNC:9854]	305.48	306.093	321.552	299.834	346.528	297.584	314.588	325.39	322.907
2301	ENSG00000100403	ZC3H7B	protein_coding	zinc finger CCCH-type containing 7B [Source:HGNC Symbol;Acc:HGNC:30869]	183.4	184.559	189.792	232.443	246.055	226.322	194.621	189.807	186.111
2302	ENSG00000100410	PHF5A	protein_coding	PHD finger protein 5A [Source:HGNC Symbol;Acc:HGNC:18000]	31.2772	29.2958	29.4998	30.4068	26.7114	30.3179	35.9421	39.1482	38.6222
2303	ENSG00000100412	ACO2	protein_coding	aconitase 2 [Source:HGNC Symbol;Acc:HGNC:118]	86.9784	88.5918	92.9602	88.3825	105.226	94.12	85.2215	85.5365	82.38
2304	ENSG00000100413	POLR3H	protein_coding	RNA polymerase III subunit H [Source:HGNC Symbol;Acc:HGNC:30349]	52.3145	53.5777	59.168	52.9304	56.9147	52.872	56.0848	61.54	64.0186
2305	ENSG00000100416	TRMU	protein_coding	tRNA mitochondrial 2-thiouridylase [Source:HGNC Symbol;Acc:HGNC:25481]	77.137	72.8044	72.8448	75.3639	79.9182	76.1634	75.9197	75.199	81.0434
2306	ENSG00000100417	PMM1	protein_coding	phosphomannomutase 1 [Source:HGNC Symbol;Acc:HGNC:9114]	9.92103	9.19896	10.0156	8.42381	9.0718	10.106	10.0542	10.039	9.35657
2307	ENSG00000100418	DESI1	protein_coding	desumoylating isopeptidase 1 [Source:HGNC Symbol;Acc:HGNC:24577]	103.952	112.169	109.962	112.618	131.433	113.768	119.933	120.915	119.384
2308	ENSG00000100422	CERK	protein_coding	ceramide kinase [Source:HGNC Symbol;Acc:HGNC:19256]	101.999	109.269	104.07	45.9481	52.4508	46.8431	103.415	107.033	103.766
2309	ENSG00000100425	BRD1	protein_coding	bromodomain containing 1 [Source:HGNC Symbol;Acc:HGNC:1102]	72.4753	67.6662	71.7506	74.6881	74.6983	72.5201	74.9279	68.4068	66.6568
2310	ENSG00000100426	ZBED4	protein_coding	zinc finger BED-type containing 4 [Source:HGNC Symbol;Acc:HGNC:20721]	92.1182	95.7604	95.0223	87.932	90.646	85.9224	90.4538	93.4483	93.0381
2311	ENSG00000100427	MLC1	protein_coding	modulator of VRAC current 1 [Source:HGNC Symbol;Acc:HGNC:17082]	0.318748	0.621552	0.33666	0.405424	0.46799	0.13012	0.683961	0.597113	0.316576
2312	ENSG00000100429	HDAC10	protein_coding	histone deacetylase 10 [Source:HGNC Symbol;Acc:HGNC:18128]	1.39452	0.953046	0.799567	1.03608	0.971978	0.867465	0.786555	0.559794	0.984902
2314	ENSG00000100439	ABHD4	protein_coding	abhydrolase domain containing 4, N-acyl phospholipase B [Source:HGNC Symbol;Acc:HGNC:20154]	14.9015	13.467	14.8551	15.6764	18.7916	16.3951	13.816	13.7336	13.8238
2315	ENSG00000100441	KHNYN	protein_coding	KH and NYN domain containing [Source:HGNC Symbol;Acc:HGNC:20166]	57.4942	56.354	63.1658	62.0299	59.3627	63.9322	50.1343	52.2474	46.607
2316	ENSG00000100442	FKBP3	protein_coding	FKBP prolyl isomerase 3 [Source:HGNC Symbol;Acc:HGNC:3719]	83.2729	85.1111	86.227	94.6891	77.4343	96.9392	86.8288	89.3431	88.1839
2317	ENSG00000100445	SDR39U1	protein_coding	short chain dehydrogenase/reductase family 39U member 1 [Source:HGNC Symbol;Acc:HGNC:20275]	6.25543	7.58293	6.94361	5.27051	6.94785	6.159	6.18985	4.51567	5.45214
2321	ENSG00000100461	RBM23	protein_coding	RNA binding motif protein 23 [Source:HGNC Symbol;Acc:HGNC:20155]	110.526	111.879	118.041	114.104	111.49	110.038	111.588	109.794	113.44
2322	ENSG00000100462	PRMT5	protein_coding	protein arginine methyltransferase 5 [Source:HGNC Symbol;Acc:HGNC:10894]	124.272	125.015	123.512	144.827	134.385	132.982	131.32	134.649	133.982
2323	ENSG00000100473	COCH	protein_coding	cochlin [Source:HGNC Symbol;Acc:HGNC:2180]	43.8279	40.2765	43.2187	39.4162	37.5472	40.8142	41.2428	44.261	46.009
2324	ENSG00000100478	AP4S1	protein_coding	adaptor related protein complex 4 subunit sigma 1 [Source:HGNC Symbol;Acc:HGNC:575]	13.9452	14.5443	13.2139	11.487	12.7077	14.4433	12.6533	12.5021	11.9244
2325	ENSG00000100479	POLE2	protein_coding	DNA polymerase epsilon 2, accessory subunit [Source:HGNC Symbol;Acc:HGNC:9178]	28.3686	24.4477	27.1853	28.1094	26.3154	27.1083	28.0082	27.9524	27.718
2326	ENSG00000100483	VCPKMT	protein_coding	valosin containing protein lysine methyltransferase [Source:HGNC Symbol;Acc:HGNC:20352]	12.3913	12.5553	12.5406	10.6311	9.86378	10.453	10.0884	11.6064	11.2208
2327	ENSG00000100485	SOS2	protein_coding	SOS Ras/Rho guanine nucleotide exchange factor 2 [Source:HGNC Symbol;Acc:HGNC:11188]	38.0505	39.945	40.6517	34.8665	33.4073	36.3902	36.2499	36.8344	35.2806
2328	ENSG00000100490	CDKL1	protein_coding	cyclin dependent kinase like 1 [Source:HGNC Symbol;Acc:HGNC:1781]	14.0249	15.9532	14.3501	17.0278	13.9317	16.7855	15.7653	14.6666	15.1253
2329	ENSG00000100503	NIN	protein_coding	ninein [Source:HGNC Symbol;Acc:HGNC:14906]	206.828	211.41	220.975	177.846	148.245	194.572	197.665	192.868	186.639
2330	ENSG00000100504	PYGL	protein_coding	glycogen phosphorylase L [Source:HGNC Symbol;Acc:HGNC:9725]	296.635	298.138	312.378	301.771	284.538	289.517	287.708	292.063	300.254
2331	ENSG00000100505	TRIM9	protein_coding	tripartite motif containing 9 [Source:HGNC Symbol;Acc:HGNC:16288]	19.5233	18.0664	18.5584	14.1448	13.3917	13.2722	17.8514	18.0627	18.6428
2332	ENSG00000100519	PSMC6	protein_coding	proteasome 26S subunit, ATPase 6 [Source:HGNC Symbol;Acc:HGNC:9553]	83.1932	80.0558	78.8205	83.157	76.2103	80.1104	88.6071	87.1412	90.4703
2333	ENSG00000100522	GNPNAT1	protein_coding	glucosamine-phosphate N-acetyltransferase 1 [Source:HGNC Symbol;Acc:HGNC:19980]	75.3839	72.9702	72.0873	69.6429	66.7065	72.6068	73.4916	71.579	73.7973
2334	ENSG00000100523	DDHD1	protein_coding	DDHD domain containing 1 [Source:HGNC Symbol;Acc:HGNC:19714]	92.0385	87.4316	88.2891	86.7608	78.8742	81.6285	80.0234	72.4746	74.6063
2335	ENSG00000100526	CDKN3	protein_coding	cyclin dependent kinase inhibitor 3 [Source:HGNC Symbol;Acc:HGNC:1791]	19.8819	19.9725	19.5684	18.3792	21.0955	20.0818	25.1356	22.3918	24.3412
2336	ENSG00000100528	CNIH1	protein_coding	cornichon family AMPA receptor auxiliary protein 1 [Source:HGNC Symbol;Acc:HGNC:19431]	108.215	99.8212	107.184	92.7971	85.2821	89.0453	106.356	102.293	105.877
2337	ENSG00000100532	CGRRF1	protein_coding	cell growth regulator with ring finger domain 1 [Source:HGNC Symbol;Acc:HGNC:15528]	10.3593	9.44758	9.72106	9.95542	8.9638	9.97585	12.0719	9.66577	12.1706
2338	ENSG00000100554	ATP6V1D	protein_coding	ATPase H+ transporting V1 subunit D [Source:HGNC Symbol;Acc:HGNC:13527]	45.0232	40.318	44.7337	39.7316	37.9072	39.3395	49.04	45.0074	48.225
2341	ENSG00000100564	PIGH	protein_coding	phosphatidylinositol glycan anchor biosynthesis class H [Source:HGNC Symbol;Acc:HGNC:8964]	15.6187	15.7045	16.3701	17.6585	16.6316	17.0023	19.3219	18.6598	18.5021
2343	ENSG00000100567	PSMA3	protein_coding	proteasome 20S subunit alpha 3 [Source:HGNC Symbol;Acc:HGNC:9532]	97.9353	97.5007	93.1286	100.23	96.1539	102.404	113.401	110.354	106.756
2344	ENSG00000100568	VTI1B	protein_coding	vesicle transport through interaction with t-SNAREs 1B [Source:HGNC Symbol;Acc:HGNC:17793]	47.7325	45.6219	47.6795	49.732	48.7789	49.0552	48.1166	47.7691	50.0541
2345	ENSG00000100575	TIMM9	protein_coding	translocase of inner mitochondrial membrane 9 [Source:HGNC Symbol;Acc:HGNC:11819]	24.703	22.293	23.9029	26.0372	24.6954	27.542	24.9988	25.7132	26.6979
2346	ENSG00000100577	GSTZ1	protein_coding	glutathione S-transferase zeta 1 [Source:HGNC Symbol;Acc:HGNC:4643]	18.1288	17.2791	18.5584	15.8115	18.2516	18.0866	17.1332	16.0847	18.5021
2347	ENSG00000100578	KIAA0586	protein_coding	KIAA0586 [Source:HGNC Symbol;Acc:HGNC:19960]	74.2683	69.9038	72.4661	72.3007	66.3105	74.2984	72.9102	71.6909	71.8627
2348	ENSG00000100580	TMED8	protein_coding	transmembrane p24 trafficking protein family member 8 [Source:HGNC Symbol;Acc:HGNC:18633]	149.413	143.454	141.608	141.898	131.541	140.139	154.678	144.763	144.394
[truncated: 16,160 more rows]
