# Supplementary material for: Knockdown of DJ-1 Resulted in a Coordinated Activation of the Innate Immune Antiviral Response in HEK293 Cell Line
Source: Int J Mol Sci. 2024 Jul 10;25(14):7550. doi: 10.3390/ijms25147550 (PMC11277157; doi:10.3390/ijms25147550)
Supplement: Supplementary file 1 [file ijms-25-07550-s001.zip › Supplementary Table S3 .xlsx]

## Sheet: siRNA_RLUC.VS.NT
Table S3. Differential gene expression of siRNA_RLUC.VS.NT (FDR<0.05 & logFC>0.5 & log FC< -0.5)
ensemblID	gene name	Description	Gene type	logFC	logCPM	F	PValue	FDR	color
ENSG00000089127	OAS1	protein_coding	2'-5'-oligoadenylate synthetase 1 [Source:HGNC Symbol;Acc:HGNC:8086]	7.16717	4.63443	77.8698	2.59489e-07	0.000175507	Up
ENSG00000134321	RSAD2	protein_coding	radical S-adenosyl methionine domain containing 2 [Source:HGNC Symbol;Acc:HGNC:30908]	6.91873	6.4095	114.942	5.71687e-09	6.48794e-06	Up
ENSG00000111335	OAS2	protein_coding	2'-5'-oligoadenylate synthetase 2 [Source:HGNC Symbol;Acc:HGNC:8087]	6.20884	7.09297	120.451	1.19013e-09	1.96457e-06	Up
ENSG00000119922	IFIT2	protein_coding	interferon induced protein with tetratricopeptide repeats 2 [Source:HGNC Symbol;Acc:HGNC:5409]	5.4894	8.08649	269.754	1.16197e-12	4.2198e-09	Up
ENSG00000132530	XAF1	protein_coding	XIAP associated factor 1 [Source:HGNC Symbol;Acc:HGNC:30932]	5.37217	2.4021	18.5482	0.000628206	0.0600367	Unchanged
ENSG00000137965	IFI44	protein_coding	interferon induced protein 44 [Source:HGNC Symbol;Acc:HGNC:16938]	5.18192	5.48539	203.399	1.39222e-11	3.76112e-08	Up
ENSG00000183486	MX2	protein_coding	MX dynamin like GTPase 2 [Source:HGNC Symbol;Acc:HGNC:7533]	4.95714	3.59675	59.528	2.91325e-07	0.00018241	Up
ENSG00000169245	CXCL10	protein_coding	C-X-C motif chemokine ligand 10 [Source:HGNC Symbol;Acc:HGNC:10637]	4.80441	2.69688	9.69012	0.00634608	0.174497	Unchanged
ENSG00000171855	IFNB1	protein_coding	interferon beta 1 [Source:HGNC Symbol;Acc:HGNC:5434]	4.65772	0.667688	16.0669	0.000915773	0.0720849	Unchanged
ENSG00000119917	IFIT3	protein_coding	interferon induced protein with tetratricopeptide repeats 3 [Source:HGNC Symbol;Acc:HGNC:5411]	4.31659	8.05446	337.637	1.56254e-13	9.45752e-10	Up
ENSG00000137959	IFI44L	protein_coding	interferon induced protein 44 like [Source:HGNC Symbol;Acc:HGNC:17817]	4.22413	6.94929	348.137	1.1861e-13	9.45752e-10	Up
ENSG00000225886	NA	lncRNA	novel transcript, antisense to IFI6	3.70209	1.91233	66.0327	1.35569e-07	0.000111894	Up
ENSG00000177409	SAMD9L	protein_coding	sterile alpha motif domain containing 9 like [Source:HGNC Symbol;Acc:HGNC:1349]	3.67739	3.04446	115.401	1.69254e-09	2.5611e-06	Up
ENSG00000135114	OASL	protein_coding	2'-5'-oligoadenylate synthetase like [Source:HGNC Symbol;Acc:HGNC:8090]	3.61459	6.1897	151.554	1.74384e-10	3.51829e-07	Up
ENSG00000185745	IFIT1	protein_coding	interferon induced protein with tetratricopeptide repeats 1 [Source:HGNC Symbol;Acc:HGNC:5407]	3.35913	8.71244	307.393	3.62628e-13	1.64615e-09	Up
ENSG00000100342	APOL1	protein_coding	apolipoprotein L1 [Source:HGNC Symbol;Acc:HGNC:618]	3.30855	3.67652	38.6525	5.75473e-06	0.00222328	Up
ENSG00000221963	APOL6	protein_coding	apolipoprotein L6 [Source:HGNC Symbol;Acc:HGNC:14870]	3.30072	5.79011	66.1557	1.337e-07	0.000111894	Up
ENSG00000271503	CCL5	protein_coding	C-C motif chemokine ligand 5 [Source:HGNC Symbol;Acc:HGNC:10632]	3.26327	4.13221	81.5361	2.71905e-08	2.74292e-05	Up
ENSG00000132274	TRIM22	protein_coding	tripartite motif containing 22 [Source:HGNC Symbol;Acc:HGNC:16379]	2.95427	5.18522	54.7051	5.36226e-07	0.000286376	Up
ENSG00000126709	IFI6	protein_coding	interferon alpha inducible protein 6 [Source:HGNC Symbol;Acc:HGNC:4054]	2.9163	6.92396	202.451	1.44993e-11	3.76112e-08	Up
ENSG00000121858	TNFSF10	protein_coding	TNF superfamily member 10 [Source:HGNC Symbol;Acc:HGNC:11925]	2.76085	-0.541097	8.44719	0.00906917	0.202155	Unchanged
ENSG00000133321	PLAAT4	protein_coding	phospholipase A and acyltransferase 4 [Source:HGNC Symbol;Acc:HGNC:9869]	2.67603	-0.713088	2.79943	0.115094	0.521508	Unchanged
ENSG00000111331	OAS3	protein_coding	2'-5'-oligoadenylate synthetase 3 [Source:HGNC Symbol;Acc:HGNC:8088]	2.39644	8.33064	340.254	1.45769e-13	9.45752e-10	Up
ENSG00000130303	BST2	protein_coding	bone marrow stromal cell antigen 2 [Source:HGNC Symbol;Acc:HGNC:1119]	2.31204	5.35684	99.5062	5.63463e-09	6.48794e-06	Up
ENSG00000187608	ISG15	protein_coding	ISG15 ubiquitin like modifier [Source:HGNC Symbol;Acc:HGNC:4053]	2.21659	6.02729	95.2557	7.99058e-09	8.53488e-06	Up
ENSG00000115267	IFIH1	protein_coding	interferon induced with helicase C domain 1 [Source:HGNC Symbol;Acc:HGNC:18873]	2.19003	5.44686	113.829	1.8938e-09	2.6452e-06	Up
ENSG00000134326	CMPK2	protein_coding	cytidine/uridine monophosphate kinase 2 [Source:HGNC Symbol;Acc:HGNC:27015]	2.1257	3.8336	40.3799	4.32295e-06	0.00186895	Up
ENSG00000254503	HMGB3P29	processed_pseudogene	high-mobility group box 3 (HMGB3) pseudogene	2.1029	-0.582418	14.6194	0.00115149	0.0823179	Unchanged
ENSG00000157601	MX1	protein_coding	MX dynamin like GTPase 1 [Source:HGNC Symbol;Acc:HGNC:7532]	2.10056	0.406373	31.3698	2.13798e-05	0.00647025	Up
ENSG00000178685	PARP10	protein_coding	poly(ADP-ribose) polymerase family member 10 [Source:HGNC Symbol;Acc:HGNC:25895]	1.96501	5.72298	60.1712	2.69342e-07	0.000175507	Up
ENSG00000269720	CCDC194	protein_coding	coiled-coil domain containing 194 [Source:HGNC Symbol;Acc:HGNC:53438]	1.84925	0.281252	11.0594	0.00356515	0.13803	Unchanged
ENSG00000133106	EPSTI1	protein_coding	epithelial stromal interaction 1 [Source:HGNC Symbol;Acc:HGNC:16465]	1.82658	4.48655	47.9638	1.35218e-06	0.000663591	Up
ENSG00000182393	IFNL1	protein_coding	interferon lambda 1 [Source:HGNC Symbol;Acc:HGNC:18363]	1.8225	0.033721	2.40418	0.139486	0.555194	Unchanged
ENSG00000168016	TRANK1	protein_coding	tetratricopeptide repeat and ankyrin repeat containing 1 [Source:HGNC Symbol;Acc:HGNC:29011]	1.79648	3.81182	33.9202	1.32187e-05	0.00441243	Up
ENSG00000122641	INHBA	protein_coding	inhibin subunit beta A [Source:HGNC Symbol;Acc:HGNC:6066]	1.79322	-0.654733	30.3314	2.61935e-05	0.00709883	Up
ENSG00000225872	LINC01529	transcribed_unitary_pseudogene	long intergenic non-protein coding RNA 1529 [Source:HGNC Symbol;Acc:HGNC:51268]	1.73882	-1.08927	22.5601	0.000140405	0.0254947	Up
ENSG00000107201	DDX58	protein_coding	DExD/H-box helicase 58 [Source:HGNC Symbol;Acc:HGNC:19102]	1.70647	2.80694	28.6194	3.69753e-05	0.00860766	Up
ENSG00000287543	NA	lncRNA	novel transcript, antisense to PML	1.67884	-0.309833	8.94107	0.0075407	0.186697	Unchanged
ENSG00000135899	SP110	protein_coding	SP110 nuclear body protein [Source:HGNC Symbol;Acc:HGNC:5401]	1.66511	4.77558	61.062	2.41865e-07	0.000175507	Up
ENSG00000130589	HELZ2	protein_coding	helicase with zinc finger 2 [Source:HGNC Symbol;Acc:HGNC:30021]	1.63479	8.68811	112.409	2.09856e-09	2.72183e-06	Up
ENSG00000117228	GBP1	protein_coding	guanylate binding protein 1 [Source:HGNC Symbol;Acc:HGNC:4182]	1.62242	4.44813	8.44306	0.00908336	0.202155	Unchanged
ENSG00000120738	EGR1	protein_coding	early growth response 1 [Source:HGNC Symbol;Acc:HGNC:3238]	1.58759	3.86373	57.5511	3.72329e-07	0.000211273	Up
ENSG00000247095	MIR210HG	lncRNA	MIR210 host gene [Source:HGNC Symbol;Acc:HGNC:39524]	1.58681	0.843524	38.3766	6.02882e-06	0.00228065	Up
ENSG00000137628	DDX60	protein_coding	DExD/H-box helicase 60 [Source:HGNC Symbol;Acc:HGNC:25942]	1.57366	4.39595	157.332	1.26945e-10	2.88134e-07	Up
ENSG00000233975	LINC02574	lncRNA	long intergenic non-protein coding RNA 2574 [Source:HGNC Symbol;Acc:HGNC:53746]	1.54575	0.671676	6.1498	0.0239496	0.291668	Unchanged
ENSG00000185885	IFITM1	protein_coding	interferon induced transmembrane protein 1 [Source:HGNC Symbol;Acc:HGNC:5412]	1.54316	6.3145	69.0384	9.71156e-08	9.28119e-05	Up
ENSG00000276168	RN7SL1	misc_RNA	RNA component of signal recognition particle 7SL1 [Source:HGNC Symbol;Acc:HGNC:10038]	1.48616	1.76321	11.0088	0.00362682	0.138644	Unchanged
ENSG00000244694	PTCHD4	protein_coding	patched domain containing 4 [Source:HGNC Symbol;Acc:HGNC:21345]	1.48294	-0.861054	13.1294	0.00181612	0.0996653	Unchanged
ENSG00000177238	TRIM72	protein_coding	tripartite motif containing 72 [Source:HGNC Symbol;Acc:HGNC:32671]	1.46344	-0.985372	12.9377	0.00192905	0.102122	Unchanged
ENSG00000163565	IFI16	protein_coding	interferon gamma inducible protein 16 [Source:HGNC Symbol;Acc:HGNC:5395]	1.43918	-0.255942	3.26943	0.0864848	0.466545	Unchanged
ENSG00000240065	PSMB9	protein_coding	proteasome 20S subunit beta 9 [Source:HGNC Symbol;Acc:HGNC:9546]	1.43568	1.81705	8.404	0.00921856	0.202306	Unchanged
ENSG00000170345	FOS	protein_coding	Fos proto-oncogene, AP-1 transcription factor subunit [Source:HGNC Symbol;Acc:HGNC:3796]	1.40776	1.86582	33.6369	1.39272e-05	0.00451589	Up
ENSG00000206168	NA	processed_pseudogene	novel pseudogene	1.38267	-1.24046	5.88738	0.0254023	0.296932	Unchanged
ENSG00000285704	NA	lncRNA	novel transcript, antisense to WNK1	1.36968	-1.26934	4.43257	0.0488331	0.37509	Unchanged
ENSG00000107796	ACTA2	protein_coding	actin alpha 2, smooth muscle [Source:HGNC Symbol;Acc:HGNC:130]	1.35011	2.69721	60.2891	2.65515e-07	0.000175507	Up
ENSG00000250959	GLUD1P3	transcribed_unprocessed_pseudogene	glutamate dehydrogenase 1 pseudogene 3 [Source:HGNC Symbol;Acc:HGNC:4338]	1.32536	-1.13313	8.01001	0.0107161	0.212818	Unchanged
ENSG00000237159	CNTFR-AS1	lncRNA	CNTFR antisense RNA 1 [Source:HGNC Symbol;Acc:HGNC:48712]	1.30039	-1.08948	10.0892	0.00498391	0.157388	Unchanged
ENSG00000266538	NA	lncRNA	novel transcript	1.29737	-0.661533	12.7067	0.00207575	0.105513	Unchanged
ENSG00000282851	BISPR	lncRNA	BST2 interferon stimulated positive regulator [Source:HGNC Symbol;Acc:HGNC:51290]	1.29366	1.79852	17.5359	0.000501977	0.054698	Unchanged
ENSG00000225963	NA	lncRNA	novel transcript, antisense to SP110	1.291	-1.23749	1.93232	0.180623	0.603244	Unchanged
ENSG00000108771	DHX58	protein_coding	DExH-box helicase 58 [Source:HGNC Symbol;Acc:HGNC:29517]	1.28708	3.75957	19.1346	0.000328217	0.043502	Up
ENSG00000213928	IRF9	protein_coding	interferon regulatory factor 9 [Source:HGNC Symbol;Acc:HGNC:6131]	1.27444	3.03901	45.0426	2.08039e-06	0.000968609	Up
ENSG00000248794	NA	processed_pseudogene	ribosomal protein S12 (RPS12) pseudogene	1.27368	-1.22192	7.91607	0.0111122	0.215921	Unchanged
ENSG00000138496	PARP9	protein_coding	poly(ADP-ribose) polymerase family member 9 [Source:HGNC Symbol;Acc:HGNC:24118]	1.27159	4.96797	67.5934	1.13841e-07	0.000103356	Up
ENSG00000249306	LINC01411	lncRNA	long intergenic non-protein coding RNA 1411 [Source:HGNC Symbol;Acc:HGNC:50703]	1.26747	-0.433727	14.0985	0.00134679	0.0899082	Unchanged
ENSG00000179388	EGR3	protein_coding	early growth response 3 [Source:HGNC Symbol;Acc:HGNC:3240]	1.26392	0.729482	20.6919	0.00022094	0.0335364	Up
ENSG00000135502	SLC26A10	transcribed_unitary_pseudogene	solute carrier family 26 member 10 [Source:HGNC Symbol;Acc:HGNC:14470]	1.26181	-1.28835	10.3861	0.00449212	0.149666	Unchanged
ENSG00000205592	MUC19	protein_coding	mucin 19, oligomeric [Source:HGNC Symbol;Acc:HGNC:14362]	1.25035	0.789558	29.1994	3.28524e-05	0.00795378	Up
ENSG00000180509	KCNE1	protein_coding	potassium voltage-gated channel subfamily E regulatory subunit 1 [Source:HGNC Symbol;Acc:HGNC:6240]	1.23074	-1.14191	9.16673	0.0069401	0.179769	Unchanged
ENSG00000134107	BHLHE40	protein_coding	basic helix-loop-helix family member e40 [Source:HGNC Symbol;Acc:HGNC:1046]	1.19228	5.29662	136.927	4.10016e-10	7.44507e-07	Up
ENSG00000120051	CFAP58	protein_coding	cilia and flagella associated protein 58 [Source:HGNC Symbol;Acc:HGNC:26676]	1.18295	-0.532701	11.3911	0.00318861	0.134336	Unchanged
ENSG00000250033	SLC7A11-AS1	lncRNA	SLC7A11 antisense RNA 1 [Source:HGNC Symbol;Acc:HGNC:44064]	1.17373	-0.670378	6.01001	0.0241022	0.291733	Unchanged
ENSG00000163840	DTX3L	protein_coding	deltex E3 ubiquitin ligase 3L [Source:HGNC Symbol;Acc:HGNC:30323]	1.17219	5.87823	60.1318	2.70635e-07	0.000175507	Up
ENSG00000228697	LOC101928565	lncRNA	novel transcript	1.17029	-0.826106	8.45647	0.00903746	0.202155	Unchanged
ENSG00000250508	LINC02701	lncRNA	long intergenic non-protein coding RNA 2701 [Source:HGNC Symbol;Acc:HGNC:54216]	1.16184	-1.08181	8.65231	0.0083958	0.195439	Unchanged
ENSG00000228444	NA	lncRNA	novel transcript, sense intronic to LMO7	1.16078	-0.910745	8.66939	0.00834232	0.195439	Unchanged
ENSG00000245468	NA	lncRNA	long intergenic non-protein coding RNA 2447 [Source:HGNC Symbol;Acc:HGNC:53379]	1.15588	-0.76458	8.58627	0.0086063	0.197315	Unchanged
ENSG00000259314	NA	lncRNA	novel transcript, antisense to CRTC3	1.15394	-1.18665	8.18695	0.0100122	0.205721	Unchanged
ENSG00000135697	BCO1	protein_coding	beta-carotene oxygenase 1 [Source:HGNC Symbol;Acc:HGNC:13815]	1.15377	-0.864215	2.28454	0.14717	0.563794	Unchanged
ENSG00000227542	NA	lncRNA	novel transcript	1.14299	-1.05824	7.40492	0.0135777	0.232227	Unchanged
ENSG00000237940	LINC01238	lncRNA	long intergenic non-protein coding RNA 1238 [Source:HGNC Symbol;Acc:HGNC:49795]	1.13976	-0.496861	9.14218	0.00700278	0.179836	Unchanged
ENSG00000259120	SMIM6	protein_coding	small integral membrane protein 6 [Source:HGNC Symbol;Acc:HGNC:40032]	1.13601	-0.741205	10.1797	0.00482794	0.155479	Unchanged
ENSG00000265136	NA	processed_pseudogene	ADP-ribosylation factor-like 2 binding protein (ARL2BP) pseudogene	1.13465	-0.148165	10.5797	0.0042006	0.147819	Unchanged
ENSG00000275719	NA	lncRNA	novel transcript, antisense to SLC1A5	1.13139	-0.829175	5.87972	0.0254861	0.297223	Unchanged
ENSG00000214872	SMTNL1	protein_coding	smoothelin like 1 [Source:HGNC Symbol;Acc:HGNC:32394]	1.1282	-0.137244	1.99087	0.174461	0.595366	Unchanged
ENSG00000229474	PATL2	protein_coding	PAT1 homolog 2 [Source:HGNC Symbol;Acc:HGNC:33630]	1.12747	-0.424735	3.78374	0.0667468	0.422479	Unchanged
ENSG00000145002	FAM86B2	protein_coding	family with sequence similarity 86 member B2 [Source:HGNC Symbol;Acc:HGNC:32222]	1.11776	-1.0336	5.47853	0.0303463	0.315945	Unchanged
ENSG00000224401	RPL7P57	processed_pseudogene	ribosomal protein L7 pseudogene 57 [Source:HGNC Symbol;Acc:HGNC:35901]	1.1099	-0.527025	10.6193	0.0041436	0.147584	Unchanged
ENSG00000265656	NA	lncRNA	novel transcript, antisense to ABHD3	1.10819	-1.27871	7.00742	0.015923	0.244281	Unchanged
ENSG00000259577	NA	lncRNA	competing endogenous lncRNA 1 for miR-4707-5p and miR-4767 [Source:HGNC Symbol;Acc:HGNC:52664]	1.10702	-1.06093	7.49462	0.0131039	0.229026	Unchanged
ENSG00000278834	NA	lncRNA	novel transcript, antisense to SMARCE1	1.10669	-0.887632	12.7009	0.00207954	0.105513	Unchanged
ENSG00000270048	NA	lncRNA	novel transcript, sense intronic to CCDC92	1.1064	-1.18675	4.01711	0.0595484	0.405333	Unchanged
ENSG00000130513	GDF15	protein_coding	growth differentiation factor 15 [Source:HGNC Symbol;Acc:HGNC:30142]	1.09779	1.06523	16.7748	0.000618936	0.0594637	Unchanged
ENSG00000185101	ANO9	protein_coding	anoctamin 9 [Source:HGNC Symbol;Acc:HGNC:20679]	1.09627	-1.20151	7.2599	0.0143852	0.237496	Unchanged
ENSG00000205413	SAMD9	protein_coding	sterile alpha motif domain containing 9 [Source:HGNC Symbol;Acc:HGNC:1348]	1.08556	5.73471	39.4523	5.03536e-06	0.00203183	Up
ENSG00000120156	TEK	protein_coding	TEK receptor tyrosine kinase [Source:HGNC Symbol;Acc:HGNC:11724]	1.08214	-1.24081	7.247	0.0144595	0.237496	Unchanged
ENSG00000236305	SLC12A9-AS1	lncRNA	SLC12A9 antisense RNA 1 [Source:HGNC Symbol;Acc:HGNC:40807]	1.07631	-0.558317	7.77526	0.0117371	0.220959	Unchanged
ENSG00000272444	NA	lncRNA	novel transcript	1.06764	-1.25689	6.54604	0.0192363	0.266635	Unchanged
ENSG00000162267	ITIH3	protein_coding	inter-alpha-trypsin inhibitor heavy chain 3 [Source:HGNC Symbol;Acc:HGNC:6168]	1.05537	-1.16764	5.5193	0.0298072	0.314674	Unchanged
ENSG00000251348	NA	processed_pseudogene	heat shock protein family D (Hsp60) member 1 pseudogene 11 [Source:HGNC Symbol;Acc:HGNC:35142]	1.03595	-1.10872	5.90718	0.0251871	0.296738	Unchanged
ENSG00000248714	NA	lncRNA	novel transcript	1.03382	-0.953762	8.17749	0.0100485	0.205721	Unchanged
ENSG00000285018	NA	lncRNA	novel transcript, antisense to FLNA	1.03261	-0.697353	6.82339	0.0171608	0.25332	Unchanged
ENSG00000126218	F10	protein_coding	coagulation factor X [Source:HGNC Symbol;Acc:HGNC:3528]	1.03198	-1.09853	4.21079	0.0542485	0.392352	Unchanged
ENSG00000187678	SPRY4	protein_coding	sprouty RTK signaling antagonist 4 [Source:HGNC Symbol;Acc:HGNC:15533]	1.03137	-1.01453	6.90152	0.0166225	0.250254	Unchanged
ENSG00000246350	ZBED9-AS1	lncRNA	novel transcript	1.03012	-1.28771	6.23055	0.0219491	0.27942	Unchanged
ENSG00000270177	NA	lncRNA	PPP2CA divergent transcript [Source:HGNC Symbol;Acc:HGNC:55266]	1.02702	-0.57188	5.82353	0.0261104	0.299881	Unchanged
ENSG00000168918	INPP5D	protein_coding	inositol polyphosphate-5-phosphatase D [Source:HGNC Symbol;Acc:HGNC:6079]	1.02099	1.83323	19.8241	0.00027488	0.0396133	Up
ENSG00000176907	TCIM	protein_coding	transcriptional and immune response regulator [Source:HGNC Symbol;Acc:HGNC:1357]	1.01928	-1.1345	4.53963	0.0464424	0.369909	Unchanged
ENSG00000227370	NA	processed_pseudogene	chromosome 6 open reading frame 108 (C6orf108) pseudogene	1.01477	-1.10808	6.16356	0.0225792	0.281976	Unchanged
ENSG00000162510	MATN1	protein_coding	matrilin 1 [Source:HGNC Symbol;Acc:HGNC:6907]	1.01378	-0.0898115	16.8541	0.000605433	0.0594637	Unchanged
ENSG00000237351	NA	processed_pseudogene	ITPK1 pseudogene 1 [Source:HGNC Symbol;Acc:HGNC:54951]	1.01267	-1.00356	5.20086	0.0343268	0.330667	Unchanged
ENSG00000226851	NA	lncRNA	novel transcript, antisense to ZNF277	1.00916	-1.10968	5.54019	0.0295352	0.312894	Unchanged
ENSG00000117226	GBP3	protein_coding	guanylate binding protein 3 [Source:HGNC Symbol;Acc:HGNC:4184]	1.00841	-0.262702	3.36916	0.0821764	0.456937	Unchanged
ENSG00000100298	APOBEC3H	protein_coding	apolipoprotein B mRNA editing enzyme catalytic subunit 3H [Source:HGNC Symbol;Acc:HGNC:24100]	1.00691	-0.846656	3.77058	0.0671817	0.423718	Unchanged
ENSG00000173991	TCAP	protein_coding	titin-cap [Source:HGNC Symbol;Acc:HGNC:11610]	1.00453	-0.999437	7.27867	0.0142777	0.236641	Unchanged
ENSG00000271964	NA	lncRNA	novel transcript, antisense to RFTN1	0.995908	-0.357075	9.36902	0.00644688	0.175243	Unchanged
ENSG00000068079	IFI35	protein_coding	interferon induced protein 35 [Source:HGNC Symbol;Acc:HGNC:5399]	0.994647	5.24352	24.1636	9.67715e-05	0.0190997	Up
ENSG00000272078	NA	lncRNA	novel transcript, antisense to CASZ1	0.994305	-0.500548	8.91492	0.00761399	0.187654	Unchanged
ENSG00000239884	RN7SL608P	misc_RNA	RNA, 7SL, cytoplasmic 608, pseudogene [Source:HGNC Symbol;Acc:HGNC:46624]	0.990402	-1.17851	4.75596	0.0420092	0.358292	Unchanged
ENSG00000275263	NA	lncRNA	novel transcript	0.977744	-0.351202	10.6813	0.00405608	0.147584	Unchanged
ENSG00000115415	STAT1	protein_coding	signal transducer and activator of transcription 1 [Source:HGNC Symbol;Acc:HGNC:11362]	0.968217	8.38616	61.9669	2.17089e-07	0.000171387	Up
ENSG00000177721	ANXA2R	protein_coding	annexin A2 receptor [Source:HGNC Symbol;Acc:HGNC:33463]	0.965163	-0.409689	4.37185	0.0502513	0.38051	Unchanged
ENSG00000250995	NA	processed_pseudogene	TMEM30B pseudogene 1 [Source:HGNC Symbol;Acc:HGNC:55058]	0.959303	-0.895543	4.58052	0.045565	0.368419	Unchanged
ENSG00000275294	NA	lncRNA	long intergenic non-protein coding RNA 2340 [Source:HGNC Symbol;Acc:HGNC:53260]	0.959279	-0.926658	6.93291	0.0164117	0.249086	Unchanged
ENSG00000271646	NA	lncRNA	IRF2 divergent transcript [Source:HGNC Symbol;Acc:HGNC:54871]	0.958806	0.0571227	7.24011	0.0144995	0.237834	Unchanged
ENSG00000259081	NA	lncRNA	novel transcript	0.958244	-0.280333	10.6182	0.00414517	0.147584	Unchanged
ENSG00000244041	LINC01011	lncRNA	long intergenic non-protein coding RNA 1011 [Source:HGNC Symbol;Acc:HGNC:33812]	0.957987	-0.795631	7.05593	0.0156137	0.242247	Unchanged
ENSG00000245857	GS1-24F4.2	lncRNA	uncharacterized LOC100652791 [Source:NCBI gene (formerly Entrezgene);Acc:100652791]	0.956829	-0.318784	11.6724	0.00290376	0.128288	Unchanged
ENSG00000286339	NA	lncRNA	novel transcript, antisense to CEP85L	0.956445	-0.776511	4.67	0.0437101	0.362769	Unchanged
ENSG00000283031	NA	lncRNA	novel transcript	0.952333	0.14571	8.35387	0.0093954	0.203013	Unchanged
ENSG00000267277	NA	lncRNA	novel transcript, antisense to SWSAP1	0.94551	-1.23725	4.68512	0.0434053	0.361571	Unchanged
ENSG00000185633	NDUFA4L2	protein_coding	NDUFA4 mitochondrial complex associated like 2 [Source:HGNC Symbol;Acc:HGNC:29836]	0.945259	-0.835359	3.88402	0.0635369	0.415899	Unchanged
ENSG00000198520	ARMH1	protein_coding	armadillo like helical domain containing 1 [Source:HGNC Symbol;Acc:HGNC:34345]	0.944593	-0.576888	8.3711	0.00933417	0.202982	Unchanged
ENSG00000186952	TMEM232	protein_coding	transmembrane protein 232 [Source:HGNC Symbol;Acc:HGNC:37270]	0.942776	-0.386689	7.58692	0.0126355	0.227841	Unchanged
ENSG00000179930	ZNF648	protein_coding	zinc finger protein 648 [Source:HGNC Symbol;Acc:HGNC:18190]	0.94092	-0.730297	7.79564	0.0116443	0.220477	Unchanged
ENSG00000267506	NA	lncRNA	novel transcript	0.940521	-0.868969	4.74383	0.0422446	0.358783	Unchanged
ENSG00000280392	NA	TEC	novel transcript	0.937461	-1.2782	2.81552	0.109777	0.513844	Unchanged
ENSG00000236780	LINC01829	lncRNA	long intergenic non-protein coding RNA 1829 [Source:HGNC Symbol;Acc:HGNC:52635]	0.93647	-1.25178	3.4121	0.0803986	0.452423	Unchanged
ENSG00000273084	NA	lncRNA	novel transcript	0.935513	-0.755429	5.49101	0.0301802	0.315586	Unchanged
ENSG00000210049	NA	Mt_tRNA	mitochondrially encoded tRNA-Phe (UUU/C) [Source:HGNC Symbol;Acc:HGNC:7481]	0.932461	-0.940258	5.91182	0.025137	0.296651	Unchanged
ENSG00000239219	LOC100128164	lncRNA	novel transcript, antisense to SEC62	0.924287	-0.994381	8.72485	0.00817122	0.193948	Unchanged
ENSG00000188747	NOXA1	protein_coding	NADPH oxidase activator 1 [Source:HGNC Symbol;Acc:HGNC:10668]	0.918747	1.02107	22.3054	0.000149162	0.026691	Up
ENSG00000269907	NA	processed_pseudogene	prothymosin alpha pseudogene 11 [Source:HGNC Symbol;Acc:HGNC:53979]	0.917134	-1.16992	3.11908	0.0934906	0.482137	Unchanged
ENSG00000185507	IRF7	protein_coding	interferon regulatory factor 7 [Source:HGNC Symbol;Acc:HGNC:6122]	0.91397	4.28815	26.9363	5.25664e-05	0.0116402	Up
ENSG00000162998	FRZB	protein_coding	frizzled related protein [Source:HGNC Symbol;Acc:HGNC:3959]	0.91257	-1.10966	4.94639	0.0385034	0.347546	Unchanged
ENSG00000254585	MAGEL2	protein_coding	MAGE family member L2 [Source:HGNC Symbol;Acc:HGNC:6814]	0.91236	-1.22084	3.95564	0.0613535	0.410804	Unchanged
ENSG00000122432	SPATA1	protein_coding	spermatogenesis associated 1 [Source:HGNC Symbol;Acc:HGNC:14682]	0.910516	-0.0987538	13.1205	0.00182119	0.0996653	Unchanged
ENSG00000278918	NA	TEC	novel transcript	0.898738	-1.01543	3.48642	0.0774265	0.444627	Unchanged
ENSG00000243230	NA	lncRNA	novel transcript	0.894752	-0.90281	6.29428	0.021368	0.275553	Unchanged
ENSG00000236483	MTND2P40	unprocessed_pseudogene	MT-ND2 pseudogene 40 [Source:HGNC Symbol;Acc:HGNC:52084]	0.893216	-0.670258	4.64361	0.044248	0.363554	Unchanged
ENSG00000142233	NTN5	protein_coding	netrin 5 [Source:HGNC Symbol;Acc:HGNC:25208]	0.892699	-1.12311	3.03747	0.0975717	0.489358	Unchanged
ENSG00000234405	NA	lncRNA	novel transcript	0.888219	-0.714389	3.26008	0.0869022	0.467132	Unchanged
ENSG00000233435	NA	processed_pseudogene	angiogenic factor with G-patch and FHA domains 1 pseudogene 2 [Source:HGNC Symbol;Acc:HGNC:38052]	0.886457	-0.467745	7.84321	0.0114308	0.218254	Unchanged
ENSG00000253390	NA	lncRNA	novel transcript	0.883925	-0.74237	5.95376	0.024689	0.294549	Unchanged
ENSG00000124429	POF1B	protein_coding	POF1B actin binding protein [Source:HGNC Symbol;Acc:HGNC:13711]	0.88227	-0.877739	6.13506	0.0228535	0.284228	Unchanged
ENSG00000238273	NA	lncRNA	novel transcript, antisense to FHL2	0.88153	-1.2579	2.333	0.143181	0.557433	Unchanged
ENSG00000225527	NA	lncRNA	novel transcript	0.879964	-0.799507	7.9124	0.011128	0.215921	Unchanged
ENSG00000139269	INHBE	protein_coding	inhibin subunit beta E [Source:HGNC Symbol;Acc:HGNC:24029]	0.879902	-0.496824	5.21533	0.0341053	0.330285	Unchanged
ENSG00000198753	PLXNB3	protein_coding	plexin B3 [Source:HGNC Symbol;Acc:HGNC:9105]	0.878642	-0.509186	5.33621	0.0323169	0.324318	Unchanged
ENSG00000231665	NA	processed_pseudogene	2-oxoglutarate and iron dependent oxygenase domain containing 1 pseudogene 1 [Source:HGNC Symbol;Acc:HGNC:39202]	0.877725	-0.940871	4.19511	0.0546569	0.393503	Unchanged
ENSG00000100346	CACNA1I	protein_coding	calcium voltage-gated channel subunit alpha1 I [Source:HGNC Symbol;Acc:HGNC:1396]	0.876818	0.206841	6.37148	0.0206872	0.27297	Unchanged
ENSG00000235912	NA	processed_pseudogene	novel pseudogene	0.874748	-1.19292	2.72704	0.115141	0.521508	Unchanged
ENSG00000218996	NA	processed_pseudogene	ADP ribosylation factor like GTPase 4A pseudogene 5 [Source:HGNC Symbol;Acc:HGNC:52374]	0.873258	-1.03998	4.20865	0.0543039	0.392352	Unchanged
ENSG00000229677	RPL17P28	processed_pseudogene	ribosomal protein L17 (RPL17) pseudogene	0.867058	-0.275698	2.30922	0.145122	0.559655	Unchanged
ENSG00000155265	GOLGA7B	protein_coding	golgin A7 family member B [Source:HGNC Symbol;Acc:HGNC:31668]	0.866734	0.136936	15.747	0.000827749	0.0696829	Unchanged
ENSG00000232713	NA	processed_pseudogene	ribosomal protein S12 pseudogene 3 [Source:HGNC Symbol;Acc:HGNC:35500]	0.864501	-0.566726	6.89334	0.016678	0.250254	Unchanged
ENSG00000107147	KCNT1	protein_coding	potassium sodium-activated channel subfamily T member 1 [Source:HGNC Symbol;Acc:HGNC:18865]	0.863587	-0.205661	7.68105	0.0121772	0.223348	Unchanged
ENSG00000233198	RNF224	protein_coding	ring finger protein 224 [Source:HGNC Symbol;Acc:HGNC:41912]	0.86299	-0.647159	8.04324	0.0105798	0.210892	Unchanged
ENSG00000228363	NA	lncRNA	novel transcript	0.86295	-0.0933408	10.672	0.00406909	0.147584	Unchanged
ENSG00000255585	LOC651337	transcribed_processed_pseudogene	forkhead box H1 (FOXH1) pseudogene	0.858449	-0.51734	4.30968	0.0517529	0.385087	Unchanged
ENSG00000215210	NA	processed_pseudogene	RBMX pseudogene 2 [Source:HGNC Symbol;Acc:HGNC:23284]	0.857989	-0.979658	5.91307	0.0251235	0.296651	Unchanged
ENSG00000137745	MMP13	protein_coding	matrix metallopeptidase 13 [Source:HGNC Symbol;Acc:HGNC:7159]	0.857822	-1.12038	2.21458	0.153169	0.571097	Unchanged
ENSG00000287539	NA	lncRNA	novel transcript	0.857595	-0.797492	5.46109	0.0305803	0.316444	Unchanged
ENSG00000277504	NA	lncRNA	novel transcript, antisense to JPH3	0.851685	-1.12463	2.64023	0.120709	0.529095	Unchanged
ENSG00000234350	ERICH2-DT	lncRNA	novel transcript (FLJ13453)	0.849738	-0.174946	8.12473	0.0102536	0.206873	Unchanged
ENSG00000176046	NUPR1	protein_coding	nuclear protein 1, transcriptional regulator [Source:HGNC Symbol;Acc:HGNC:29990]	0.849726	-0.827749	4.63024	0.0445234	0.364498	Unchanged
ENSG00000236819	LINC01563	lncRNA	long intergenic non-protein coding RNA 1563 [Source:HGNC Symbol;Acc:HGNC:51343]	0.849702	-0.859189	4.78323	0.0414855	0.35616	Unchanged
ENSG00000266498	NA	lncRNA	novel transcript	0.84964	-1.03871	4.21659	0.0540982	0.392352	Unchanged
ENSG00000228140	NA	lncRNA	novel transcript	0.847765	-1.1777	4.57573	0.0456667	0.368419	Unchanged
ENSG00000188687	SLC4A5	protein_coding	solute carrier family 4 member 5 [Source:HGNC Symbol;Acc:HGNC:18168]	0.847024	0.0265723	10.5935	0.00418066	0.147819	Unchanged
ENSG00000215156	NA	processed_pseudogene	POM121-like protein 1 pseudogene	0.846827	0.698142	9.91962	0.00529162	0.160142	Unchanged
ENSG00000130518	IQCN	protein_coding	IQ motif containing N [Source:HGNC Symbol;Acc:HGNC:29350]	0.84659	-0.495859	7.10353	0.0153168	0.241216	Unchanged
ENSG00000106125	MINDY4	protein_coding	MINDY lysine 48 deubiquitinase 4 [Source:HGNC Symbol;Acc:HGNC:21916]	0.845637	0.286547	13.3432	0.0016987	0.0982802	Unchanged
ENSG00000182472	CAPN12	protein_coding	calpain 12 [Source:HGNC Symbol;Acc:HGNC:13249]	0.842113	-0.783527	7.31142	0.0140923	0.236059	Unchanged
ENSG00000238082	NA	processed_pseudogene	nuclear distribution C pseudogene 2 [Source:HGNC Symbol;Acc:HGNC:8047]	0.839792	-1.16952	5.86681	0.025628	0.297921	Unchanged
ENSG00000279198	NA	TEC	TEC	0.839733	-0.1349	9.29715	0.00661748	0.176739	Unchanged
ENSG00000236491	NA	unprocessed_pseudogene	novel pseudogene	0.83811	-1.10919	4.40223	0.0495359	0.37793	Unchanged
ENSG00000204396	VWA7	protein_coding	von Willebrand factor A domain containing 7 [Source:HGNC Symbol;Acc:HGNC:13939]	0.837673	-1.21062	2.0613	0.167388	0.586049	Unchanged
ENSG00000167578	RAB4B	protein_coding	RAB4B, member RAS oncogene family [Source:HGNC Symbol;Acc:HGNC:9782]	0.837658	-0.987682	3.81681	0.0656681	0.422079	Unchanged
ENSG00000229873	OGFR-AS1	lncRNA	OGFR antisense RNA 1 [Source:HGNC Symbol;Acc:HGNC:40724]	0.836489	-0.449716	4.04564	0.0587315	0.40294	Unchanged
ENSG00000158055	GRHL3	protein_coding	grainyhead like transcription factor 3 [Source:HGNC Symbol;Acc:HGNC:25839]	0.834407	0.432627	8.61518	0.00851343	0.196176	Unchanged
ENSG00000226251	LINC02608	lncRNA	long intergenic non-protein coding RNA 2608 [Source:HGNC Symbol;Acc:HGNC:54052]	0.833457	-1.24707	3.84582	0.0647382	0.419828	Unchanged
ENSG00000152578	GRIA4	protein_coding	glutamate ionotropic receptor AMPA type subunit 4 [Source:HGNC Symbol;Acc:HGNC:4574]	0.831468	-1.27968	3.5596	0.0746243	0.440098	Unchanged
ENSG00000279352	NA	TEC	TEC	0.830787	-0.924659	3.72359	0.068762	0.428329	Unchanged
ENSG00000255458	NA	lncRNA	novel transcript	0.830755	-0.606383	3.57597	0.0740138	0.440098	Unchanged
ENSG00000245060	LINC00847	lncRNA	long intergenic non-protein coding RNA 847 [Source:HGNC Symbol;Acc:HGNC:45050]	0.827666	-0.423312	4.87325	0.0398089	0.351841	Unchanged
ENSG00000236498	NA	lncRNA	novel transcript	0.82719	-0.307487	6.86761	0.0168538	0.251256	Unchanged
ENSG00000279821	NA	TEC	TEC	0.825913	1.05145	17.2504	0.000542708	0.0564175	Unchanged
ENSG00000287807	NA	lncRNA	novel transcript	0.825657	-0.559326	4.28447	0.0523763	0.387041	Unchanged
ENSG00000174898	CATSPERD	protein_coding	cation channel sperm associated auxiliary subunit delta [Source:HGNC Symbol;Acc:HGNC:28598]	0.822815	-1.16764	2.12176	0.161594	0.580231	Unchanged
ENSG00000272211	NA	lncRNA	novel transcript, antisense to STK17B	0.822615	-0.40289	4.72337	0.042645	0.359994	Unchanged
ENSG00000283761	NA	protein_coding	novel protein	0.821167	-0.371651	7.16986	0.0149136	0.240056	Unchanged
ENSG00000287580	NA	lncRNA	novel transcript, antisense to ZNF138	0.819898	-0.971133	3.87855	0.0637072	0.416413	Unchanged
ENSG00000272468	NA	lncRNA	novel transcript	0.818004	0.517965	8.54091	0.00875429	0.19995	Unchanged
ENSG00000234281	NA	lncRNA	LANCL1 antisense RNA 1 [Source:HGNC Symbol;Acc:HGNC:50727]	0.814542	-0.566688	3.21957	0.0887375	0.471108	Unchanged
ENSG00000237017	PRPF31-AS1	lncRNA	novel transcript	0.813346	0.242669	6.6138	0.0187042	0.263234	Unchanged
ENSG00000196787	H2AC11	protein_coding	H2A clustered histone 11 [Source:HGNC Symbol;Acc:HGNC:4737]	0.81257	0.358868	11.1822	0.0034203	0.137523	Unchanged
ENSG00000138642	HERC6	protein_coding	HECT and RLD domain containing E3 ubiquitin protein ligase family member 6 [Source:HGNC Symbol;Acc:HGNC:26072]	0.810106	5.38825	57.8318	3.5944e-07	0.000210539	Up
ENSG00000137868	STRA6	protein_coding	signaling receptor and transporter of retinol STRA6 [Source:HGNC Symbol;Acc:HGNC:30650]	0.806556	0.181529	5.49294	0.0301545	0.315586	Unchanged
ENSG00000227359	NA	lncRNA	novel transcript	0.806077	-1.21375	2.3666	0.140492	0.555998	Unchanged
ENSG00000269967	NA	lncRNA	novel transcript	0.80558	-1.18503	2.28803	0.146878	0.563374	Unchanged
ENSG00000260672	NA	lncRNA	novel transcript	0.805365	-1.26701	2.47797	0.132003	0.54493	Unchanged
ENSG00000244476	ERVFRD-1	protein_coding	endogenous retrovirus group FRD member 1, envelope [Source:HGNC Symbol;Acc:HGNC:33823]	0.805171	-1.00879	3.26826	0.086537	0.466549	Unchanged
ENSG00000271992	NA	lncRNA	novel transcript	0.800986	-0.401543	4.31232	0.0516879	0.384809	Unchanged
ENSG00000241322	CDRT1	protein_coding	CMT1A duplicated region transcript 1 [Source:HGNC Symbol;Acc:HGNC:14379]	0.799289	-0.662061	4.23426	0.053644	0.390878	Unchanged
ENSG00000268536	NA	lncRNA	novel transcript	0.797172	-0.916244	5.34106	0.0322473	0.324044	Unchanged
ENSG00000124593	NA	protein_coding	novel protein	0.794938	-0.344851	3.78784	0.0666119	0.422479	Unchanged
ENSG00000230303	LOC102724057	lncRNA	novel transcript	0.790979	-0.535447	5.89219	0.0253498	0.296742	Unchanged
ENSG00000280367	NA	TEC	novel transcript	0.789841	-0.229397	9.84191	0.00543968	0.162724	Unchanged
ENSG00000287619	NA	lncRNA	novel transcript	0.78889	-0.309256	7.53546	0.0128943	0.229026	Unchanged
ENSG00000119943	PYROXD2	protein_coding	pyridine nucleotide-disulphide oxidoreductase domain 2 [Source:HGNC Symbol;Acc:HGNC:23517]	0.787954	0.131759	6.90121	0.0166246	0.250254	Unchanged
ENSG00000224431	NA	processed_pseudogene	cytoplasmic linker associated protein 2 (CLASP2) pseudogene	0.787567	-0.623758	4.82356	0.0407245	0.353862	Unchanged
ENSG00000223969	NA	lncRNA	novel transcript	0.787277	-1.05723	2.96709	0.10126	0.498147	Unchanged
ENSG00000286550	NA	lncRNA	novel transcript, antisense to ANKS1A	0.786939	-1.19561	2.38642	0.138934	0.554577	Unchanged
ENSG00000143847	PPFIA4	protein_coding	PTPRF interacting protein alpha 4 [Source:HGNC Symbol;Acc:HGNC:9248]	0.786183	3.29035	38.9911	5.43714e-06	0.00214625	Up
ENSG00000239559	NA	processed_pseudogene	ribosomal protein L37 pseudogene 2 [Source:HGNC Symbol;Acc:HGNC:17092]	0.785736	-1.18379	1.99121	0.174426	0.595366	Unchanged
ENSG00000228038	VN1R51P	processed_pseudogene	vomeronasal 1 receptor 51 pseudogene [Source:HGNC Symbol;Acc:HGNC:37371]	0.784938	-1.23257	3.25288	0.0872252	0.467898	Unchanged
ENSG00000255568	BRWD1-AS2	lncRNA	BRWD1 antisense RNA 2 [Source:HGNC Symbol;Acc:HGNC:16423]	0.784618	-0.723739	6.57396	0.0221351	0.280285	Unchanged
ENSG00000172139	SLC9C1	protein_coding	solute carrier family 9 member C1 [Source:HGNC Symbol;Acc:HGNC:31401]	0.784248	-1.22333	3.90713	0.0628229	0.414605	Unchanged
ENSG00000268189	NA	lncRNA	novel transcript, antisense to AKAP8 and AKAP8L	0.783228	-0.979739	5.04887	0.0367554	0.341209	Unchanged
ENSG00000183837	PNMA3	protein_coding	PNMA family member 3 [Source:HGNC Symbol;Acc:HGNC:18742]	0.782716	-1.05874	3.55267	0.0748846	0.440288	Unchanged
ENSG00000233783	NA	lncRNA	novel transcript	0.780074	-1.19609	1.98765	0.174793	0.595494	Unchanged
ENSG00000273374	NA	lncRNA	novel transcript	0.77779	0.109823	12.0544	0.00256137	0.119806	Unchanged
ENSG00000265142	MIR133A1HG	lncRNA	MIR133A1 host gene [Source:HGNC Symbol;Acc:HGNC:49594]	0.77768	-0.814292	4.44482	0.0485525	0.374677	Unchanged
ENSG00000072182	ASIC4	protein_coding	acid sensing ion channel subunit family member 4 [Source:HGNC Symbol;Acc:HGNC:21263]	0.776928	-1.19212	1.7088	0.206785	0.630952	Unchanged
ENSG00000286408	NA	lncRNA	novel transcript	0.776604	-0.875049	3.74279	0.0681109	0.426028	Unchanged
ENSG00000125740	FOSB	protein_coding	FosB proto-oncogene, AP-1 transcription factor subunit [Source:HGNC Symbol;Acc:HGNC:3797]	0.776309	3.14475	31.0414	2.27867e-05	0.00650001	Up
ENSG00000250251	PKD1P6	transcribed_unprocessed_pseudogene	polycystin 1, transient receptor potential channel interacting pseudogene 6 [Source:HGNC Symbol;Acc:HGNC:30070]	0.775321	-0.349233	5.80546	0.0263149	0.300925	Unchanged
ENSG00000278206	NA	lncRNA	novel transcript	0.772285	0.566279	11.1999	0.00339997	0.137523	Unchanged
ENSG00000270574	NA	lncRNA	novel transcript, antisense to titin	0.767897	-0.499748	7.01198	0.0158937	0.244226	Unchanged
ENSG00000267203	NA	processed_pseudogene	small nuclear ribonucleoprotein polypeptide G pseudogene 4 [Source:HGNC Symbol;Acc:HGNC:39323]	0.767655	-0.393534	4.43875	0.0486912	0.374735	Unchanged
ENSG00000238390	NA	snoRNA		0.767545	-0.949581	3.62405	0.0722536	0.43689	Unchanged
ENSG00000283312	NA	processed_pseudogene	GTF2I repeat domain containing 2(GTF2IRD2) pseudogene	0.765828	-0.740193	5.02106	0.0372207	0.34304	Unchanged
ENSG00000277450	NA	lncRNA	novel transcript, sense intronic to transcript readthrough between TMEM199 and SARM1	0.764397	-1.10025	3.78435	0.0667265	0.422479	Unchanged
ENSG00000288721	NA	protein_coding	novel protein	0.763124	-0.554561	6.14709	0.0227373	0.28356	Unchanged
ENSG00000177984	LCN15	protein_coding	lipocalin 15 [Source:HGNC Symbol;Acc:HGNC:33777]	0.760834	-0.699142	4.42265	0.0490616	0.375852	Unchanged
ENSG00000171889	MIR31HG	lncRNA	MIR31 host gene [Source:HGNC Symbol;Acc:HGNC:37187]	0.760461	-1.01863	3.65611	0.0711071	0.434888	Unchanged
ENSG00000233654	NEMP2-DT	lncRNA	novel transcript	0.758999	-0.957012	4.83391	0.0405318	0.353736	Unchanged
ENSG00000224003	NA	processed_pseudogene	YES1 pseudogene 1 [Source:HGNC Symbol;Acc:HGNC:12842]	0.758796	-1.27058	2.83209	0.108806	0.512105	Unchanged
ENSG00000275591	XKR5	protein_coding	XK related 5 [Source:HGNC Symbol;Acc:HGNC:20782]	0.758782	0.26856	7.1634	0.0149523	0.240056	Unchanged
ENSG00000270813	NA	processed_pseudogene	NANOGNB pseudogene 3 [Source:HGNC Symbol;Acc:HGNC:42160]	0.756801	-0.724769	3.55521	0.0747891	0.440288	Unchanged
ENSG00000267394	NA	lncRNA	ATXN7L3 antisense RNA 1 [Source:HGNC Symbol;Acc:HGNC:55298]	0.756322	-0.5615	3.27046	0.0864389	0.466545	Unchanged
ENSG00000160716	CHRNB2	protein_coding	cholinergic receptor nicotinic beta 2 subunit [Source:HGNC Symbol;Acc:HGNC:1962]	0.756216	0.0672348	2.64066	0.120681	0.529095	Unchanged
ENSG00000225339	NA	lncRNA	novel transcript, antisense to C6orf1	0.755309	-1.18308	1.87329	0.18711	0.610216	Unchanged
ENSG00000273100	NA	lncRNA	novel transcript	0.754938	-1.26859	2.20746	0.153796	0.571676	Unchanged
ENSG00000252743	RNU6-850P	snRNA	RNA, U6 small nuclear 850, pseudogene [Source:HGNC Symbol;Acc:HGNC:47813]	0.754685	-0.695157	5.52998	0.0296678	0.31375	Unchanged
ENSG00000268785	RPL7P50	processed_pseudogene	ribosomal protein L7 pseudogene 50 [Source:HGNC Symbol;Acc:HGNC:35816]	0.752695	0.681945	10.9831	0.00365867	0.139567	Unchanged
ENSG00000164743	C8orf48	protein_coding	chromosome 8 open reading frame 48 [Source:HGNC Symbol;Acc:HGNC:26345]	0.751656	-0.37728	5.83041	0.0260331	0.299562	Unchanged
ENSG00000170909	OSCAR	protein_coding	osteoclast associated Ig-like receptor [Source:HGNC Symbol;Acc:HGNC:29960]	0.750432	-1.10038	4.43743	0.0487216	0.374735	Unchanged
ENSG00000281501	NA	lncRNA	SEPSECS antisense RNA 1 (head to head) [Source:HGNC Symbol;Acc:HGNC:27737]	0.749096	0.125268	8.76355	0.00805417	0.192939	Unchanged
ENSG00000215241	LINC02449	lncRNA	long intergenic non-protein coding RNA 2449 [Source:HGNC Symbol;Acc:HGNC:53381]	0.748838	-0.451274	5.04011	0.0369013	0.341342	Unchanged
ENSG00000286757	NA	lncRNA	novel transcript, antisense to CLYBL	0.748422	-0.98145	4.38564	0.0499251	0.379464	Unchanged
ENSG00000241886	NA	lncRNA	novel transcript, sense intronic to GK	0.748347	-0.833949	3.09763	0.0945433	0.484264	Unchanged
ENSG00000225094	NA	processed_pseudogene	SET pseudogene 20 [Source:HGNC Symbol;Acc:HGNC:42939]	0.748006	-0.882895	4.19199	0.0547385	0.393693	Unchanged
ENSG00000258727	AP1G2-AS1	lncRNA	novel transcript, antisense to AP1G2	0.746033	-0.171249	7.17941	0.0148565	0.239365	Unchanged
ENSG00000131080	EDA2R	protein_coding	ectodysplasin A2 receptor [Source:HGNC Symbol;Acc:HGNC:17756]	0.744866	3.39934	36.2305	8.72714e-06	0.00316935	Up
ENSG00000255176	NA	lncRNA	novel transcript	0.744851	-0.96125	2.32197	0.144078	0.558056	Unchanged
ENSG00000092929	UNC13D	protein_coding	unc-13 homolog D [Source:HGNC Symbol;Acc:HGNC:23147]	0.743666	-0.364974	7.71263	0.0120277	0.222628	Unchanged
ENSG00000254244	NA	processed_pseudogene	phosphoribosylaminoimidazole carboxylase, phosphoribosylaminoimidazole succinocarboxamide synthetase pseudogene 4 [Source:HGNC Symbol;Acc:HGNC:38097]	0.743543	-1.00012	2.53026	0.12823	0.538032	Unchanged
ENSG00000228727	SAPCD1	protein_coding	suppressor APC domain containing 1 [Source:HGNC Symbol;Acc:HGNC:13938]	0.741598	-0.644119	4.17286	0.0552423	0.394683	Unchanged
ENSG00000118520	ARG1	protein_coding	arginase 1 [Source:HGNC Symbol;Acc:HGNC:663]	0.741423	-0.848452	4.27238	0.0526783	0.387574	Unchanged
ENSG00000165092	ALDH1A1	protein_coding	aldehyde dehydrogenase 1 family member A1 [Source:HGNC Symbol;Acc:HGNC:402]	0.741314	-0.0871122	6.75665	0.0176361	0.255998	Unchanged
ENSG00000264548	NA	lncRNA	novel transcript, antisense CCDC57	0.741202	-0.497065	5.06281	0.0365247	0.340285	Unchanged
ENSG00000207554	MIR647	miRNA	microRNA 647 [Source:HGNC Symbol;Acc:HGNC:32903]	0.740603	-1.0762	2.27717	0.147788	0.564271	Unchanged
ENSG00000239503	NA	processed_pseudogene	microtubule affinity regulating kinase 2 pseudogene 8 [Source:HGNC Symbol;Acc:HGNC:39799]	0.739296	-1.00221	3.14809	0.0920887	0.478975	Unchanged
ENSG00000144648	ACKR2	protein_coding	atypical chemokine receptor 2 [Source:HGNC Symbol;Acc:HGNC:1565]	0.738535	-0.924427	2.45199	0.133927	0.547507	Unchanged
ENSG00000288719	NA	lncRNA	novel transcript, sense intronic to TCF20	0.737863	-0.825713	4.13572	0.0562355	0.396989	Unchanged
ENSG00000112539	C6orf118	protein_coding	chromosome 6 open reading frame 118 [Source:HGNC Symbol;Acc:HGNC:21233]	0.737698	-1.16889	2.84487	0.108064	0.511865	Unchanged
ENSG00000143217	NECTIN4	protein_coding	nectin cell adhesion molecule 4 [Source:HGNC Symbol;Acc:HGNC:19688]	0.735671	1.03946	10.2811	0.00465958	0.152723	Unchanged
ENSG00000257246	NA	processed_pseudogene	prohibitin pseudogene 19 [Source:HGNC Symbol;Acc:HGNC:51552]	0.734265	-1.13391	4.06956	0.0719914	0.436468	Unchanged
ENSG00000141579	ZNF750	protein_coding	zinc finger protein 750 [Source:HGNC Symbol;Acc:HGNC:25843]	0.728462	-0.715286	2.58294	0.124559	0.533935	Unchanged
ENSG00000231340	NA	processed_pseudogene	actin gamma 1 pseudogene 10 [Source:HGNC Symbol;Acc:HGNC:155]	0.727987	-0.176657	4.13291	0.0563116	0.396989	Unchanged
ENSG00000205593	DENND6B	protein_coding	DENN domain containing 6B [Source:HGNC Symbol;Acc:HGNC:32690]	0.727704	0.489439	7.71851	0.0120001	0.222571	Unchanged
ENSG00000234705	NA	lncRNA	high mobility group AT-hook 1 pseudogene 4 [Source:HGNC Symbol;Acc:HGNC:39093]	0.727553	-0.699703	4.72593	0.0425948	0.359762	Unchanged
ENSG00000163071	SPATA18	protein_coding	spermatogenesis associated 18 [Source:HGNC Symbol;Acc:HGNC:29579]	0.727287	3.1898	33.8603	1.33651e-05	0.00441243	Up
ENSG00000232149	FERP1	processed_pseudogene	FER tyrosine kinase pseudogene 1 [Source:HGNC Symbol;Acc:HGNC:26443]	0.72716	-1.19616	3.45289	0.0787513	0.447704	Unchanged
ENSG00000093072	ADA2	protein_coding	adenosine deaminase 2 [Source:HGNC Symbol;Acc:HGNC:1839]	0.726213	-0.588218	3.1595	0.0915436	0.478208	Unchanged
ENSG00000228107	NA	lncRNA	novel transcript, sense overlapping MORC3	0.725102	-0.925853	3.58539	0.0736652	0.439716	Unchanged
ENSG00000267707	NA	lncRNA	novel transcript, antisense to CELF4	0.724563	-0.898259	3.67966	0.0702781	0.433244	Unchanged
ENSG00000237938	NA	lncRNA	novel transcript, antisense to SLC25A34 and PLEKHM2	0.722957	-0.0464335	6.22781	0.0219744	0.27942	Unchanged
ENSG00000246477	LOC101929290	lncRNA	novel transcript, antisense to MTMR9	0.72215	-0.0244924	5.95762	0.0246482	0.294549	Unchanged
ENSG00000143921	ABCG8	protein_coding	ATP binding cassette subfamily G member 8 [Source:HGNC Symbol;Acc:HGNC:13887]	0.721393	-0.768486	3.16706	0.0911851	0.477158	Unchanged
ENSG00000240652	NA	processed_pseudogene	ribosomal protein, large, P2 (RPLP2) pseudogene	0.720557	0.212575	9.31219	0.00658136	0.176739	Unchanged
ENSG00000182196	ARL6IP4	protein_coding	ADP ribosylation factor like GTPase 6 interacting protein 4 [Source:HGNC Symbol;Acc:HGNC:18076]	0.720064	-0.852162	2.42669	0.135833	0.551163	Unchanged
ENSG00000142102	PGGHG	protein_coding	protein-glucosylgalactosylhydroxylysine glucosidase [Source:HGNC Symbol;Acc:HGNC:26210]	0.71989	3.91095	31.1119	2.24763e-05	0.00650001	Up
ENSG00000272990	NA	lncRNA	novel transcript, antisense to KCNAB1	0.718973	-0.778458	3.797	0.0663117	0.422465	Unchanged
ENSG00000128218	VPREB3	protein_coding	V-set pre-B cell surrogate light chain 3 [Source:HGNC Symbol;Acc:HGNC:12710]	0.718512	-0.514591	3.57443	0.0740709	0.440098	Unchanged
ENSG00000266171	NA	lncRNA	novel transcript, antisense to YES1	0.717834	-1.15054	1.49976	0.235718	0.661904	Unchanged
ENSG00000187013	LINC02875	lncRNA	long intergenic non-protein coding RNA 2875 [Source:HGNC Symbol;Acc:HGNC:32699]	0.716988	-1.18168	2.5377	0.127704	0.537724	Unchanged
ENSG00000164440	TXLNB	protein_coding	taxilin beta [Source:HGNC Symbol;Acc:HGNC:21617]	0.711862	-0.378919	5.41118	0.0312614	0.319804	Unchanged
ENSG00000287697	NA	lncRNA	novel transcript, antisense to CACYBP	0.711252	-0.0985215	6.73599	0.0177862	0.257057	Unchanged
ENSG00000239486	NA	unprocessed_pseudogene	pseudogene similar to part of stromal antigen 3 STAG3	0.708668	-1.27912	2.57425	0.125156	0.534805	Unchanged
ENSG00000232600	NA	lncRNA	TONSL antisense RNA 1 [Source:HGNC Symbol;Acc:HGNC:51556]	0.707577	-0.676236	5.59662	0.0288145	0.310324	Unchanged
ENSG00000274286	ADRA2B	protein_coding	adrenoceptor alpha 2B [Source:HGNC Symbol;Acc:HGNC:282]	0.707167	-1.23041	2.34924	0.145275	0.559945	Unchanged
ENSG00000236778	INTS6-AS1	lncRNA	INTS6 antisense RNA 1 [Source:HGNC Symbol;Acc:HGNC:42691]	0.706405	-0.0774557	7.52431	0.0129511	0.229026	Unchanged
ENSG00000159167	STC1	protein_coding	stanniocalcin 1 [Source:HGNC Symbol;Acc:HGNC:11373]	0.706099	0.0102692	6.08437	0.0233506	0.288044	Unchanged
ENSG00000244926	ALKBH3-AS1	lncRNA	ALKBH3 antisense RNA 1 [Source:HGNC Symbol;Acc:HGNC:48670]	0.704751	-0.224109	4.02591	0.0592952	0.404638	Unchanged
ENSG00000254461	NA	lncRNA	novel transcript	0.704663	0.329211	9.30854	0.0065901	0.176739	Unchanged
ENSG00000156509	FBXO43	protein_coding	F-box protein 43 [Source:HGNC Symbol;Acc:HGNC:28521]	0.703493	-1.24217	2.23493	0.151394	0.56954	Unchanged
ENSG00000280160	NA	TEC	novel transcript	0.703487	-0.318661	3.30738	0.0848147	0.462662	Unchanged
ENSG00000101670	LIPG	protein_coding	lipase G, endothelial type [Source:HGNC Symbol;Acc:HGNC:6623]	0.703318	-0.749811	3.6648	0.0707997	0.434537	Unchanged
ENSG00000163354	DCST2	protein_coding	DC-STAMP domain containing 2 [Source:HGNC Symbol;Acc:HGNC:26562]	0.702453	-1.08173	2.59492	0.123742	0.533912	Unchanged
ENSG00000255435	TTC36-AS1	lncRNA	novel transcript, antisense to MLL and TTC36	0.70234	-0.778391	5.68099	0.0277736	0.306387	Unchanged
ENSG00000279428	NA	TEC	TEC	0.702111	-1.15751	1.81726	0.193539	0.616756	Unchanged
ENSG00000180610	NA	processed_pseudogene	zinc finger and BTB domain containing 12B, pseudogene [Source:HGNC Symbol;Acc:HGNC:37702]	0.701218	-1.26869	3.60947	0.0727824	0.438513	Unchanged
ENSG00000286443	NA	lncRNA	novel transcript, antisense to PLXDC1	0.69992	0.165617	5.54891	0.0294225	0.312429	Unchanged
ENSG00000235989	MORC2-AS1	lncRNA	MORC2 antisense RNA 1 [Source:HGNC Symbol;Acc:HGNC:26662]	0.699569	-1.15878	2.10402	0.163269	0.581757	Unchanged
ENSG00000170324	FRMPD2	protein_coding	FERM and PDZ domain containing 2 [Source:HGNC Symbol;Acc:HGNC:28572]	0.698306	-0.802373	2.72734	0.115123	0.521508	Unchanged
ENSG00000228451	SDAD1P1	transcribed_processed_pseudogene	SDA1 domain containing 1 pseudogene 1 [Source:HGNC Symbol;Acc:HGNC:31403]	0.697528	0.747741	12.3742	0.00230906	0.11151	Unchanged
ENSG00000268095	ZNF649-AS1	lncRNA	ZNF649 antisense RNA 1 [Source:HGNC Symbol;Acc:HGNC:51285]	0.697431	-1.27899	2.22047	0.152653	0.570557	Unchanged
ENSG00000186301	NA	unprocessed_pseudogene	macrophage stimulating 1 pseudogene 2 [Source:HGNC Symbol;Acc:HGNC:7383]	0.696233	-0.751542	3.35226	0.0828883	0.458867	Unchanged
ENSG00000134954	ETS1	protein_coding	ETS proto-oncogene 1, transcription factor [Source:HGNC Symbol;Acc:HGNC:3488]	0.695973	0.909363	7.53681	0.0128874	0.229026	Unchanged
ENSG00000235927	NEXN-AS1	lncRNA	NEXN antisense RNA 1 [Source:HGNC Symbol;Acc:HGNC:31983]	0.692293	0.615838	12.2862	0.00237564	0.114119	Unchanged
ENSG00000130813	SHFL	protein_coding	shiftless antiviral inhibitor of ribosomal frameshifting [Source:HGNC Symbol;Acc:HGNC:25649]	0.692007	2.86288	6.42462	0.0202328	0.271938	Unchanged
ENSG00000228634	NA	lncRNA	novel transcript	0.689856	-1.02529	1.63352	0.216655	0.641317	Unchanged
ENSG00000287811	NA	lncRNA	novel transcript	0.68924	-0.193068	5.37759	0.0317294	0.321687	Unchanged
ENSG00000281106	TMEM272	protein_coding	transmembrane protein 272 [Source:HGNC Symbol;Acc:HGNC:26737]	0.688755	-0.799219	4.94544	0.0417767	0.357484	Unchanged
ENSG00000142089	IFITM3	protein_coding	interferon induced transmembrane protein 3 [Source:HGNC Symbol;Acc:HGNC:5414]	0.687537	7.12108	25.7706	6.76129e-05	0.0144437	Up
ENSG00000100918	REC8	protein_coding	REC8 meiotic recombination protein [Source:HGNC Symbol;Acc:HGNC:16879]	0.687457	2.6031	21.1134	0.000199067	0.0325638	Up
ENSG00000270392	PFN1P2	transcribed_processed_pseudogene	profilin 1 pseudogene 2 [Source:HGNC Symbol;Acc:HGNC:24298]	0.686859	0.518165	7.25069	0.0144382	0.237496	Unchanged
ENSG00000115556	PLCD4	protein_coding	phospholipase C delta 4 [Source:HGNC Symbol;Acc:HGNC:9062]	0.686747	-1.05736	1.78668	0.197163	0.619499	Unchanged
ENSG00000226245	ZNF32-AS1	lncRNA	ZNF32 antisense RNA 1 [Source:HGNC Symbol;Acc:HGNC:23577]	0.68657	-1.27819	2.52509	0.128598	0.538906	Unchanged
ENSG00000166866	MYO1A	protein_coding	myosin IA [Source:HGNC Symbol;Acc:HGNC:7595]	0.686507	-0.614787	3.54966	0.074998	0.440289	Unchanged
ENSG00000215388	NA	processed_pseudogene	actin gamma 1 pseudogene 3 [Source:HGNC Symbol;Acc:HGNC:148]	0.686443	-0.596371	3.82261	0.0654809	0.421642	Unchanged
ENSG00000246560	UBE2D3-AS1	lncRNA	UBE2D3 antisense RNA 1 [Source:HGNC Symbol;Acc:HGNC:54095]	0.685967	-0.109811	3.79952	0.0662295	0.422465	Unchanged
ENSG00000265828	MIR3939	miRNA	microRNA 3939 [Source:HGNC Symbol;Acc:HGNC:38931]	0.684151	-1.23244	2.98327	0.100398	0.496736	Unchanged
ENSG00000050767	COL23A1	protein_coding	collagen type XXIII alpha 1 chain [Source:HGNC Symbol;Acc:HGNC:22990]	0.68409	0.67786	4.9037	0.0392592	0.349764	Unchanged
ENSG00000113073	SLC4A9	protein_coding	solute carrier family 4 member 9 [Source:HGNC Symbol;Acc:HGNC:11035]	0.683778	-0.171351	4.56748	0.0458427	0.368935	Unchanged
ENSG00000277449	CEBPB-AS1	lncRNA	CEBPB antisense RNA 1 [Source:HGNC Symbol;Acc:HGNC:51226]	0.683474	0.134572	8.18096	0.0100352	0.205721	Unchanged
ENSG00000259318	NA	processed_pseudogene	high mobility group nucleosome binding domain 1 pseudogene 1 [Source:HGNC Symbol;Acc:HGNC:20015]	0.683149	-0.300779	4.42824	0.0489325	0.375536	Unchanged
ENSG00000205500	MAPRE3-AS1	lncRNA	MAPRE3 antisense RNA 1 [Source:HGNC Symbol;Acc:HGNC:40362]	0.682569	-1.28573	1.59323	0.222183	0.647679	Unchanged
ENSG00000244405	ETV5	protein_coding	ETS variant transcription factor 5 [Source:HGNC Symbol;Acc:HGNC:3494]	0.681085	0.763556	7.80757	0.0115903	0.220049	Unchanged
ENSG00000234969	AARSD1P1	processed_pseudogene	AARSD1 pseudogene 1 [Source:HGNC Symbol;Acc:HGNC:54994]	0.680338	-0.646144	2.94256	0.102584	0.500548	Unchanged
ENSG00000222448	NA	misc_RNA	RN7SK pseudogene 150 [Source:HGNC Symbol;Acc:HGNC:45874]	0.679717	-0.555338	2.68914	0.117534	0.5243	Unchanged
ENSG00000152256	PDK1	protein_coding	pyruvate dehydrogenase kinase 1 [Source:HGNC Symbol;Acc:HGNC:8809]	0.679182	5.59732	42.5518	3.05315e-06	0.00135217	Up
ENSG00000255158	NA	lncRNA	novel transcript	0.679097	-1.13307	1.36356	0.257407	0.682688	Unchanged
ENSG00000138641	HERC3	protein_coding	HECT and RLD domain containing E3 ubiquitin protein ligase 3 [Source:HGNC Symbol;Acc:HGNC:4876]	0.677759	-0.714187	3.80722	0.0659787	0.422465	Unchanged
ENSG00000164308	ERAP2	protein_coding	endoplasmic reticulum aminopeptidase 2 [Source:HGNC Symbol;Acc:HGNC:29499]	0.676889	4.20495	14.4461	0.00121271	0.0843691	Unchanged
ENSG00000124260	MAGEA10	protein_coding	MAGE family member A10 [Source:HGNC Symbol;Acc:HGNC:6797]	0.675641	-1.17015	2.14143	0.159763	0.578689	Unchanged
ENSG00000204618	RNF39	protein_coding	ring finger protein 39 [Source:HGNC Symbol;Acc:HGNC:18064]	0.675598	0.363698	9.64479	0.00583644	0.168219	Unchanged
ENSG00000274403	NA	lncRNA	novel transcript, antisense to CDAN1	0.675429	-1.07472	3.32941	0.0838627	0.460381	Unchanged
ENSG00000184730	APOBR	protein_coding	apolipoprotein B receptor [Source:HGNC Symbol;Acc:HGNC:24087]	0.673283	-1.11403	1.61357	0.21937	0.644031	Unchanged
ENSG00000255052	LOC112268389	lncRNA	family with sequence similarity 66 member D [Source:HGNC Symbol;Acc:HGNC:24159]	0.673039	-0.236346	2.73407	0.114704	0.521508	Unchanged
ENSG00000116031	CD207	protein_coding	CD207 molecule [Source:HGNC Symbol;Acc:HGNC:17935]	0.673019	0.663424	9.41978	0.00632935	0.174402	Unchanged
ENSG00000234617	NA	lncRNA	SNRK antisense RNA 1 [Source:HGNC Symbol;Acc:HGNC:41269]	0.672352	-0.209916	3.73648	0.0683242	0.42692	Unchanged
ENSG00000286672	NA	lncRNA	novel transcript, antisense to TBC1D22B	0.672289	0.148219	3.40831	0.0805535	0.452705	Unchanged
ENSG00000204427	ABHD16A	protein_coding	abhydrolase domain containing 16A, phospholipase [Source:HGNC Symbol;Acc:HGNC:13921]	0.671436	0.591604	7.48783	0.0131391	0.229106	Unchanged
ENSG00000249655	NA	lncRNA	novel transcript	0.671401	-0.218893	4.48087	0.0477375	0.373281	Unchanged
ENSG00000231125	NA	lncRNA	novel transcript, sense intronic to CCT8	0.671245	-0.0779493	3.93287	0.0620382	0.413015	Unchanged
ENSG00000248905	FMN1	protein_coding	formin 1 [Source:HGNC Symbol;Acc:HGNC:3768]	0.671244	0.654433	6.39696	0.0204679	0.272508	Unchanged
ENSG00000236668	LOC100505588	lncRNA	novel transcript, antisense to LHX2	0.670689	-1.10019	2.21277	0.153328	0.571309	Unchanged
ENSG00000180353	HCLS1	protein_coding	hematopoietic cell-specific Lyn substrate 1 [Source:HGNC Symbol;Acc:HGNC:4844]	0.670026	-0.838095	2.94224	0.102602	0.500548	Unchanged
ENSG00000124253	PCK1	protein_coding	phosphoenolpyruvate carboxykinase 1 [Source:HGNC Symbol;Acc:HGNC:8724]	0.669246	-0.353944	3.25724	0.0870294	0.467423	Unchanged
ENSG00000168209	DDIT4	protein_coding	DNA damage inducible transcript 4 [Source:HGNC Symbol;Acc:HGNC:24944]	0.668977	5.62831	32.3991	1.75562e-05	0.00540315	Up
ENSG00000272405	NA	lncRNA	novel transcript, antisense to BCAN	0.668736	-0.128693	6.18202	0.0224035	0.280941	Unchanged
ENSG00000177990	DPY19L2	protein_coding	dpy-19 like 2 [Source:HGNC Symbol;Acc:HGNC:19414]	0.668721	0.562451	9.35555	0.00647849	0.175535	Unchanged
ENSG00000273026	NA	lncRNA	novel transcript, antisense to SLC39A1	0.668342	-0.573097	3.65385	0.0711872	0.434942	Unchanged
ENSG00000198569	SLC34A3	protein_coding	solute carrier family 34 member 3 [Source:HGNC Symbol;Acc:HGNC:20305]	0.668015	0.180044	7.29453	0.0141876	0.236372	Unchanged
ENSG00000280070	NA	TEC	TEC	0.667131	-1.22333	2.69115	0.117405	0.5243	Unchanged
ENSG00000138395	CDK15	protein_coding	cyclin dependent kinase 15 [Source:HGNC Symbol;Acc:HGNC:14434]	0.66637	-1.03491	3.3036	0.0849796	0.463128	Unchanged
ENSG00000260213	NA	lncRNA	CENPN antisense RNA 1 [Source:HGNC Symbol;Acc:HGNC:55106]	0.666241	-1.27744	1.30828	0.266953	0.68873	Unchanged
ENSG00000287710	NA	lncRNA	novel transcript, antisense to PSMC3IP	0.666206	0.690757	10.2426	0.00472266	0.153957	Unchanged
ENSG00000254363	LOC101929719	lncRNA	novel transcript	0.665396	0.954993	10.1218	0.00492711	0.156705	Unchanged
ENSG00000171217	CLDN20	protein_coding	claudin 20 [Source:HGNC Symbol;Acc:HGNC:2042]	0.66538	1.17677	9.82552	0.00547149	0.163138	Unchanged
ENSG00000157680	DGKI	protein_coding	diacylglycerol kinase iota [Source:HGNC Symbol;Acc:HGNC:2855]	0.66504	-1.10014	2.69258	0.117314	0.5243	Unchanged
ENSG00000123609	NMI	protein_coding	N-myc and STAT interactor [Source:HGNC Symbol;Acc:HGNC:7854]	0.664749	4.07102	12.1194	0.0025077	0.118272	Unchanged
ENSG00000272006	NA	processed_pseudogene	eyes shut homolog (Drosophila) 9 (EYS) pseudogene	0.664457	-0.556726	5.54428	0.0294823	0.312516	Unchanged
ENSG00000197558	SSPOP	transcribed_unitary_pseudogene	SCO-spondin, pseudogene [Source:HGNC Symbol;Acc:HGNC:21998]	0.663705	0.490838	10.2866	0.00465062	0.152705	Unchanged
ENSG00000276517	NA	lncRNA	novel transcript, sense intronic to BIRC6	0.66306	1.27357	9.7577	0.00560537	0.164165	Unchanged
ENSG00000234806	RPL26P29	processed_pseudogene	ribosomal protein L26 pseudogene 29 [Source:HGNC Symbol;Acc:HGNC:36135]	0.660868	-1.10831	2.15145	0.158839	0.577533	Unchanged
ENSG00000247853	NA	lncRNA	novel transcript, antisense to CHD4	0.660508	-0.824597	2.96425	0.101412	0.498441	Unchanged
ENSG00000245532	NEAT1	lncRNA	nuclear paraspeckle assembly transcript 1 [Source:HGNC Symbol;Acc:HGNC:30815]	0.659497	6.70215	20.6794	0.000221631	0.0335364	Up
ENSG00000135094	SDS	protein_coding	serine dehydratase [Source:HGNC Symbol;Acc:HGNC:10691]	0.659219	-1.193	1.80942	0.19446	0.617633	Unchanged
ENSG00000279659	NA	TEC	TEC	0.658721	-0.320491	3.53545	0.0755358	0.44195	Unchanged
ENSG00000183773	AIFM3	protein_coding	apoptosis inducing factor mitochondria associated 3 [Source:HGNC Symbol;Acc:HGNC:26398]	0.658221	-1.24912	2.5855	0.124384	0.533919	Unchanged
ENSG00000092607	TBX15	protein_coding	T-box transcription factor 15 [Source:HGNC Symbol;Acc:HGNC:11594]	0.658061	-0.371067	4.03312	0.0590883	0.404071	Unchanged
ENSG00000095370	SH2D3C	protein_coding	SH2 domain containing 3C [Source:HGNC Symbol;Acc:HGNC:16884]	0.656831	-0.622533	2.81612	0.109742	0.513844	Unchanged
ENSG00000177106	EPS8L2	protein_coding	EPS8 like 2 [Source:HGNC Symbol;Acc:HGNC:21296]	0.656822	0.540371	5.20361	0.0342846	0.330436	Unchanged
ENSG00000128965	CHAC1	protein_coding	ChaC glutathione specific gamma-glutamylcyclotransferase 1 [Source:HGNC Symbol;Acc:HGNC:28680]	0.655932	1.73706	5.84874	0.0258282	0.298153	Unchanged
ENSG00000164946	FREM1	protein_coding	FRAS1 related extracellular matrix 1 [Source:HGNC Symbol;Acc:HGNC:23399]	0.655896	-0.546852	4.57726	0.0456341	0.368419	Unchanged
ENSG00000267571	NA	lncRNA	novel transcript, antisense to CAPS	0.6555	-0.756356	3.03855	0.0975164	0.489358	Unchanged
ENSG00000092098	RNF31	protein_coding	ring finger protein 31 [Source:HGNC Symbol;Acc:HGNC:16031]	0.652587	1.18844	9.81523	0.00549158	0.163223	Unchanged
ENSG00000273521	NA	lncRNA	novel transcript, antisense to BNIP3	0.652171	0.605646	6.08682	0.0233263	0.28796	Unchanged
ENSG00000124194	GDAP1L1	protein_coding	ganglioside induced differentiation associated protein 1 like 1 [Source:HGNC Symbol;Acc:HGNC:4213]	0.650901	-0.767549	4.34812	0.0508184	0.38206	Unchanged
ENSG00000272438	NA	lncRNA	novel transcript	0.649653	-0.471457	5.56426	0.0292253	0.311794	Unchanged
ENSG00000080618	CPB2	protein_coding	carboxypeptidase B2 [Source:HGNC Symbol;Acc:HGNC:2300]	0.649586	-1.01186	1.32932	0.263267	0.687219	Unchanged
ENSG00000139364	TMEM132B	protein_coding	transmembrane protein 132B [Source:HGNC Symbol;Acc:HGNC:29397]	0.648761	0.929498	8.33539	0.00946154	0.203302	Unchanged
ENSG00000259668	NA	lncRNA	novel transcript, antisense to DMXL2	0.64808	0.535375	6.38345	0.0205839	0.272948	Unchanged
ENSG00000223878	NA	processed_pseudogene	peptidylprolyl isomerase A pseudogene 53 [Source:HGNC Symbol;Acc:HGNC:53677]	0.647454	-0.832553	3.4836	0.0775368	0.444698	Unchanged
ENSG00000137133	HINT2	protein_coding	histidine triad nucleotide binding protein 2 [Source:HGNC Symbol;Acc:HGNC:18344]	0.647349	0.290453	8.67464	0.00832596	0.195439	Unchanged
ENSG00000250909	NA	lncRNA	novel transcript	0.646688	-0.330074	5.32967	0.0324109	0.324431	Unchanged
ENSG00000174844	DNAH12	protein_coding	dynein axonemal heavy chain 12 [Source:HGNC Symbol;Acc:HGNC:2943]	0.645496	-0.365969	2.03191	0.170296	0.590571	Unchanged
ENSG00000258334	TROAP-AS1	lncRNA	novel transcript, antisense to PRPH	0.643708	-0.44814	2.46368	0.133057	0.546535	Unchanged
ENSG00000279187	NA	TEC	TEC	0.642567	-0.847823	3.13713	0.0926154	0.480351	Unchanged
ENSG00000287356	NA	lncRNA	novel transcript, antisense to MORN1	0.642422	-0.218214	4.65227	0.0440707	0.363303	Unchanged
ENSG00000265293	NA	processed_pseudogene	arginine-fifty homeobox pseudogene 2 [Source:HGNC Symbol;Acc:HGNC:23977]	0.641535	-0.599321	1.99462	0.174075	0.595366	Unchanged
ENSG00000273472	NA	lncRNA	novel transcript	0.640973	0.573586	4.17289	0.0552414	0.394683	Unchanged
ENSG00000240038	AMY2B	protein_coding	amylase alpha 2B [Source:HGNC Symbol;Acc:HGNC:478]	0.640487	0.702721	7.1143	0.0152505	0.241199	Unchanged
ENSG00000232618	NA	lncRNA	novel transcript	0.63973	-0.919962	2.55215	0.126689	0.536976	Unchanged
ENSG00000182902	SLC25A18	protein_coding	solute carrier family 25 member 18 [Source:HGNC Symbol;Acc:HGNC:10988]	0.638721	0.27596	6.1706	0.0225121	0.281664	Unchanged
ENSG00000241106	HLA-DOB	protein_coding	major histocompatibility complex, class II, DO beta [Source:HGNC Symbol;Acc:HGNC:4937]	0.637814	0.486081	4.26995	0.0527392	0.387825	Unchanged
ENSG00000172650	AGAP5	protein_coding	ArfGAP with GTPase domain, ankyrin repeat and PH domain 5 [Source:HGNC Symbol;Acc:HGNC:23467]	0.637793	-0.433924	3.35408	0.0828111	0.45872	Unchanged
ENSG00000196696	PDXDC2P-NPIPB14P	lncRNA	nuclear pore complex-interacting protein [Source:NCBI gene (formerly Entrezgene);Acc:283970]	0.637452	0.733507	6.32128	0.021127	0.275	Unchanged
ENSG00000166428	PLD4	protein_coding	phospholipase D family member 4 [Source:HGNC Symbol;Acc:HGNC:23792]	0.637353	-0.618636	3.18295	0.0904362	0.475156	Unchanged
ENSG00000198576	ARC	protein_coding	activity regulated cytoskeleton associated protein [Source:HGNC Symbol;Acc:HGNC:648]	0.637349	2.80311	15.1517	0.000983844	0.0734792	Unchanged
ENSG00000092529	CAPN3	protein_coding	calpain 3 [Source:HGNC Symbol;Acc:HGNC:1480]	0.636308	-0.140045	2.65389	0.119812	0.528386	Unchanged
ENSG00000250859	HNRNPKP1	processed_pseudogene	heterogeneous nuclear ribonucleoprotein K pseudogene 1 [Source:HGNC Symbol;Acc:HGNC:42374]	0.63589	-1.21275	1.95573	0.178127	0.599858	Unchanged
ENSG00000229519	NA	processed_pseudogene	ribosomal protein L34 (RPL34) pseudogene	0.635468	-0.353147	2.68589	0.117742	0.5243	Unchanged
ENSG00000285280	LOC105371664	lncRNA	novel transcript	0.634807	-0.997231	2.26572	0.148755	0.565793	Unchanged
ENSG00000256981	TAS2R18P	unprocessed_pseudogene	taste receptor, type 2, member 18 pseudogene	0.634677	-1.00477	2.05775	0.167736	0.586097	Unchanged
ENSG00000245888	NSMCE1-DT	lncRNA	NSMCE1 divergent transcript [Source:HGNC Symbol;Acc:HGNC:51368]	0.634285	0.025001	3.88715	0.0634397	0.415514	Unchanged
ENSG00000170835	CEL	protein_coding	carboxyl ester lipase [Source:HGNC Symbol;Acc:HGNC:1848]	0.633791	0.484323	4.79011	0.0413545	0.35616	Unchanged
ENSG00000184434	LRRC19	protein_coding	leucine rich repeat containing 19 [Source:HGNC Symbol;Acc:HGNC:23379]	0.633754	-1.11922	3.23962	0.0878237	0.46908	Unchanged
ENSG00000254034	NA	lncRNA	INTS9 antisense RNA 1 [Source:HGNC Symbol;Acc:HGNC:53139]	0.633409	-1.15967	2.01213	0.172288	0.593624	Unchanged
ENSG00000227908	IL6ST-DT	lncRNA	uncharacterized LOC441072 [Source:NCBI gene (formerly Entrezgene);Acc:441072]	0.633056	-1.03489	2.09612	0.16402	0.582633	Unchanged
ENSG00000260290	NA	processed_pseudogene	non-POU domain containing, octamer-binding (NONO) pseudogene	0.632933	0.773615	5.64422	0.0282219	0.308521	Unchanged
ENSG00000232450	RPS2P14	transcribed_processed_pseudogene	ribosomal protein S2 (RPS2) pseudogene	0.632901	-0.538863	3.73179	0.0684831	0.427472	Unchanged
ENSG00000055732	MCOLN3	protein_coding	mucolipin TRP cation channel 3 [Source:HGNC Symbol;Acc:HGNC:13358]	0.632414	4.91236	24.0561	9.91707e-05	0.0193628	Up
ENSG00000266896	NA	lncRNA	novel transcript	0.632406	-0.233155	4.40257	0.049528	0.37793	Unchanged
ENSG00000274922	NA	lncRNA	novel transcript	0.631927	-0.537492	2.50474	0.130055	0.541181	Unchanged
ENSG00000287513	NA	lncRNA	novel transcript	0.631763	-0.796536	3.82256	0.0654825	0.421642	Unchanged
ENSG00000077935	SMC1B	protein_coding	structural maintenance of chromosomes 1B [Source:HGNC Symbol;Acc:HGNC:11112]	0.631229	-0.619836	4.56105	0.0459803	0.369429	Unchanged
ENSG00000253910	PCDHGB2	protein_coding	protocadherin gamma subfamily B, 2 [Source:HGNC Symbol;Acc:HGNC:8709]	0.631097	-1.27987	1.98219	0.175358	0.595836	Unchanged
ENSG00000278635	NA	unprocessed_pseudogene	WAS protein family homolog 1 (WASH1) pseudogene	0.630647	-1.0029	2.52221	0.128803	0.539562	Unchanged
ENSG00000149488	TMC2	protein_coding	transmembrane channel like 2 [Source:HGNC Symbol;Acc:HGNC:16527]	0.630529	-1.21375	2.12794	0.161016	0.58014	Unchanged
ENSG00000286970	NA	lncRNA	novel transcript, antisense to ANKH	0.629789	-1.1681	2.6798	0.118132	0.525157	Unchanged
ENSG00000165029	ABCA1	protein_coding	ATP binding cassette subfamily A member 1 [Source:HGNC Symbol;Acc:HGNC:29]	0.629679	2.92405	18.8878	0.000350018	0.0451433	Up
ENSG00000178636	NA	transcribed_processed_pseudogene	mitochondrial ribosomal protein L42 (MRPL42) pseudogene	0.629503	-1.24302	1.80494	0.194988	0.617834	Unchanged
ENSG00000224729	PCOLCE-AS1	lncRNA	PCOLCE antisense RNA 1 [Source:HGNC Symbol;Acc:HGNC:40430]	0.629468	-1.28718	3.12254	0.0933219	0.481867	Unchanged
ENSG00000270441	NA	unprocessed_pseudogene	laminin subunit beta 2 pseudogene 1 [Source:HGNC Symbol;Acc:HGNC:6488]	0.629457	0.0468496	4.1169	0.0567467	0.39784	Unchanged
ENSG00000241288	LINC02614	lncRNA	long intergenic non-protein coding RNA 2614 [Source:HGNC Symbol;Acc:HGNC:54072]	0.62915	1.06291	6.80215	0.0173104	0.25386	Unchanged
ENSG00000244056	RN7SL417P	misc_RNA	RNA, 7SL, cytoplasmic 417, pseudogene [Source:HGNC Symbol;Acc:HGNC:46433]	0.629054	-0.659658	2.13057	0.160771	0.58014	Unchanged
ENSG00000231890	DARS1-AS1	lncRNA	DARS1 antisense RNA 1 [Source:HGNC Symbol;Acc:HGNC:40170]	0.628318	-0.13147	5.46819	0.0304849	0.316131	Unchanged
ENSG00000287738	NA	lncRNA	novel transcript	0.628057	-0.283619	2.34465	0.142242	0.557364	Unchanged
ENSG00000235033	DAAM2-AS1	lncRNA	DAAM2 antisense RNA 1 [Source:HGNC Symbol;Acc:HGNC:40830]	0.627811	0.242469	4.68816	0.0433443	0.361571	Unchanged
ENSG00000231977	NA	lncRNA	novel transcript	0.6278	-1.17727	2.50523	0.13002	0.541181	Unchanged
ENSG00000271869	NA	lncRNA	DCTN6 divergent transcript [Source:HGNC Symbol;Acc:HGNC:55241]	0.626711	-1.14959	1.51745	0.233078	0.65863	Unchanged
ENSG00000278467	NA	lncRNA	novel transcript	0.626432	-0.347097	3.10576	0.0941429	0.483699	Unchanged
ENSG00000249084	NA	lncRNA	novel transcript	0.626094	-0.579268	1.79766	0.195852	0.61828	Unchanged
ENSG00000232545	NA	lncRNA	novel transcript	0.624975	0.436258	3.73539	0.0683609	0.427003	Unchanged
ENSG00000249661	NA	processed_pseudogene	trinucleotide repeat containing 18 pseudogene 1 [Source:HGNC Symbol;Acc:HGNC:43881]	0.624779	-0.0367137	4.88201	0.0396497	0.351619	Unchanged
ENSG00000260051	NA	lncRNA	novel transcript, antisense to CLCN7	0.623871	-0.594472	2.73331	0.114751	0.521508	Unchanged
ENSG00000275223	NA	lncRNA	novel transcript	0.623287	-0.00729177	4.18492	0.0549239	0.394349	Unchanged
ENSG00000223519	NA	transcribed_unitary_pseudogene	kinesin family member 28, pseudogene [Source:HGNC Symbol;Acc:HGNC:49205]	0.621426	-0.516096	5.81638	0.0268782	0.302123	Unchanged
ENSG00000091831	ESR1	protein_coding	estrogen receptor 1 [Source:HGNC Symbol;Acc:HGNC:3467]	0.620978	-0.126365	5.30319	0.0327947	0.325849	Unchanged
ENSG00000260509	NA	lncRNA	novel transcript, antisense to NUPL1	0.62095	-0.661142	2.97688	0.100737	0.497372	Unchanged
ENSG00000226318	RPS3AP38	processed_pseudogene	RPS3A pseudogene 38 [Source:HGNC Symbol;Acc:HGNC:36145]	0.619463	-0.905148	2.69056	0.117443	0.5243	Unchanged
ENSG00000228526	MIR34AHG	lncRNA	MIR34A host gene [Source:HGNC Symbol;Acc:HGNC:51913]	0.619142	3.41171	29.9933	2.80108e-05	0.0071016	Up
ENSG00000127083	OMD	protein_coding	osteomodulin [Source:HGNC Symbol;Acc:HGNC:8134]	0.618156	-0.589693	3.10967	0.0939507	0.482894	Unchanged
ENSG00000155066	PROM2	protein_coding	prominin 2 [Source:HGNC Symbol;Acc:HGNC:20685]	0.618041	-1.21612	1.86571	0.187965	0.610737	Unchanged
ENSG00000057657	PRDM1	protein_coding	PR/SET domain 1 [Source:HGNC Symbol;Acc:HGNC:9346]	0.618026	-0.802845	2.7509	0.113664	0.52126	Unchanged
ENSG00000269954	NA	lncRNA	novel transcript, antisense to BLK	0.617991	-0.831906	2.59122	0.123994	0.533912	Unchanged
ENSG00000135253	KCP	protein_coding	kielin cysteine rich BMP regulator [Source:HGNC Symbol;Acc:HGNC:17585]	0.617056	1.55067	14.9585	0.00104135	0.0759395	Unchanged
ENSG00000268366	NA	lncRNA	SERTAD3 antisense RNA 1 [Source:HGNC Symbol;Acc:HGNC:55281]	0.61668	-1.24898	2.51174	0.129552	0.540879	Unchanged
ENSG00000203943	SAMD13	protein_coding	sterile alpha motif domain containing 13 [Source:HGNC Symbol;Acc:HGNC:24582]	0.616597	0.0601441	7.19174	0.0147832	0.238857	Unchanged
ENSG00000175170	NA	lncRNA	family with sequence similarity 182 member B [Source:HGNC Symbol;Acc:HGNC:34503]	0.616584	-1.19554	2.68943	0.117515	0.5243	Unchanged
ENSG00000222112	RN7SKP16	misc_RNA	RN7SK pseudogene 16 [Source:HGNC Symbol;Acc:HGNC:45740]	0.615956	-1.13356	2.27638	0.147854	0.564271	Unchanged
ENSG00000245322	NA	lncRNA	H2AZ1 divergent transcript [Source:HGNC Symbol;Acc:HGNC:40271]	0.61543	-0.895833	2.40819	0.137247	0.552335	Unchanged
ENSG00000116774	OLFML3	protein_coding	olfactomedin like 3 [Source:HGNC Symbol;Acc:HGNC:24956]	0.615311	-1.07455	2.53317	0.128024	0.537743	Unchanged
ENSG00000286019	NOTCH2NLB	protein_coding	notch 2 N-terminal like B [Source:HGNC Symbol;Acc:HGNC:53923]	0.615271	-0.0187823	3.07711	0.0955638	0.486299	Unchanged
ENSG00000267940	NA	lncRNA	novel transcript	0.614776	0.580625	3.91831	0.0624807	0.414418	Unchanged
ENSG00000271888	NA	lncRNA	JARID2 divergent transcript [Source:HGNC Symbol;Acc:HGNC:55240]	0.61247	0.0457164	3.22647	0.088422	0.470543	Unchanged
ENSG00000233892	PAIP1P1	processed_pseudogene	poly(A) binding protein interacting protein 1 pseudogene 1 [Source:HGNC Symbol;Acc:HGNC:18240]	0.61236	-0.533119	2.73956	0.114363	0.521476	Unchanged
ENSG00000258839	MC1R	protein_coding	melanocortin 1 receptor [Source:HGNC Symbol;Acc:HGNC:6929]	0.612263	2.14824	12.6048	0.00214432	0.106968	Unchanged
ENSG00000170961	HAS2	protein_coding	hyaluronan synthase 2 [Source:HGNC Symbol;Acc:HGNC:4819]	0.611956	-0.382786	3.37873	0.081776	0.456468	Unchanged
ENSG00000272764	NA	lncRNA	novel transcript	0.611388	-0.559858	2.5976	0.123561	0.533912	Unchanged
ENSG00000244482	LILRA6	protein_coding	leukocyte immunoglobulin like receptor A6 [Source:HGNC Symbol;Acc:HGNC:15495]	0.611269	-0.430281	3.84262	0.06484	0.420188	Unchanged
ENSG00000175505	CLCF1	protein_coding	cardiotrophin like cytokine factor 1 [Source:HGNC Symbol;Acc:HGNC:17412]	0.610238	0.516228	7.29809	0.0141674	0.236372	Unchanged
ENSG00000260589	STAM-DT	lncRNA	STAM antisense RNA 1 (head to head) [Source:HGNC Symbol;Acc:HGNC:49568]	0.608633	1.4387	9.6121	0.00590531	0.168733	Unchanged
ENSG00000181798	LINC00471	lncRNA	long intergenic non-protein coding RNA 471 [Source:HGNC Symbol;Acc:HGNC:28668]	0.608541	-0.161084	2.60275	0.123212	0.533831	Unchanged
ENSG00000272702	NA	lncRNA	novel transcript	0.608105	-0.72938	2.93061	0.103236	0.501697	Unchanged
ENSG00000284738	LOC101928059	lncRNA	novel transcript, antisense to DENND4B	0.60681	-0.541535	2.86995	0.106624	0.50829	Unchanged
ENSG00000123095	BHLHE41	protein_coding	basic helix-loop-helix family member e41 [Source:HGNC Symbol;Acc:HGNC:16617]	0.60623	2.88398	30.0298	2.78082e-05	0.0071016	Up
ENSG00000255946	NA	lncRNA	novel transcript	0.606173	-1.04167	1.29925	0.268557	0.690138	Unchanged
ENSG00000250846	EPHA5-AS1	lncRNA	EPHA5 antisense RNA 1 [Source:HGNC Symbol;Acc:HGNC:50602]	0.605604	-1.16053	3.35895	0.0880396	0.469475	Unchanged
ENSG00000147003	CLTRN	protein_coding	collectrin, amino acid transport regulator [Source:HGNC Symbol;Acc:HGNC:29437]	0.605387	-0.304323	2.39131	0.138553	0.554224	Unchanged
ENSG00000139344	AMDHD1	protein_coding	amidohydrolase domain containing 1 [Source:HGNC Symbol;Acc:HGNC:28577]	0.605387	0.0189834	4.62484	0.0446353	0.36492	Unchanged
ENSG00000251485	NA	processed_pseudogene	NRBF2 pseudogene 6 [Source:HGNC Symbol;Acc:HGNC:54797]	0.604992	-0.942573	3.07965	0.0954366	0.486098	Unchanged
ENSG00000188313	PLSCR1	protein_coding	phospholipid scramblase 1 [Source:HGNC Symbol;Acc:HGNC:9092]	0.604844	6.28562	43.644	2.57547e-06	0.00116914	Up
ENSG00000253438	PCAT1	lncRNA	prostate cancer associated transcript 1 [Source:HGNC Symbol;Acc:HGNC:43022]	0.603878	-0.878951	1.31105	0.266464	0.688603	Unchanged
ENSG00000185345	PRKN	protein_coding	parkin RBR E3 ubiquitin protein ligase [Source:HGNC Symbol;Acc:HGNC:8607]	0.602772	0.811243	9.48135	0.00619002	0.171863	Unchanged
ENSG00000248932	COPB2-DT	lncRNA	novel transcript, antisense to RBP2, RBP1 & NMNAT3	0.602642	1.87678	16.8739	0.000602116	0.0594637	Unchanged
ENSG00000188641	DPYD	protein_coding	dihydropyrimidine dehydrogenase [Source:HGNC Symbol;Acc:HGNC:3012]	0.60213	0.913739	8.38335	0.00929093	0.202541	Unchanged
ENSG00000278514	NA	lncRNA	novel transcript	0.601399	-1.13145	1.17431	0.292116	0.708603	Unchanged
ENSG00000273759	NA	lncRNA	novel transcript	0.601222	0.308994	6.28735	0.0214303	0.275645	Unchanged
ENSG00000104953	TLE6	protein_coding	TLE family member 6, subcortical maternal complex member [Source:HGNC Symbol;Acc:HGNC:30788]	0.601178	-0.576183	3.16938	0.0910753	0.477158	Unchanged
ENSG00000163617	CCDC191	protein_coding	coiled-coil domain containing 191 [Source:HGNC Symbol;Acc:HGNC:29272]	0.600687	2.35873	16.3069	0.000705704	0.0641509	Unchanged
ENSG00000227107	NA	lncRNA	novel transcript	0.600045	-0.679804	3.24747	0.0874688	0.468679	Unchanged
ENSG00000230658	NA	lncRNA	KLHL7 divergent transcript [Source:HGNC Symbol;Acc:HGNC:43431]	0.599927	-0.458534	2.53915	0.127602	0.537587	Unchanged
ENSG00000236337	NA	lncRNA	FMR1 intronic transcript 1 [Source:HGNC Symbol;Acc:HGNC:41333]	0.59972	0.447648	5.40611	0.0313315	0.319884	Unchanged
ENSG00000269846	NA	lncRNA	novel transcript, antisense to RBL1	0.599228	-0.949108	1.62631	0.217631	0.642418	Unchanged
ENSG00000177688	SUMO4	protein_coding	small ubiquitin like modifier 4 [Source:HGNC Symbol;Acc:HGNC:21181]	0.598506	-0.914664	1.99161	0.174384	0.595366	Unchanged
ENSG00000115596	WNT6	protein_coding	Wnt family member 6 [Source:HGNC Symbol;Acc:HGNC:12785]	0.598181	-0.230923	3.74647	0.0679871	0.425612	Unchanged
ENSG00000119608	PROX2	protein_coding	prospero homeobox 2 [Source:HGNC Symbol;Acc:HGNC:26715]	0.597393	0.670875	8.22779	0.0098572	0.205315	Unchanged
ENSG00000263345	NA	lncRNA	novel transcript, antisense to SGSM2	0.596958	0.244887	4.68672	0.0433733	0.361571	Unchanged
ENSG00000254995	STX16-NPEPL1	protein_coding	STX16-NPEPL1 readthrough (NMD candidate) [Source:HGNC Symbol;Acc:HGNC:41993]	0.596782	0.74397	2.94341	0.102538	0.500512	Unchanged
ENSG00000249738	LOC285626	lncRNA	novel transcript	0.595907	-0.471612	2.29351	0.146422	0.562336	Unchanged
ENSG00000214212	C19orf38	protein_coding	chromosome 19 open reading frame 38 [Source:HGNC Symbol;Acc:HGNC:34073]	0.59567	-0.748488	2.06669	0.166861	0.585758	Unchanged
ENSG00000185022	MAFF	protein_coding	MAF bZIP transcription factor F [Source:HGNC Symbol;Acc:HGNC:6780]	0.595331	1.66738	8.90182	0.00765098	0.187739	Unchanged
ENSG00000213996	TM6SF2	protein_coding	transmembrane 6 superfamily member 2 [Source:HGNC Symbol;Acc:HGNC:11861]	0.593178	-1.09782	1.43937	0.245031	0.67238	Unchanged
ENSG00000242338	NA	transcribed_unprocessed_pseudogene	BMS1 pseudogene 4 [Source:HGNC Symbol;Acc:HGNC:23652]	0.592786	-0.62763	3.57615	0.074007	0.440098	Unchanged
ENSG00000232233	LINC02043	lncRNA	long intergenic non-protein coding RNA 2043 [Source:HGNC Symbol;Acc:HGNC:52883]	0.592271	-1.14531	1.69868	0.208078	0.632106	Unchanged
ENSG00000143107	FNDC7	protein_coding	fibronectin type III domain containing 7 [Source:HGNC Symbol;Acc:HGNC:26668]	0.591879	-0.777693	2.90811	0.104478	0.503613	Unchanged
ENSG00000091536	MYO15A	protein_coding	myosin XVA [Source:HGNC Symbol;Acc:HGNC:7594]	0.591867	0.93145	9.78292	0.00555516	0.163415	Unchanged
ENSG00000157315	TMED6	protein_coding	transmembrane p24 trafficking protein 6 [Source:HGNC Symbol;Acc:HGNC:28331]	0.590814	0.604636	5.86198	0.0256814	0.298153	Unchanged
ENSG00000273763	NA	transcribed_processed_pseudogene	marker of proliferation Ki-67 (MKI67) pseudogene	0.590471	0.897967	11.7043	0.00287335	0.127878	Unchanged
ENSG00000159761	C16orf86	protein_coding	chromosome 16 open reading frame 86 [Source:HGNC Symbol;Acc:HGNC:33755]	0.588942	0.479073	7.05582	0.0156144	0.242247	Unchanged
ENSG00000025039	RRAGD	protein_coding	Ras related GTP binding D [Source:HGNC Symbol;Acc:HGNC:19903]	0.588518	5.64222	55.4755	4.85128e-07	0.000266938	Up
ENSG00000263990	NA	lncRNA	novel transcript	0.588411	-0.187777	2.95741	0.10178	0.498874	Unchanged
ENSG00000235286	NA	processed_pseudogene	keratin 8 (KRT8) pseudogene	0.587801	-1.28829	1.71836	0.205573	0.629052	Unchanged
ENSG00000170214	ADRA1B	protein_coding	adrenoceptor alpha 1B [Source:HGNC Symbol;Acc:HGNC:278]	0.587722	-1.04927	1.83556	0.191409	0.614389	Unchanged
ENSG00000165171	METTL27	protein_coding	methyltransferase like 27 [Source:HGNC Symbol;Acc:HGNC:19068]	0.587214	-0.533916	1.73036	0.204063	0.627285	Unchanged
ENSG00000162772	ATF3	protein_coding	activating transcription factor 3 [Source:HGNC Symbol;Acc:HGNC:785]	0.587163	5.82341	30.8561	2.3626e-05	0.00650001	Up
ENSG00000269091	NA	lncRNA	novel transcript, antisense to ZNF473	0.587092	-0.131845	4.0137	0.0596468	0.405777	Unchanged
ENSG00000234776	C11orf94	protein_coding	chromosome 11 open reading frame 94 [Source:HGNC Symbol;Acc:HGNC:37213]	0.587039	-1.23086	1.35126	0.259493	0.683564	Unchanged
ENSG00000285805	NA	lncRNA	novel transcript, antisense to PYGO1	0.585952	-1.02843	2.48699	0.131343	0.543412	Unchanged
ENSG00000188672	RHCE	protein_coding	Rh blood group CcEe antigens [Source:HGNC Symbol;Acc:HGNC:10008]	0.585639	-0.235502	3.83794	0.0649891	0.420188	Unchanged
ENSG00000069812	HES2	protein_coding	hes family bHLH transcription factor 2 [Source:HGNC Symbol;Acc:HGNC:16005]	0.585151	0.71862	4.7632	0.0418695	0.357635	Unchanged
ENSG00000278829	NA	lncRNA	novel transcript, sense intronic to STAT5B	0.585044	-0.477851	5.31253	0.0326586	0.325118	Unchanged
ENSG00000279632	NA	TEC	novel transcript	0.585012	-0.897044	1.46976	0.240286	0.667142	Unchanged
ENSG00000172572	PDE3A	protein_coding	phosphodiesterase 3A [Source:HGNC Symbol;Acc:HGNC:8778]	0.584161	0.244277	4.12427	0.0565459	0.397549	Unchanged
ENSG00000183793	NPIPA5	protein_coding	nuclear pore complex interacting protein family member A5 [Source:HGNC Symbol;Acc:HGNC:41980]	0.583048	-0.486535	3.10344	0.094257	0.48389	Unchanged
ENSG00000107014	RLN2	protein_coding	relaxin 2 [Source:HGNC Symbol;Acc:HGNC:10027]	0.5828	-0.0956877	5.41353	0.0312289	0.319804	Unchanged
ENSG00000233175	FMNL1-AS1	lncRNA	novel transcript, antisense to FMNL1	0.58277	-0.55982	2.0025	0.173268	0.595015	Unchanged
ENSG00000272812	NA	lncRNA	novel transcript, sense intronic to ZNF596	0.582152	-1.01907	2.20806	0.153744	0.571676	Unchanged
ENSG00000135116	HRK	protein_coding	harakiri, BCL2 interacting protein [Source:HGNC Symbol;Acc:HGNC:5185]	0.581605	3.79457	39.9894	4.60828e-06	0.00190175	Up
ENSG00000274184	NA	lncRNA	novel transcript, antisense to ZSCAN30	0.581551	-0.21058	3.5465	0.0751172	0.440704	Unchanged
ENSG00000055955	ITIH4	protein_coding	inter-alpha-trypsin inhibitor heavy chain 4 [Source:HGNC Symbol;Acc:HGNC:6169]	0.581477	-0.518739	4.43727	0.048725	0.374735	Unchanged
ENSG00000221866	PLXNA4	protein_coding	plexin A4 [Source:HGNC Symbol;Acc:HGNC:9102]	0.58144	0.744243	5.47686	0.0303687	0.315945	Unchanged
ENSG00000109819	PPARGC1A	protein_coding	PPARG coactivator 1 alpha [Source:HGNC Symbol;Acc:HGNC:9237]	0.580773	-0.312832	3.79748	0.066296	0.422465	Unchanged
ENSG00000230149	NA	lncRNA	novel transcript, antisense to SUN2	0.579373	-0.0664102	2.97727	0.100716	0.497372	Unchanged
ENSG00000286584	NA	lncRNA	novel transcript, antisense to COX17	0.579023	-0.733107	2.98347	0.100387	0.496736	Unchanged
ENSG00000271092	TLCD4-RWDD3	protein_coding	TLCD4-RWDD3 readthrough [Source:HGNC Symbol;Acc:HGNC:49388]	0.578512	-1.05221	3.00314	0.0993504	0.493842	Unchanged
ENSG00000233613	NA	lncRNA	DCUN1D2 antisense RNA [Source:HGNC Symbol;Acc:HGNC:39889]	0.578473	-1.05917	1.32571	0.263895	0.687717	Unchanged
ENSG00000164342	TLR3	protein_coding	toll like receptor 3 [Source:HGNC Symbol;Acc:HGNC:11849]	0.578363	1.85859	2.56941	0.12549	0.534906	Unchanged
ENSG00000284630	NA	transcribed_unitary_pseudogene	novel pseudogene	0.578317	-1.15167	2.02981	0.170506	0.590824	Unchanged
ENSG00000251095	NA	lncRNA	novel transcript	0.577926	0.337591	4.9516	0.0384122	0.347528	Unchanged
ENSG00000279254	NA	TEC	TEC	0.577883	-1.26069	1.85116	0.189617	0.611966	Unchanged
ENSG00000286634	NA	lncRNA	novel transcript, sense intronic to NSD1	0.577776	0.277191	6.32982	0.0210515	0.275	Unchanged
ENSG00000235651	G3BP1P1	processed_pseudogene	G3BP1 pseudogene 1 [Source:HGNC Symbol;Acc:HGNC:54590]	0.577678	-0.518478	2.36371	0.14072	0.555998	Unchanged
ENSG00000224186	PITX1-AS1	lncRNA	chromosome 5 putative open reading frame 66 [Source:HGNC Symbol;Acc:HGNC:48332]	0.577575	1.03112	6.52742	0.0193854	0.267275	Unchanged
ENSG00000280231	NA	TEC	tec	0.577456	-1.00946	1.5652	0.226135	0.652119	Unchanged
ENSG00000235397	EPN2-AS1	lncRNA	EPN2 antisense RNA 1 [Source:HGNC Symbol;Acc:HGNC:40849]	0.576481	-0.333235	2.52053	0.128922	0.539649	Unchanged
ENSG00000113739	STC2	protein_coding	stanniocalcin 2 [Source:HGNC Symbol;Acc:HGNC:11374]	0.576141	6.41591	58.1131	3.47021e-07	0.000210041	Up
ENSG00000261997	NA	lncRNA	novel transcript	0.576019	-0.862325	2.6357	0.121008	0.529716	Unchanged
ENSG00000166432	ZMAT1	protein_coding	zinc finger matrin-type 1 [Source:HGNC Symbol;Acc:HGNC:29377]	0.575835	-0.0447866	4.46853	0.0480146	0.373569	Unchanged
ENSG00000276763	NA	processed_pseudogene	ribosomal protein L10 (RPL10) pseudogene	0.575431	-1.2238	1.53896	0.229917	0.655775	Unchanged
ENSG00000119283	TRIM67	protein_coding	tripartite motif containing 67 [Source:HGNC Symbol;Acc:HGNC:31859]	0.575048	-0.031403	2.59602	0.123668	0.533912	Unchanged
ENSG00000161132	NA	unprocessed_pseudogene	proline dehydrogenase (oxidase) 1 (PRODH) pseudogene	0.574912	-1.01851	1.39943	0.251453	0.677036	Unchanged
ENSG00000078487	ZCWPW1	protein_coding	zinc finger CW-type and PWWP domain containing 1 [Source:HGNC Symbol;Acc:HGNC:23486]	0.574859	1.23008	10.0642	0.00502805	0.158199	Unchanged
ENSG00000229990	NA	lncRNA	novel transcript, antisense to CAMK2G	0.574848	-1.18638	2.04588	0.168906	0.587704	Unchanged
ENSG00000224629	NA	processed_pseudogene	ribosomal protein L36 (RPL36A) pseudogene	0.574731	-0.794125	1.94261	0.179521	0.602317	Unchanged
ENSG00000286367	LOC112268289	lncRNA	novel transcript, antisense to CLTCL1	0.574072	-0.668199	1.98347	0.175225	0.595836	Unchanged
ENSG00000132854	KANK4	protein_coding	KN motif and ankyrin repeat domains 4 [Source:HGNC Symbol;Acc:HGNC:27263]	0.574022	-1.26863	0.755919	0.395491	0.786133	Unchanged
ENSG00000134627	PIWIL4	protein_coding	piwi like RNA-mediated gene silencing 4 [Source:HGNC Symbol;Acc:HGNC:18444]	0.572446	-0.487184	4.86114	0.0400299	0.352504	Unchanged
ENSG00000232412	STAG2-AS1	lncRNA	novel transcript	0.572357	-0.826739	1.77207	0.198925	0.621032	Unchanged
ENSG00000277767	NA	lncRNA	novel transcript	0.572338	-0.846655	2.46114	0.133245	0.546767	Unchanged
ENSG00000188580	NKAIN2	protein_coding	sodium/potassium transporting ATPase interacting 2 [Source:HGNC Symbol;Acc:HGNC:16443]	0.571808	-0.840318	2.23388	0.151485	0.56954	Unchanged
ENSG00000267796	LIN37	protein_coding	lin-37 DREAM MuvB core complex component [Source:HGNC Symbol;Acc:HGNC:33234]	0.571649	1.18007	5.93609	0.0248766	0.296203	Unchanged
ENSG00000283662	NA	lncRNA	novel transcript	0.571374	0.819986	5.89402	0.0253299	0.296742	Unchanged
ENSG00000213090	SCYL2P1	processed_pseudogene	SCYL2 pseudogene 1 [Source:HGNC Symbol;Acc:HGNC:54685]	0.571348	-1.25009	1.15956	0.295078	0.711574	Unchanged
ENSG00000220506	NA	processed_pseudogene	novel pseudogene	0.570761	-1.17683	1.46499	0.241023	0.668199	Unchanged
ENSG00000240401	NA	lncRNA	novel transcript, antisense to CCDC88A	0.56956	-0.52357	2.70157	0.116742	0.523927	Unchanged
ENSG00000234772	NA	lncRNA	long intergenic non-protein coding RNA 412 [Source:HGNC Symbol;Acc:HGNC:42745]	0.568943	-0.792416	1.56701	0.225877	0.651751	Unchanged
ENSG00000125966	MMP24	protein_coding	matrix metallopeptidase 24 [Source:HGNC Symbol;Acc:HGNC:7172]	0.568868	0.550139	4.20784	0.054325	0.392352	Unchanged
ENSG00000288271	NA	lncRNA	novel transcript	0.568843	1.00756	11.5319	0.00304235	0.130908	Unchanged
ENSG00000279794	NA	TEC	TEC	0.568737	0.326268	5.20779	0.0342206	0.330399	Unchanged
ENSG00000160188	RSPH1	protein_coding	radial spoke head component 1 [Source:HGNC Symbol;Acc:HGNC:12371]	0.568487	-0.784554	2.69608	0.117091	0.5243	Unchanged
ENSG00000230366	DSCR9	lncRNA	Down syndrome critical region 9 [Source:HGNC Symbol;Acc:HGNC:16301]	0.568249	-0.949785	1.76686	0.199558	0.621858	Unchanged
ENSG00000280594	BTG3-AS1	lncRNA	BTG3 antisense RNA 1 [Source:HGNC Symbol;Acc:HGNC:53145]	0.568079	1.38945	10.1426	0.00489124	0.156444	Unchanged
ENSG00000152778	IFIT5	protein_coding	interferon induced protein with tetratricopeptide repeats 5 [Source:HGNC Symbol;Acc:HGNC:13328]	0.567334	6.74319	25.21	7.65007e-05	0.0157852	Up
ENSG00000175106	TVP23C	protein_coding	trans-golgi network vesicle protein 23 homolog C [Source:HGNC Symbol;Acc:HGNC:30453]	0.566956	2.40949	10.1411	0.00489371	0.156444	Unchanged
ENSG00000167178	ISLR2	protein_coding	immunoglobulin superfamily containing leucine rich repeat 2 [Source:HGNC Symbol;Acc:HGNC:29286]	0.566537	-0.903945	1.80757	0.194679	0.61768	Unchanged
ENSG00000279977	NA	TEC	TEC	0.566474	-0.887522	2.15742	0.158292	0.576735	Unchanged
ENSG00000137434	C6orf52	protein_coding	chromosome 6 open reading frame 52 [Source:HGNC Symbol;Acc:HGNC:20881]	0.565437	-0.19357	5.23718	0.0337739	0.328958	Unchanged
ENSG00000288720	NA	lncRNA	novel transcript	0.565208	-0.471344	1.99165	0.174381	0.595366	Unchanged
ENSG00000250222	NA	lncRNA	novel transcript	0.565164	-1.27737	1.3379	0.261781	0.685789	Unchanged
ENSG00000214300	SPDYE3	protein_coding	speedy/RINGO cell cycle regulator family member E3 [Source:HGNC Symbol;Acc:HGNC:35462]	0.56397	-1.18737	1.64227	0.215477	0.639601	Unchanged
ENSG00000269910	NA	lncRNA	novel transcript, antisense to KLC1	0.563789	-0.817034	2.86143	0.107111	0.509275	Unchanged
ENSG00000262147	NA	lncRNA	novel transcript, antisense FOXK2	0.563109	-0.0276881	2.83968	0.108365	0.511865	Unchanged
ENSG00000233476	NA	processed_pseudogene	eukaryotic translation elongation factor 1 alpha 1 pseudogene 6 [Source:HGNC Symbol;Acc:HGNC:3201]	0.562736	-1.24929	1.87445	0.18698	0.610216	Unchanged
ENSG00000246792	NA	lncRNA	novel transcript	0.562182	0.144221	4.16208	0.0555285	0.394942	Unchanged
ENSG00000272140	NA	lncRNA	novel transcript	0.561986	0.28014	4.25988	0.0529927	0.388313	Unchanged
ENSG00000219607	PPP1R3G	protein_coding	protein phosphatase 1 regulatory subunit 3G [Source:HGNC Symbol;Acc:HGNC:14945]	0.561969	1.45642	6.32564	0.0210884	0.275	Unchanged
ENSG00000090376	IRAK3	protein_coding	interleukin 1 receptor associated kinase 3 [Source:HGNC Symbol;Acc:HGNC:17020]	0.561926	-0.680778	2.42336	0.136086	0.551209	Unchanged
ENSG00000228350	LINC02585	lncRNA	long intergenic non-protein coding RNA 2585 [Source:HGNC Symbol;Acc:HGNC:50302]	0.561635	-0.661466	2.53992	0.127548	0.537575	Unchanged
ENSG00000165949	IFI27	protein_coding	interferon alpha inducible protein 27 [Source:HGNC Symbol;Acc:HGNC:5397]	0.561456	4.12351	8.59684	0.00857219	0.19703	Unchanged
ENSG00000260552	COSMOC	lncRNA	cell fate and sterol metabolism associated divergent transcript of MOCOS [Source:HGNC Symbol;Acc:HGNC:51610]	0.561199	-0.0882105	4.19885	0.054559	0.393503	Unchanged
ENSG00000258667	HIF1A-AS3	lncRNA	HIF1A antisense RNA 3 [Source:HGNC Symbol;Acc:HGNC:54284]	0.560599	0.225761	3.64632	0.0714551	0.435689	Unchanged
ENSG00000168010	ATG16L2	protein_coding	autophagy related 16 like 2 [Source:HGNC Symbol;Acc:HGNC:25464]	0.560245	3.33054	26.5347	5.7284e-05	0.0123829	Up
ENSG00000234945	GTF3C2-AS1	lncRNA	GTF3C2 antisense RNA 1 [Source:HGNC Symbol;Acc:HGNC:40269]	0.560217	-0.40146	2.35502	0.141411	0.556151	Unchanged
ENSG00000235724	NA	lncRNA	novel transcript, antisense to TANK	0.559965	-1.09322	2.64489	0.139181	0.554659	Unchanged
ENSG00000106804	C5	protein_coding	complement C5 [Source:HGNC Symbol;Acc:HGNC:1331]	0.55983	1.76715	7.82175	0.0115265	0.219621	Unchanged
ENSG00000227782	NA	lncRNA	novel transcript, antisense to NCOR1	0.559434	0.388182	4.90176	0.0392941	0.349764	Unchanged
ENSG00000226174	TEX22	protein_coding	testis expressed 22 [Source:HGNC Symbol;Acc:HGNC:40026]	0.559031	0.301198	5.70255	0.0275145	0.305253	Unchanged
ENSG00000185267	CDNF	protein_coding	cerebral dopamine neurotrophic factor [Source:HGNC Symbol;Acc:HGNC:24913]	0.559013	1.3784	7.77453	0.0117405	0.220959	Unchanged
ENSG00000258469	NA	processed_pseudogene	charged multivesicular body protein 4B pseudogene 1 [Source:HGNC Symbol;Acc:HGNC:43616]	0.558793	-0.859204	2.58379	0.124502	0.533919	Unchanged
ENSG00000286451	NA	lncRNA	novel transcript	0.558676	1.46408	11.1295	0.00348169	0.137523	Unchanged
ENSG00000226823	NA	unprocessed_pseudogene	SUGT1 pseudogene 1 [Source:HGNC Symbol;Acc:HGNC:19384]	0.558202	-1.04912	1.90344	0.183761	0.606348	Unchanged
ENSG00000275198	NA	lncRNA	novel transcript	0.557817	-0.636879	2.25622	0.149563	0.566967	Unchanged
ENSG00000040731	CDH10	protein_coding	cadherin 10 [Source:HGNC Symbol;Acc:HGNC:1749]	0.557452	-0.373186	2.83344	0.108727	0.511866	Unchanged
ENSG00000168314	MOBP	protein_coding	myelin associated oligodendrocyte basic protein [Source:HGNC Symbol;Acc:HGNC:7189]	0.557405	-0.988315	2.4563	0.133605	0.547288	Unchanged
ENSG00000174977	NA	processed_pseudogene	poly(A) binding protein interacting protein 1 (PAIP1) pseudogene	0.557092	-0.686895	1.89969	0.184174	0.606794	Unchanged
ENSG00000288031	NA	transcribed_unprocessed_pseudogene	novel pseudogene	0.55682	-1.20609	1.939	0.179906	0.602663	Unchanged
ENSG00000258643	BCL2L2-PABPN1	protein_coding	BCL2L2-PABPN1 readthrough [Source:HGNC Symbol;Acc:HGNC:42959]	0.556511	-0.466369	2.88271	0.105901	0.506172	Unchanged
ENSG00000137804	NUSAP1	protein_coding	nucleolar and spindle associated protein 1 [Source:HGNC Symbol;Acc:HGNC:18538]	0.555944	-0.918822	2.27226	0.148202	0.564786	Unchanged
ENSG00000260874	LOC105371050	lncRNA	novel transcript	0.55588	-0.588231	2.32574	0.14377	0.557579	Unchanged
ENSG00000204758	LOC100268168	lncRNA	novel transcript, antisense to RPL26L1	0.555404	-0.0762212	3.35596	0.0827317	0.4587	Unchanged
ENSG00000002079	NA	transcribed_unitary_pseudogene	myosin heavy chain 16 pseudogene [Source:HGNC Symbol;Acc:HGNC:31038]	0.55487	-0.266673	3.21744	0.0888354	0.471108	Unchanged
ENSG00000108375	RNF43	protein_coding	ring finger protein 43 [Source:HGNC Symbol;Acc:HGNC:18505]	0.554297	2.37464	17.528	0.00050306	0.054698	Unchanged
ENSG00000166750	SLFN5	protein_coding	schlafen family member 5 [Source:HGNC Symbol;Acc:HGNC:28286]	0.554143	3.79573	28.5429	3.75606e-05	0.00863323	Up
ENSG00000186496	ZNF396	protein_coding	zinc finger protein 396 [Source:HGNC Symbol;Acc:HGNC:18824]	0.554082	2.04379	11.9846	0.00262044	0.121074	Unchanged
ENSG00000240996	NA	lncRNA	novel transcript	0.553824	-0.551115	3.22542	0.0884697	0.470543	Unchanged
ENSG00000143127	ITGA10	protein_coding	integrin subunit alpha 10 [Source:HGNC Symbol;Acc:HGNC:6135]	0.553795	-0.097251	3.32229	0.084169	0.461184	Unchanged
ENSG00000270130	NA	lncRNA	novel transcript, sense intronic to CCDC92	0.553656	-0.681401	1.74763	0.201916	0.623866	Unchanged
ENSG00000286616	NA	lncRNA	novel transcript	0.553529	-0.739329	1.82137	0.193058	0.616432	Unchanged
ENSG00000260428	SCX	protein_coding	scleraxis bHLH transcription factor [Source:HGNC Symbol;Acc:HGNC:32322]	0.552962	-0.611165	2.47244	0.13241	0.545883	Unchanged
ENSG00000272034	SNORD14A	snoRNA	small nucleolar RNA, C/D box 14A [Source:HGNC Symbol;Acc:HGNC:10113]	0.552506	0.0519912	3.63552	0.0718412	0.436292	Unchanged
ENSG00000286242	NA	lncRNA	novel transcript, antisense to UBE2D3	0.551736	0.419942	2.79434	0.111034	0.516308	Unchanged
ENSG00000177098	SCN4B	protein_coding	sodium voltage-gated channel beta subunit 4 [Source:HGNC Symbol;Acc:HGNC:10592]	0.550491	2.05221	16.7793	0.000618157	0.0594637	Unchanged
ENSG00000250081	NA	lncRNA	novel transcript	0.549902	-0.876651	2.45682	0.133567	0.547288	Unchanged
ENSG00000233806	LINC01237	lncRNA	long intergenic non-protein coding RNA 1237 [Source:HGNC Symbol;Acc:HGNC:49793]	0.549835	-0.0572097	3.49006	0.0772843	0.444197	Unchanged
ENSG00000177551	NHLH2	protein_coding	nescient helix-loop-helix 2 [Source:HGNC Symbol;Acc:HGNC:7818]	0.54935	1.51303	12.4142	0.00227952	0.11072	Unchanged
ENSG00000254783	LOC100289518	processed_pseudogene	immunoglobin superfamily, member 21 (IGSF21) pseudogene	0.549257	-0.118728	3.02476	0.0982259	0.490746	Unchanged
ENSG00000219355	RPL31P52	processed_pseudogene	ribosomal protein L31 pseudogene 52 [Source:HGNC Symbol;Acc:HGNC:36607]	0.548684	-0.768987	2.68679	0.117684	0.5243	Unchanged
ENSG00000196189	SEMA4A	protein_coding	semaphorin 4A [Source:HGNC Symbol;Acc:HGNC:10729]	0.54795	1.43496	8.69239	0.00827088	0.195222	Unchanged
ENSG00000257957	QRSL1P3	processed_pseudogene	QRSL1 pseudogene 3 [Source:HGNC Symbol;Acc:HGNC:43669]	0.547946	-0.889722	1.72818	0.204336	0.627424	Unchanged
ENSG00000273416	NA	lncRNA	novel transcript	0.547923	-1.17715	1.17682	0.291617	0.708526	Unchanged
ENSG00000253741	LNCOC1	lncRNA	lncRNA associated with ovarian cancer 1 [Source:HGNC Symbol;Acc:HGNC:53947]	0.547636	0.10108	3.71155	0.0691738	0.429421	Unchanged
ENSG00000270083	NA	lncRNA	novel transcript, sense intronic to NDUFA6	0.547611	-0.188087	2.85969	0.10721	0.509614	Unchanged
ENSG00000242628	NA	lncRNA	novel transcript	0.547542	-1.26916	0.906055	0.35315	0.758428	Unchanged
ENSG00000283689	NA	lncRNA	novel transcript, antisense to IRX3	0.547477	-0.949263	2.02431	0.171058	0.591745	Unchanged
ENSG00000181322	NME9	protein_coding	NME/NM23 family member 9 [Source:HGNC Symbol;Acc:HGNC:21343]	0.547099	0.687448	5.08798	0.0361123	0.338029	Unchanged
ENSG00000121211	MND1	protein_coding	meiotic nuclear divisions 1 [Source:HGNC Symbol;Acc:HGNC:24839]	0.547024	-0.786467	2.32536	0.143801	0.557579	Unchanged
ENSG00000245748	LOC100129931	lncRNA	novel transcript, antisense to TBC1D14 and TADA2B	0.546134	-0.301386	3.59952	0.0731456	0.438605	Unchanged
ENSG00000255710	NA	processed_pseudogene	interferon stimulated exonuclease gene 20kDa-like 2 (ISG20L2) pseudogene	0.545896	-0.148062	3.74521	0.0680294	0.425664	Unchanged
ENSG00000052344	PRSS8	protein_coding	serine protease 8 [Source:HGNC Symbol;Acc:HGNC:9491]	0.545854	-1.0323	2.36612	0.140883	0.555998	Unchanged
ENSG00000262172	NA	lncRNA	novel transcript	0.545097	-1.0814	1.51761	0.233053	0.65863	Unchanged
ENSG00000269993	NA	lncRNA	novel transcript	0.544696	1.33064	10.0531	0.00504765	0.158199	Unchanged
ENSG00000198939	ZFP2	protein_coding	ZFP2 zinc finger protein [Source:HGNC Symbol;Acc:HGNC:26138]	0.543917	-0.343523	2.48691	0.131349	0.543412	Unchanged
ENSG00000114268	PFKFB4	protein_coding	6-phosphofructo-2-kinase/fructose-2,6-biphosphatase 4 [Source:HGNC Symbol;Acc:HGNC:8875]	0.543602	3.92387	15.0398	0.00101671	0.074441	Unchanged
ENSG00000224093	NA	lncRNA	BCAR3 antisense RNA 1 [Source:HGNC Symbol;Acc:HGNC:40093]	0.543559	-0.79269	2.31072	0.144998	0.559616	Unchanged
ENSG00000274461	LINC02930	lncRNA	novel transcript	0.543049	0.248019	4.468	0.0480266	0.373569	Unchanged
ENSG00000272195	NA	lncRNA	novel transcript, antisense to EFCAB2	0.54295	-0.148926	2.47425	0.132277	0.545634	Unchanged
ENSG00000245750	DRAIC	lncRNA	downregulated RNA in cancer, inhibitor of cell invasion and migration [Source:HGNC Symbol;Acc:HGNC:27082]	0.542831	-0.36024	3.2672	0.0865841	0.466665	Unchanged
ENSG00000235121	NA	lncRNA	novel transcript	0.542101	-1.02731	1.23975	0.279447	0.698049	Unchanged
ENSG00000230910	NA	lncRNA	novel transcript	0.541382	-0.294275	4.67166	0.0436766	0.362769	Unchanged
ENSG00000220008	LINGO3	protein_coding	leucine rich repeat and Ig domain containing 3 [Source:HGNC Symbol;Acc:HGNC:21206]	0.540994	-0.47975	1.31996	0.264898	0.688377	Unchanged
ENSG00000257576	NA	processed_pseudogene	heat shock protein family D (Hsp60) member 1 pseudogene 4 [Source:HGNC Symbol;Acc:HGNC:35146]	0.540733	-0.250463	2.27728	0.147779	0.564271	Unchanged
ENSG00000159387	IRX6	protein_coding	iroquois homeobox 6 [Source:HGNC Symbol;Acc:HGNC:14675]	0.540454	1.58579	6.51798	0.0194615	0.267447	Unchanged
ENSG00000250326	LOC105377623	lncRNA	novel transcript	0.540115	-0.614317	1.76115	0.200254	0.622018	Unchanged
ENSG00000213185	FAM24B	protein_coding	family with sequence similarity 24 member B [Source:HGNC Symbol;Acc:HGNC:23475]	0.539924	-0.287606	3.49294	0.077172	0.444197	Unchanged
ENSG00000267313	KC6	lncRNA	keratoconus gene 6 [Source:NCBI gene (formerly Entrezgene);Acc:641516]	0.539572	0.227252	2.50105	0.130322	0.541631	Unchanged
ENSG00000260992	NA	lncRNA	DOCK9 divergent transcript [Source:HGNC Symbol;Acc:HGNC:43696]	0.539155	-0.985934	1.75065	0.201543	0.623612	Unchanged
ENSG00000267405	NA	lncRNA	novel transcript	0.539017	-1.24141	1.6879	0.209467	0.633993	Unchanged
ENSG00000287642	LOC729870	lncRNA	novel transcript, antisense to FHDC1	0.538881	-0.832256	1.45721	0.242231	0.669064	Unchanged
ENSG00000273156	NA	lncRNA	novel transcript	0.538681	-0.144883	3.12577	0.0931653	0.481867	Unchanged
ENSG00000244124	NA	lncRNA	ATP1B3 antisense RNA 1 [Source:HGNC Symbol;Acc:HGNC:40088]	0.538185	-0.544874	1.86115	0.18848	0.610737	Unchanged
ENSG00000160602	NEK8	protein_coding	NIMA related kinase 8 [Source:HGNC Symbol;Acc:HGNC:13387]	0.538148	3.24078	21.8819	0.0001651	0.0282349	Up
ENSG00000140675	SLC5A2	protein_coding	solute carrier family 5 member 2 [Source:HGNC Symbol;Acc:HGNC:11037]	0.537954	-0.744873	2.02765	0.170722	0.591146	Unchanged
ENSG00000227712	NA	lncRNA	novel transcript	0.537568	-0.363019	2.27512	0.147961	0.564547	Unchanged
ENSG00000268066	FMR1-AS1	lncRNA	FMR1 antisense RNA 1 [Source:HGNC Symbol;Acc:HGNC:39081]	0.53709	-1.11494	1.26118	0.275458	0.695542	Unchanged
ENSG00000182796	TMEM198B	transcribed_unitary_pseudogene	transmembrane protein 198B (pseudogene) [Source:HGNC Symbol;Acc:HGNC:43629]	0.536132	3.28245	15.3661	0.000924148	0.0723305	Unchanged
ENSG00000128692	NA	processed_pseudogene	eukaryotic translation initiation factor 2 subunit 2 beta pseudogene 4 [Source:HGNC Symbol;Acc:HGNC:37626]	0.536114	-0.737459	2.50461	0.130065	0.541181	Unchanged
ENSG00000279863	NA	TEC	TEC	0.535965	-0.326084	3.06307	0.0962694	0.486994	Unchanged
ENSG00000111886	GABRR2	protein_coding	gamma-aminobutyric acid type A receptor subunit rho2 [Source:HGNC Symbol;Acc:HGNC:4091]	0.53593	0.571174	4.58677	0.0454325	0.368419	Unchanged
ENSG00000286416	NA	lncRNA	novel transcript	0.535602	0.587855	4.60881	0.0449691	0.366165	Unchanged
ENSG00000235571	NA	processed_pseudogene	sorting nexin 18 pseudogene 14 [Source:HGNC Symbol;Acc:HGNC:39622]	0.534755	-0.93555	2.50841	0.14243	0.557379	Unchanged
ENSG00000273148	NA	lncRNA	long intergenic non-protein coding RNA 653 [Source:HGNC Symbol;Acc:HGNC:44308]	0.534261	0.396616	5.81771	0.0261761	0.300066	Unchanged
ENSG00000111254	AKAP3	protein_coding	A-kinase anchoring protein 3 [Source:HGNC Symbol;Acc:HGNC:373]	0.53366	2.19919	18.6986	0.000367824	0.0457462	Up
ENSG00000160781	PAQR6	protein_coding	progestin and adipoQ receptor family member 6 [Source:HGNC Symbol;Acc:HGNC:30132]	0.532638	2.56507	14.1172	0.00133918	0.08973	Unchanged
ENSG00000163516	ANKZF1	protein_coding	ankyrin repeat and zinc finger peptidyl tRNA hydrolase 1 [Source:HGNC Symbol;Acc:HGNC:25527]	0.532024	5.11874	40.0092	4.59333e-06	0.00190175	Up
ENSG00000196668	LINC00173	lncRNA	long intergenic non-protein coding RNA 173 [Source:HGNC Symbol;Acc:HGNC:33791]	0.53185	-0.275378	2.64472	0.120413	0.529026	Unchanged
ENSG00000259706	HSP90B2P	processed_pseudogene	heat shock protein 90 beta family member 2, pseudogene [Source:HGNC Symbol;Acc:HGNC:12099]	0.531594	-0.501116	3.09072	0.0948856	0.484924	Unchanged
ENSG00000213963	LOC100130691	lncRNA	novel transcript	0.531307	2.52789	10.7592	0.00394918	0.144867	Unchanged
ENSG00000178631	NA	processed_pseudogene	actin gamma 1 pseudogene 1 [Source:HGNC Symbol;Acc:HGNC:146]	0.531084	-1.01837	1.36199	0.257673	0.682688	Unchanged
ENSG00000265474	NA	lncRNA	novel transcript, antisense to TRAF4	0.530873	-1.01677	1.3605	0.257924	0.682688	Unchanged
ENSG00000065618	COL17A1	protein_coding	collagen type XVII alpha 1 chain [Source:HGNC Symbol;Acc:HGNC:2194]	0.530095	-0.628662	2.33657	0.142893	0.557433	Unchanged
ENSG00000124091	GCNT7	protein_coding	glucosaminyl (N-acetyl) transferase family member 7 [Source:HGNC Symbol;Acc:HGNC:16099]	0.529134	-0.195435	2.3329	0.143189	0.557433	Unchanged
ENSG00000235652	EPM2A-DT	lncRNA	FBXO30 divergent transcript [Source:HGNC Symbol;Acc:HGNC:48990]	0.52907	1.8845	14.0431	0.00136965	0.0910994	Unchanged
ENSG00000242242	NA	lncRNA	NECTIN3 antisense RNA 1 [Source:HGNC Symbol;Acc:HGNC:40813]	0.528752	1.37693	9.92103	0.00528898	0.160142	Unchanged
ENSG00000256894	NA	lncRNA	novel transcript, antisense to SSPN	0.528493	-0.454248	2.96742	0.101242	0.498147	Unchanged
ENSG00000261570	NA	lncRNA	AGK divergent transcript [Source:HGNC Symbol;Acc:HGNC:55356]	0.527774	-1.23113	1.39821	0.251653	0.677036	Unchanged
ENSG00000166856	GPR182	protein_coding	G protein-coupled receptor 182 [Source:HGNC Symbol;Acc:HGNC:13708]	0.52754	-1.1524	1.23787	0.279802	0.698049	Unchanged
ENSG00000169231	THBS3	protein_coding	thrombospondin 3 [Source:HGNC Symbol;Acc:HGNC:11787]	0.526607	2.31731	13.8712	0.00144333	0.0931833	Unchanged
ENSG00000176406	RIMS2	protein_coding	regulating synaptic membrane exocytosis 2 [Source:HGNC Symbol;Acc:HGNC:17283]	0.525892	1.95305	8.95747	0.00749514	0.185925	Unchanged
ENSG00000055332	EIF2AK2	protein_coding	eukaryotic translation initiation factor 2 alpha kinase 2 [Source:HGNC Symbol;Acc:HGNC:9437]	0.525587	8.18114	18.703	0.0003674	0.0457462	Up
ENSG00000267855	NDUFA7	protein_coding	NADH:ubiquinone oxidoreductase subunit A7 [Source:HGNC Symbol;Acc:HGNC:7691]	0.524959	0.136225	3.20878	0.0892345	0.472473	Unchanged
ENSG00000279110	NA	lncRNA	novel transcript	0.524762	0.406915	1.69724	0.208264	0.632172	Unchanged
ENSG00000276334	NA	lncRNA	novel transcript, sense intronic to BIRC6	0.524402	0.711864	6.65442	0.0183933	0.260346	Unchanged
ENSG00000116194	ANGPTL1	protein_coding	angiopoietin like 1 [Source:HGNC Symbol;Acc:HGNC:489]	0.524165	0.0147897	1.54201	0.229472	0.655478	Unchanged
ENSG00000203327	NA	lncRNA	novel transcript	0.522803	-1.09351	1.02563	0.323948	0.735466	Unchanged
ENSG00000270115	NA	lncRNA	novel transcript	0.52237	-0.678725	1.83902	0.19101	0.613853	Unchanged
ENSG00000260398	NA	lncRNA	novel transcript, overlapping to PKIA	0.522355	-0.512742	2.57361	0.1252	0.534805	Unchanged
ENSG00000229068	NA	processed_pseudogene	thymopoietin pseudogene 1 [Source:HGNC Symbol;Acc:HGNC:21364]	0.522135	-0.759541	2.5461	0.127113	0.536976	Unchanged
ENSG00000250116	RHOQ-AS1	lncRNA	RHOQ antisense RNA 1 [Source:HGNC Symbol;Acc:HGNC:40816]	0.521998	0.56162	3.72782	0.0686179	0.427755	Unchanged
ENSG00000049192	ADAMTS6	protein_coding	ADAM metallopeptidase with thrombospondin type 1 motif 6 [Source:HGNC Symbol;Acc:HGNC:222]	0.521831	1.13975	6.00672	0.0241361	0.291733	Unchanged
ENSG00000071967	CYBRD1	protein_coding	cytochrome b reductase 1 [Source:HGNC Symbol;Acc:HGNC:20797]	0.521075	3.78907	32.5741	1.6985e-05	0.00531748	Up
ENSG00000221819	GAS8-AS1	lncRNA	GAS8 antisense RNA 1 [Source:HGNC Symbol;Acc:HGNC:1197]	0.520751	0.0788674	5.12734	0.0354781	0.33474	Unchanged
ENSG00000262966	LOC101928266	lncRNA	novel transcript, antisense to NTN1	0.520428	-0.446544	3.45908	0.0982749	0.490761	Unchanged
ENSG00000214050	FBXO16	protein_coding	F-box protein 16 [Source:HGNC Symbol;Acc:HGNC:13618]	0.520061	1.93422	9.86264	0.00539974	0.162064	Unchanged
ENSG00000260805	NA	lncRNA	novel transcript	0.519643	0.702282	5.45727	0.0306319	0.31675	Unchanged
ENSG00000274024	NA	processed_pseudogene	tigger transposable element derived 7 (TIGD7) pseudogene	0.519466	-0.355293	1.92026	0.181926	0.604314	Unchanged
ENSG00000256043	CTSO	protein_coding	cathepsin O [Source:HGNC Symbol;Acc:HGNC:2542]	0.518109	2.64578	9.81293	0.00549608	0.163223	Unchanged
ENSG00000255046	NA	lncRNA	novel transcript	0.517879	-1.27649	1.72325	0.204955	0.628221	Unchanged
ENSG00000180015	NA	processed_pseudogene	mitochondrial translational release factor 1-like (MTRF1L) pseudogene	0.517684	-0.284488	2.75194	0.113601	0.52126	Unchanged
ENSG00000127415	IDUA	protein_coding	alpha-L-iduronidase [Source:HGNC Symbol;Acc:HGNC:5391]	0.517306	1.86425	6.45343	0.0199912	0.270481	Unchanged
ENSG00000263307	RSL1D1-DT	lncRNA	RSL1D1 divergent transcript [Source:HGNC Symbol;Acc:HGNC:55337]	0.517057	-0.435238	2.13182	0.160655	0.580068	Unchanged
ENSG00000159712	NA	unprocessed_pseudogene	ankyrin repeat domain 18C, pseudogene [Source:HGNC Symbol;Acc:HGNC:43601]	0.515168	2.55015	11.0871	0.00353191	0.137623	Unchanged
ENSG00000146910	CNPY1	protein_coding	canopy FGF signaling regulator 1 [Source:HGNC Symbol;Acc:HGNC:27786]	0.515151	-1.00237	1.58844	0.222852	0.648832	Unchanged
ENSG00000285763	NA	lncRNA	novel transcript, antisense to C6orf52	0.515094	0.246768	3.36515	0.0823444	0.457391	Unchanged
ENSG00000124713	GNMT	protein_coding	glycine N-methyltransferase [Source:HGNC Symbol;Acc:HGNC:4415]	0.514837	-0.2258	3.42084	0.0800421	0.451648	Unchanged
ENSG00000255566	LOC100420899	processed_pseudogene	mitochondrial ribosomal protein S25 (MRPS25) pseudogene	0.514417	-0.911415	1.112	0.304911	0.719854	Unchanged
ENSG00000227060	LINC00629	lncRNA	long intergenic non-protein coding RNA 629 [Source:HGNC Symbol;Acc:HGNC:44262]	0.513917	-1.09963	1.6444	0.215193	0.639351	Unchanged
ENSG00000263327	TAPT1-AS1	lncRNA	TAPT1 antisense RNA 1 (head to head) [Source:HGNC Symbol;Acc:HGNC:26832]	0.513379	0.21937	3.23802	0.0878963	0.46908	Unchanged
ENSG00000272583	NA	lncRNA	novel transcript	0.51314	-0.594791	3.37737	0.0818326	0.456486	Unchanged
ENSG00000100146	SOX10	protein_coding	SRY-box transcription factor 10 [Source:HGNC Symbol;Acc:HGNC:11190]	0.512926	-0.0583303	4.09556	0.0573329	0.398564	Unchanged
ENSG00000231652	CD109-AS1	lncRNA	novel transcript	0.512511	-0.455655	2.32671	0.143691	0.557579	Unchanged
ENSG00000270959	LPP-AS2	lncRNA	LPP antisense RNA 2 [Source:HGNC Symbol;Acc:HGNC:27952]	0.512047	-0.0483837	3.12367	0.093267	0.481867	Unchanged
ENSG00000260423	LINC02367	lncRNA	long intergenic non-protein coding RNA 2367 [Source:HGNC Symbol;Acc:HGNC:53290]	0.511858	0.293255	5.91309	0.0251233	0.296651	Unchanged
ENSG00000273450	NA	lncRNA	novel transcript, antisense to PLCE1	0.511646	-0.528149	4.03207	0.0591183	0.404071	Unchanged
ENSG00000266903	NA	lncRNA	CEACAM16, CEACAM19 and PVR antisense RNA 1 [Source:HGNC Symbol;Acc:HGNC:55317]	0.511272	-1.22173	1.57545	0.22468	0.650468	Unchanged
ENSG00000235806	NA	lncRNA	novel transcript	0.510961	-0.781325	2.648	0.120197	0.528925	Unchanged
ENSG00000222345	SNORD19C	snoRNA	small nucleolar RNA, C/D box 19C [Source:HGNC Symbol;Acc:HGNC:52224]	0.510722	0.413867	3.20518	0.0894006	0.472862	Unchanged
ENSG00000019582	CD74	protein_coding	CD74 molecule [Source:HGNC Symbol;Acc:HGNC:1697]	0.510075	-0.0818225	3.35311	0.0828523	0.458808	Unchanged
ENSG00000224072	VEZTP1	processed_pseudogene	VEZT pseudogene 1 [Source:HGNC Symbol;Acc:HGNC:54949]	0.510009	-0.785691	1.09637	0.308241	0.722758	Unchanged
ENSG00000245685	FRG1-DT	lncRNA	FRG1 divergent transcript [Source:HGNC Symbol;Acc:HGNC:51590]	0.509808	-0.920192	1.43432	0.245831	0.67289	Unchanged
ENSG00000188316	ENO4	protein_coding	enolase 4 [Source:HGNC Symbol;Acc:HGNC:31670]	0.50974	0.245169	3.40676	0.080617	0.45276	Unchanged
ENSG00000100968	NFATC4	protein_coding	nuclear factor of activated T cells 4 [Source:HGNC Symbol;Acc:HGNC:7778]	0.509702	3.56105	13.6269	0.00155573	0.0957751	Unchanged
ENSG00000263968	RN7SL381P	misc_RNA	RNA, 7SL, cytoplasmic 381, pseudogene [Source:HGNC Symbol;Acc:HGNC:46397]	0.509656	-0.775744	1.87226	0.187227	0.610216	Unchanged
ENSG00000156042	CFAP70	protein_coding	cilia and flagella associated protein 70 [Source:HGNC Symbol;Acc:HGNC:30726]	0.508852	2.8241	10.9013	0.00376189	0.141425	Unchanged
ENSG00000123999	INHA	protein_coding	inhibin subunit alpha [Source:HGNC Symbol;Acc:HGNC:6065]	0.508629	-0.543832	1.98035	0.175548	0.596148	Unchanged
ENSG00000278112	NA	lncRNA	novel transcript, sense intronic to RILPL1	0.508297	-0.144539	3.65132	0.071277	0.435145	Unchanged
ENSG00000053328	METTL24	protein_coding	methyltransferase like 24 [Source:HGNC Symbol;Acc:HGNC:21566]	0.508165	0.728845	5.03883	0.0369225	0.341364	Unchanged
ENSG00000272462	NA	lncRNA	novel transcript	0.507766	2.15178	10.1738	0.00483786	0.155479	Unchanged
ENSG00000109321	AREG	protein_coding	amphiregulin [Source:HGNC Symbol;Acc:HGNC:651]	0.507524	-1.16447	0.79088	0.384987	0.780057	Unchanged
ENSG00000177595	PIDD1	protein_coding	p53-induced death domain protein 1 [Source:HGNC Symbol;Acc:HGNC:16491]	0.507028	4.68804	14.4495	0.0012115	0.0843691	Unchanged
ENSG00000167476	JSRP1	protein_coding	junctional sarcoplasmic reticulum protein 1 [Source:HGNC Symbol;Acc:HGNC:24963]	0.506994	-1.26709	0.928719	0.347337	0.754334	Unchanged
ENSG00000279413	NA	pseudogene		0.506721	0.793184	4.53284	0.0465901	0.369909	Unchanged
ENSG00000248476	NA	lncRNA	BACH1 intronic transcript 1 [Source:HGNC Symbol;Acc:HGNC:40006]	0.506573	-0.0990736	2.80746	0.110254	0.514829	Unchanged
ENSG00000261096	NA	lncRNA	novel transcript	0.506538	-0.322831	3.09083	0.0948801	0.484924	Unchanged
ENSG00000231616	NA	lncRNA	novel transcript, antisense to KIF27	0.506502	-0.9657	2.04758	0.168737	0.587554	Unchanged
ENSG00000181585	TMIE	protein_coding	transmembrane inner ear [Source:HGNC Symbol;Acc:HGNC:30800]	0.505826	-0.275623	2.41691	0.136578	0.551473	Unchanged
ENSG00000087076	HSD17B14	protein_coding	hydroxysteroid 17-beta dehydrogenase 14 [Source:HGNC Symbol;Acc:HGNC:23238]	0.505776	1.01007	5.41716	0.0311789	0.319676	Unchanged
ENSG00000224080	NA	processed_pseudogene	UBE2F pseudogene 1 [Source:HGNC Symbol;Acc:HGNC:44535]	0.504942	0.451174	4.04962	0.0586186	0.402723	Unchanged
ENSG00000284874	SEPT5-GP1BB	protein_coding	novel transcript	0.504761	-0.769829	1.90884	0.18317	0.605766	Unchanged
ENSG00000105711	SCN1B	protein_coding	sodium voltage-gated channel beta subunit 1 [Source:HGNC Symbol;Acc:HGNC:10586]	0.504595	1.96218	7.13326	0.0151346	0.240126	Unchanged
ENSG00000265100	NA	lncRNA	novel transcript, antisense to AMZ2	0.504392	-0.993462	1.83949	0.190956	0.613853	Unchanged
ENSG00000111215	PRH1	protein_coding	proline rich 4 [Source:HGNC Symbol;Acc:HGNC:18020]	0.503839	-0.50148	2.06891	0.166645	0.585741	Unchanged
ENSG00000230325	NA	lncRNA	novel transcript	0.503823	-0.832803	1.37055	0.256233	0.682178	Unchanged
ENSG00000236756	DNAJC9-AS1	lncRNA	DNAJC9 antisense RNA 1 [Source:HGNC Symbol;Acc:HGNC:31432]	0.503226	0.3702	4.3991	0.049609	0.37817	Unchanged
ENSG00000261634	NA	lncRNA	PAQR5 divergent transcript [Source:HGNC Symbol;Acc:HGNC:55353]	0.503169	-0.244087	2.73918	0.114387	0.521476	Unchanged
ENSG00000188107	EYS	protein_coding	eyes shut homolog [Source:HGNC Symbol;Acc:HGNC:21555]	0.502435	-1.18755	1.32089	0.264736	0.688202	Unchanged
ENSG00000180867	NA	transcribed_processed_pseudogene	protein disulfide isomerase family A member 3 pseudogene 1 [Source:HGNC Symbol;Acc:HGNC:4607]	0.502416	0.795056	6.46643	0.0198832	0.270481	Unchanged
ENSG00000267270	PARD6G-AS1	lncRNA	PARD6G antisense RNA 1 [Source:HGNC Symbol;Acc:HGNC:44109]	0.502192	1.21702	7.65377	0.0123081	0.224163	Unchanged
ENSG00000272540	NA	lncRNA	novel transcript, antisense to TUBB	0.501988	-0.39473	3.19945	0.0896662	0.472973	Unchanged
ENSG00000268916	CSAG3	protein_coding	CSAG family member 3 [Source:HGNC Symbol;Acc:HGNC:26237]	0.501621	-1.15891	1.61733	0.220404	0.644937	Unchanged
ENSG00000110318	CEP126	protein_coding	centrosomal protein 126 [Source:HGNC Symbol;Acc:HGNC:29264]	0.501563	2.91035	19.1633	0.000325783	0.0434968	Up
ENSG00000159708	LRRC36	protein_coding	leucine rich repeat containing 36 [Source:HGNC Symbol;Acc:HGNC:25615]	0.500897	-0.436138	2.7043	0.116569	0.523692	Unchanged
ENSG00000204219	TCEA3	protein_coding	transcription elongation factor A3 [Source:HGNC Symbol;Acc:HGNC:11615]	0.5007	-0.532643	2.82809	0.109039	0.512805	Unchanged
ENSG00000179698	WDR97	protein_coding	WD repeat domain 97 [Source:HGNC Symbol;Acc:HGNC:26959]	0.50064	-0.301106	1.76224	0.200121	0.622006	Unchanged
ENSG00000113108	APBB3	protein_coding	amyloid beta precursor protein binding family B member 3 [Source:HGNC Symbol;Acc:HGNC:20708]	0.500499	3.0572	19.7384	0.000280953	0.0401696	Up
ENSG00000242876	RN7SL812P	misc_RNA	RNA, 7SL, cytoplasmic 812, pseudogene [Source:HGNC Symbol;Acc:HGNC:46828]	0.500249	-1.16912	1.26806	0.274194	0.694265	Unchanged
ENSG00000272129	NA	lncRNA	novel transcript	0.500065	-0.415581	3.20846	0.0892489	0.472473	Unchanged
ENSG00000160117	ANKLE1	protein_coding	ankyrin repeat and LEM domain containing 1 [Source:HGNC Symbol;Acc:HGNC:26812]	0.499815	1.2826	11.1292	0.00348202	0.137523	Unchanged
ENSG00000181722	ZBTB20	protein_coding	zinc finger and BTB domain containing 20 [Source:HGNC Symbol;Acc:HGNC:13503]	0.499385	1.83448	5.2095	0.0341945	0.330399	Unchanged
ENSG00000141497	ZMYND15	protein_coding	zinc finger MYND-type containing 15 [Source:HGNC Symbol;Acc:HGNC:20997]	0.499209	-0.785592	1.56198	0.226595	0.652683	Unchanged
ENSG00000227212	NA	processed_pseudogene	profilin 1 pseudogene 6 [Source:HGNC Symbol;Acc:HGNC:42988]	0.499202	-0.49764	2.31698	0.144485	0.558562	Unchanged
ENSG00000147852	VLDLR	protein_coding	very low density lipoprotein receptor [Source:HGNC Symbol;Acc:HGNC:12698]	0.49906	2.89024	27.6672	4.50454e-05	0.0100979	Unchanged
ENSG00000213018	NA	processed_pseudogene	PABPN1 pseudogene 1 [Source:HGNC Symbol;Acc:HGNC:54988]	0.498388	-1.01886	1.13521	0.300059	0.716338	Unchanged
ENSG00000175197	DDIT3	protein_coding	DNA damage inducible transcript 3 [Source:HGNC Symbol;Acc:HGNC:2726]	0.498335	2.66898	10.5063	0.00430859	0.149171	Unchanged
ENSG00000226450	CYP2D8P	unprocessed_pseudogene	ccytochrome P450 family 2 subfamily D member 8, pseudogene [Source:HGNC Symbol;Acc:HGNC:2628]	0.498213	-0.98897	2.5523	0.126679	0.536976	Unchanged
ENSG00000228779	NA	lncRNA	novel transcript	0.49804	-1.27768	0.870665	0.362512	0.764339	Unchanged
ENSG00000225792	SNX10-AS1	lncRNA	novel transcript	0.498028	-1.1879	0.788017	0.385832	0.780057	Unchanged
ENSG00000148225	WDR31	protein_coding	WD repeat domain 31 [Source:HGNC Symbol;Acc:HGNC:21421]	0.497564	2.0783	9.5684	0.00599881	0.170464	Unchanged
ENSG00000131730	CKMT2	protein_coding	creatine kinase, mitochondrial 2 [Source:HGNC Symbol;Acc:HGNC:1996]	0.497273	1.02601	4.82647	0.0406702	0.353862	Unchanged
ENSG00000228933	NA	lncRNA	novel transcript	0.497121	-0.342876	3.08589	0.0951258	0.485554	Unchanged
ENSG00000129946	SHC2	protein_coding	SHC adaptor protein 2 [Source:HGNC Symbol;Acc:HGNC:29869]	0.496923	2.18939	10.8712	0.00380072	0.142186	Unchanged
ENSG00000228839	PIK3IP1-DT	lncRNA	PIK3IP1 divergent transcript [Source:HGNC Symbol;Acc:HGNC:41072]	0.496799	-0.598387	2.04716	0.168779	0.587554	Unchanged
ENSG00000261889	NA	lncRNA	novel transcript	0.495723	-0.323327	2.49129	0.131029	0.542956	Unchanged
ENSG00000273136	NBPF26	protein_coding	NBPF member 26 [Source:HGNC Symbol;Acc:HGNC:49571]	0.495249	0.772649	6.5705	0.0190423	0.264957	Unchanged
ENSG00000237118	NA	transcribed_processed_pseudogene	cytochrome P450 family 2 subfamily F member 2, pseudogene [Source:HGNC Symbol;Acc:HGNC:18851]	0.495083	-0.460221	2.58376	0.124504	0.533919	Unchanged
ENSG00000269896	LOC100129534	transcribed_processed_pseudogene	small nuclear ribonucleoprotein N (SNRPN) pseudogene	0.494696	1.46622	5.7744	0.0266706	0.301716	Unchanged
ENSG00000112139	MDGA1	protein_coding	MAM domain containing glycosylphosphatidylinositol anchor 1 [Source:HGNC Symbol;Acc:HGNC:19267]	0.494661	4.04688	14.1605	0.0013217	0.089217	Unchanged
ENSG00000196154	S100A4	protein_coding	S100 calcium binding protein A4 [Source:HGNC Symbol;Acc:HGNC:10494]	0.494336	-1.0265	1.7214	0.205189	0.62862	Unchanged
ENSG00000262468	NA	lncRNA	long intergenic non-protein coding RNA 1569 [Source:HGNC Symbol;Acc:HGNC:51380]	0.494139	1.88349	7.79159	0.0116627	0.220481	Unchanged
ENSG00000228663	NA	processed_pseudogene	proteasome 26S subunit, non-ATPase, 10 pseudogene 1 [Source:HGNC Symbol;Acc:HGNC:16602]	0.494076	-0.439399	2.08292	0.165287	0.583655	Unchanged
ENSG00000186806	VSIG10L	protein_coding	V-set and immunoglobulin domain containing 10 like [Source:HGNC Symbol;Acc:HGNC:27111]	0.493701	1.40809	5.74549	0.0270065	0.302333	Unchanged
ENSG00000156574	NODAL	protein_coding	nodal growth differentiation factor [Source:HGNC Symbol;Acc:HGNC:7865]	0.493236	-0.71941	1.35387	0.259049	0.682999	Unchanged
ENSG00000279641	NA	TEC	TEC	0.493098	0.045592	3.15717	0.0916547	0.478237	Unchanged
ENSG00000236915	NA	lncRNA	CLCA4 antisense RNA 1 [Source:HGNC Symbol;Acc:HGNC:54055]	0.49301	0.0625846	2.00611	0.172899	0.594653	Unchanged
ENSG00000105398	SULT2A1	protein_coding	sulfotransferase family 2A member 1 [Source:HGNC Symbol;Acc:HGNC:11458]	0.492865	-0.297258	2.59638	0.123643	0.533912	Unchanged
ENSG00000149243	KLHL35	protein_coding	kelch like family member 35 [Source:HGNC Symbol;Acc:HGNC:26597]	0.492652	-1.27759	1.0122	0.327055	0.73709	Unchanged
ENSG00000286786	NA	lncRNA	novel transcript, antisense to RASGRP1	0.492501	0.997042	5.07571	0.0363126	0.339354	Unchanged
ENSG00000242931	RPL7P49	processed_pseudogene	ribosomal protein L7 pseudogene 49 [Source:HGNC Symbol;Acc:HGNC:36912]	0.492439	-0.949903	1.49845	0.235915	0.661904	Unchanged
ENSG00000159388	BTG2	protein_coding	BTG anti-proliferation factor 2 [Source:HGNC Symbol;Acc:HGNC:1131]	0.491289	5.25924	35.5679	9.81243e-06	0.00349361	Unchanged
ENSG00000102886	GDPD3	protein_coding	glycerophosphodiester phosphodiesterase domain containing 3 [Source:HGNC Symbol;Acc:HGNC:28638]	0.491221	-0.0655502	3.48418	0.0775143	0.444698	Unchanged
ENSG00000260978	NA	lncRNA	MKRN3 antisense RNA 1	0.490941	-0.982069	1.05564	0.317152	0.730622	Unchanged
ENSG00000120899	PTK2B	protein_coding	protein tyrosine kinase 2 beta [Source:HGNC Symbol;Acc:HGNC:9612]	0.490912	2.45242	13.5885	0.00157429	0.0957751	Unchanged
ENSG00000239779	WBP1	protein_coding	WW domain binding protein 1 [Source:HGNC Symbol;Acc:HGNC:12737]	0.490626	2.33857	7.87254	0.0113013	0.217613	Unchanged
ENSG00000275481	NA	lncRNA	novel transcript	0.490284	-1.18817	1.28491	0.27113	0.692747	Unchanged
ENSG00000159588	CCDC17	protein_coding	coiled-coil domain containing 17 [Source:HGNC Symbol;Acc:HGNC:26574]	0.490167	0.45647	4.45788	0.0482554	0.373794	Unchanged
ENSG00000270362	HMGN3-AS1	lncRNA	HMGN3 antisense RNA 1 [Source:HGNC Symbol;Acc:HGNC:48984]	0.489727	1.15227	4.91844	0.0389964	0.348422	Unchanged
ENSG00000095059	DHPS	protein_coding	deoxyhypusine synthase [Source:HGNC Symbol;Acc:HGNC:2869]	0.489609	1.67849	9.3521	0.0064866	0.175535	Unchanged
ENSG00000234492	RPL34-DT	lncRNA	RPL34 divergent transcript [Source:HGNC Symbol;Acc:HGNC:26749]	0.489409	-0.911399	1.08962	0.309692	0.724143	Unchanged
ENSG00000174028	NA	processed_pseudogene	family with sequence similarity 3 member C2, pseudogene [Source:HGNC Symbol;Acc:HGNC:34501]	0.488683	-1.18691	1.24376	0.278695	0.698029	Unchanged
ENSG00000135976	ANKRD36	protein_coding	ankyrin repeat domain 36 [Source:HGNC Symbol;Acc:HGNC:24079]	0.488538	4.36969	15.2402	0.000958711	0.0734792	Unchanged
ENSG00000196296	ATP2A1	protein_coding	ATPase sarcoplasmic/endoplasmic reticulum Ca2+ transporting 1 [Source:HGNC Symbol;Acc:HGNC:811]	0.488531	1.81435	6.89853	0.0166427	0.250254	Unchanged
ENSG00000260949	NA	lncRNA	novel transcript, overlapping to EIF4EBP1	0.48828	-0.770285	1.77344	0.198759	0.620861	Unchanged
ENSG00000251867	NA	lncRNA	novel transcript, antisense to ZBTB10	0.488247	-0.941057	2.14052	0.159846	0.578762	Unchanged
ENSG00000188549	CCDC9B	protein_coding	coiled-coil domain containing 9B [Source:HGNC Symbol;Acc:HGNC:33488]	0.488059	2.57425	14.2404	0.00129016	0.0880706	Unchanged
ENSG00000233695	NA	lncRNA	GAS6 antisense RNA 1 [Source:HGNC Symbol;Acc:HGNC:39826]	0.487907	-0.351998	2.03371	0.170116	0.590404	Unchanged
ENSG00000231165	TRBV26OR9-2	TR_V_pseudogene	T cell receptor beta variable 26/OR9-2 (pseudogene) [Source:HGNC Symbol;Acc:HGNC:15485]	0.487424	-0.707134	2.40861	0.137215	0.552327	Unchanged
ENSG00000185015	CA13	protein_coding	carbonic anhydrase 13 [Source:HGNC Symbol;Acc:HGNC:14914]	0.487338	2.90862	12.8899	0.00195843	0.103076	Unchanged
ENSG00000169435	RASSF6	protein_coding	Ras association domain family member 6 [Source:HGNC Symbol;Acc:HGNC:20796]	0.48729	0.443729	3.05849	0.0965009	0.48703	Unchanged
ENSG00000236496	GPS2P1	processed_pseudogene	G protein pathway suppressor 2 pseudogene 1 [Source:HGNC Symbol;Acc:HGNC:49622]	0.487045	0.457907	2.46701	0.132811	0.546223	Unchanged
ENSG00000279541	NA	TEC	TEC	0.486899	0.255226	1.63697	0.21619	0.640531	Unchanged
ENSG00000101955	SRPX	protein_coding	sushi repeat containing protein X-linked [Source:HGNC Symbol;Acc:HGNC:11309]	0.486765	2.22234	9.09599	0.00712242	0.180815	Unchanged
ENSG00000286194	NA	lncRNA	Novel transcript	0.486351	-0.481384	2.57322	0.125228	0.534805	Unchanged
ENSG00000159208	CIART	protein_coding	circadian associated repressor of transcription [Source:HGNC Symbol;Acc:HGNC:25200]	0.48595	0.506942	2.91009	0.104368	0.503484	Unchanged
ENSG00000269921	NA	lncRNA	novel transcript	0.485846	0.124765	3.17909	0.0906175	0.475696	Unchanged
ENSG00000272288	ILRUN-AS1	lncRNA	ILRUN antisense RNA 1 [Source:HGNC Symbol;Acc:HGNC:55216]	0.485831	-0.978862	1.37742	0.255084	0.681065	Unchanged
ENSG00000185046	ANKS1B	protein_coding	ankyrin repeat and sterile alpha motif domain containing 1B [Source:HGNC Symbol;Acc:HGNC:24600]	0.485302	1.84468	10.9471	0.00370376	0.140403	Unchanged
ENSG00000227799	NA	processed_pseudogene	CDPF1 pseudogene 1 [Source:HGNC Symbol;Acc:HGNC:54763]	0.485132	0.819263	5.02845	0.0370963	0.3421	Unchanged
ENSG00000284634	NA	lncRNA	novel transcript	0.484871	-0.681843	1.68505	0.209837	0.634507	Unchanged
ENSG00000174307	PHLDA3	protein_coding	pleckstrin homology like domain family A member 3 [Source:HGNC Symbol;Acc:HGNC:8934]	0.48486	4.31658	17.7719	0.000470865	0.052134	Unchanged
ENSG00000100079	LGALS2	protein_coding	galectin 2 [Source:HGNC Symbol;Acc:HGNC:6562]	0.484601	-1.17398	1.52408	0.232098	0.658196	Unchanged
ENSG00000216867	NA	processed_pseudogene	ribosomal protein L22 pseudogene 12 [Source:HGNC Symbol;Acc:HGNC:36345]	0.483122	-1.13677	1.50897	0.234338	0.660289	Unchanged
ENSG00000135747	ZNF670-ZNF695	protein_coding	ZNF670-ZNF695 readthrough (NMD candidate) [Source:HGNC Symbol;Acc:HGNC:49200]	0.482323	-0.48126	2.64792	0.120203	0.528925	Unchanged
ENSG00000100359	SGSM3	protein_coding	small G protein signaling modulator 3 [Source:HGNC Symbol;Acc:HGNC:25228]	0.481972	1.22463	4.95503	0.0383523	0.347528	Unchanged
ENSG00000254936	NA	lncRNA	novel transcript	0.481818	-0.773166	0.933282	0.346183	0.753715	Unchanged
ENSG00000183929	NA	processed_pseudogene	dual specificity phosphatase 5 pseudogene 1 [Source:HGNC Symbol;Acc:HGNC:32020]	0.481366	-0.12057	3.72151	0.0708115	0.434537	Unchanged
ENSG00000205702	NA	polymorphic_pseudogene	cytochrome P450 family 2 subfamily D member 7 (gene/pseudogene) [Source:HGNC Symbol;Acc:HGNC:2624]	0.481289	0.0934589	3.15778	0.0916259	0.478237	Unchanged
ENSG00000126860	EVI2A	protein_coding	ecotropic viral integration site 2A [Source:HGNC Symbol;Acc:HGNC:3499]	0.481056	-1.06196	1.14739	0.297554	0.714051	Unchanged
ENSG00000248671	ALG1L9P	lncRNA	ALG1 like 9, pseudogene [Source:NCBI gene (formerly Entrezgene);Acc:285407]	0.480799	0.0222879	2.50813	0.129811	0.540879	Unchanged
ENSG00000262420	NA	lncRNA	novel transcript, antisense to TXNDC11	0.480588	-0.646996	1.64695	0.214852	0.639134	Unchanged
ENSG00000258136	LOC101929162	lncRNA	novel transcript, antisense to PRDM4	0.480535	0.301189	4.53103	0.0466293	0.369981	Unchanged
ENSG00000259677	NA	processed_pseudogene	Arginine/serine-rich coiled-coil protein (RSRC2) pseudogene	0.480455	-0.848047	2.00533	0.172979	0.594653	Unchanged
ENSG00000144596	GRIP2	protein_coding	glutamate receptor interacting protein 2 [Source:HGNC Symbol;Acc:HGNC:23841]	0.480335	2.00851	10.367	0.00452195	0.150109	Unchanged
ENSG00000275763	ZNF516-DT	lncRNA	ZNF516 divergent transcript [Source:HGNC Symbol;Acc:HGNC:51248]	0.48032	-0.632003	1.43439	0.245819	0.67289	Unchanged
ENSG00000230373	GOLGA6L17P	transcribed_unprocessed_pseudogene	golgin A6 family like 5, pseudogene [Source:HGNC Symbol;Acc:HGNC:30472]	0.480118	-1.10712	1.26297	0.275128	0.695336	Unchanged
ENSG00000132561	MATN2	protein_coding	matrilin 2 [Source:HGNC Symbol;Acc:HGNC:6908]	0.480071	0.988835	4.46629	0.0480651	0.373569	Unchanged
ENSG00000138646	HERC5	protein_coding	HECT and RLD domain containing E3 ubiquitin protein ligase 5 [Source:HGNC Symbol;Acc:HGNC:24368]	0.479924	7.06098	11.1222	0.00349023	0.137523	Unchanged
ENSG00000268182	SMIM17	protein_coding	small integral membrane protein 17 [Source:HGNC Symbol;Acc:HGNC:27114]	0.479736	-0.869897	1.16474	0.294034	0.71036	Unchanged
ENSG00000261668	NA	lncRNA	novel transcript, antisense HSPA4L	0.479567	-0.521959	1.57566	0.22465	0.650468	Unchanged
ENSG00000272717	NA	lncRNA	novel transcript, antisense to SETD7	0.479496	-0.605562	2.18365	0.155916	0.5734	Unchanged
ENSG00000112796	ENPP5	protein_coding	ectonucleotide pyrophosphatase/phosphodiesterase family member 5 [Source:HGNC Symbol;Acc:HGNC:13717]	0.479472	2.31475	13.7781	0.00148506	0.0932223	Unchanged
ENSG00000261594	TPBGL	protein_coding	trophoblast glycoprotein like [Source:HGNC Symbol;Acc:HGNC:44159]	0.478764	-0.0774299	2.36071	0.140959	0.555998	Unchanged
ENSG00000180190	TDRP	protein_coding	testis development related protein [Source:HGNC Symbol;Acc:HGNC:26951]	0.478438	0.271885	4.31492	0.0516242	0.384492	Unchanged
ENSG00000251432	LINC02615	lncRNA	long intergenic non-protein coding RNA 2615 [Source:HGNC Symbol;Acc:HGNC:53402]	0.478029	0.573613	5.78611	0.0265358	0.30096	Unchanged
ENSG00000182389	CACNB4	protein_coding	calcium voltage-gated channel auxiliary subunit beta 4 [Source:HGNC Symbol;Acc:HGNC:1404]	0.477906	3.9724	15.6528	0.000850522	0.0703726	Unchanged
ENSG00000267264	NA	processed_pseudogene	vomeronasal receptor pseudogene	0.477692	-1.1544	2.07596	0.16596	0.584464	Unchanged
ENSG00000235079	NA	lncRNA	ZRANB2 antisense RNA 1 [Source:HGNC Symbol;Acc:HGNC:43594]	0.477511	-0.690596	1.99997	0.173527	0.595296	Unchanged
ENSG00000279048	NA	TEC	tec	0.477456	-0.64358	1.86096	0.188502	0.610737	Unchanged
ENSG00000101194	SLC17A9	protein_coding	solute carrier family 17 member 9 [Source:HGNC Symbol;Acc:HGNC:16192]	0.476776	0.366524	3.3292	0.0838716	0.460381	Unchanged
ENSG00000275395	FCGBP	protein_coding	Fc fragment of IgG binding protein [Source:HGNC Symbol;Acc:HGNC:13572]	0.476569	-0.136536	1.82058	0.19315	0.616432	Unchanged
ENSG00000272902	TBC1D8-AS1	lncRNA	TBC1D8 antisense RNA 1 [Source:HGNC Symbol;Acc:HGNC:52782]	0.476349	-0.460763	2.17694	0.15652	0.574091	Unchanged
ENSG00000235748	NA	processed_pseudogene	septin 14 pseudogene 12 [Source:HGNC Symbol;Acc:HGNC:51699]	0.476324	-1.15101	1.27079	0.273694	0.694012	Unchanged
ENSG00000228486	C2orf92	protein_coding	chromosome 2 open reading frame 92 [Source:HGNC Symbol;Acc:HGNC:49272]	0.476094	2.08635	6.54929	0.0192104	0.26648	Unchanged
ENSG00000104432	IL7	protein_coding	interleukin 7 [Source:HGNC Symbol;Acc:HGNC:6023]	0.475966	-1.21483	1.12941	0.301261	0.717015	Unchanged
ENSG00000280033	NA	TEC	TEC	0.47567	-0.0696005	1.93075	0.180792	0.603244	Unchanged
ENSG00000152137	HSPB8	protein_coding	heat shock protein family B (small) member 8 [Source:HGNC Symbol;Acc:HGNC:30171]	0.475581	2.057	7.9297	0.0110537	0.215661	Unchanged
ENSG00000205930	NA	lncRNA	C21orf62 antisense RNA 1 [Source:HGNC Symbol;Acc:HGNC:1290]	0.475377	1.26784	8.7012	0.0082437	0.194908	Unchanged
ENSG00000268030	NA	lncRNA	novel transcript, antisense to KXD1	0.474487	0.674019	6.20199	0.0222153	0.280473	Unchanged
ENSG00000176532	PRR15	protein_coding	proline rich 15 [Source:HGNC Symbol;Acc:HGNC:22310]	0.474471	0.431056	3.62187	0.0723324	0.437221	Unchanged
ENSG00000203761	NA	unprocessed_pseudogene	misato family member 2, pseudogene [Source:HGNC Symbol;Acc:HGNC:26329]	0.47437	2.7073	13.7541	0.00149606	0.0933524	Unchanged
ENSG00000286018	NA	lncRNA	novel transcript, antisense to CCT8	0.474283	1.04723	5.85737	0.0257324	0.298153	Unchanged
ENSG00000231028	AHI1-DT	lncRNA	long intergenic non-protein coding RNA 271 [Source:HGNC Symbol;Acc:HGNC:32526]	0.474075	-0.986759	2.12883	0.160933	0.58014	Unchanged
ENSG00000272509	NA	lncRNA	novel transcript, antisense to CCNE2	0.473901	-1.02798	2.04914	0.182176	0.604314	Unchanged
ENSG00000140853	NLRC5	protein_coding	NLR family CARD domain containing 5 [Source:HGNC Symbol;Acc:HGNC:29933]	0.47387	5.22575	8.63519	0.00844983	0.195439	Unchanged
ENSG00000273747	NA	lncRNA	novel transcript, antisense to BTBD1	0.473639	-1.0613	1.27349	0.273201	0.693898	Unchanged
ENSG00000279700	NA	TEC	novel transcript	0.473472	-0.547611	1.58188	0.223773	0.64988	Unchanged
ENSG00000186377	CYP4X1	protein_coding	cytochrome P450 family 4 subfamily X member 1 [Source:HGNC Symbol;Acc:HGNC:20244]	0.473463	-0.309879	2.60392	0.123133	0.533614	Unchanged
ENSG00000243083	LINC00870	lncRNA	long intergenic non-protein coding RNA 870 [Source:HGNC Symbol;Acc:HGNC:27319]	0.473413	-1.02658	1.62948	0.217201	0.642126	Unchanged
ENSG00000240729	RPL21P60	processed_pseudogene	ribosomal protein L21 (RPL21) pseudogene	0.473046	-0.95612	0.931515	0.346629	0.754047	Unchanged
ENSG00000233483	NA	transcribed_unitary_pseudogene	EF-hand calcium binding domain 15, pseudogene [Source:HGNC Symbol;Acc:HGNC:55140]	0.472808	-1.09068	0.787093	0.386105	0.780057	Unchanged
ENSG00000104112	SCG3	protein_coding	secretogranin III [Source:HGNC Symbol;Acc:HGNC:13707]	0.472532	0.372772	3.87428	0.0638407	0.416993	Unchanged
ENSG00000135473	PAN2	protein_coding	poly(A) specific ribonuclease subunit PAN2 [Source:HGNC Symbol;Acc:HGNC:20074]	0.472464	5.13436	30.9411	2.32368e-05	0.00650001	Unchanged
ENSG00000273711	NA	lncRNA	novel transcript, antisense to PTGR2	0.472375	-0.601873	1.63867	0.215961	0.640298	Unchanged
ENSG00000177757	FAM87B	lncRNA	family with sequence similarity 87 member B [Source:HGNC Symbol;Acc:HGNC:32236]	0.47227	-1.20408	0.77592	0.38943	0.781658	Unchanged
ENSG00000160678	S100A1	protein_coding	S100 calcium binding protein A1 [Source:HGNC Symbol;Acc:HGNC:10486]	0.472267	1.3898	8.30873	0.00955789	0.203661	Unchanged
ENSG00000244480	NA	transcribed_processed_pseudogene	pseudogene similar golgi autoantigen, golgin subfamily a, 8A GOLGA8A	0.471817	-0.640241	1.30461	0.267604	0.689329	Unchanged
ENSG00000211450	SELENOH	protein_coding	selenoprotein H [Source:HGNC Symbol;Acc:HGNC:18251]	0.471577	2.79989	9.24914	0.00673423	0.177293	Unchanged
ENSG00000117394	SLC2A1	protein_coding	solute carrier family 2 member 1 [Source:HGNC Symbol;Acc:HGNC:11005]	0.471482	5.95294	21.4935	0.000181387	0.0299421	Unchanged
ENSG00000246308	LOC101928053	lncRNA	novel transcript, antisense to ZBED5	0.471419	-0.4026	2.44813	0.134216	0.547783	Unchanged
ENSG00000176171	BNIP3	protein_coding	BCL2 interacting protein 3 [Source:HGNC Symbol;Acc:HGNC:1084]	0.471321	5.58311	22.6195	0.000138445	0.0253927	Unchanged
ENSG00000188649	CC2D2B	protein_coding	coiled-coil and C2 domain containing 2B [Source:HGNC Symbol;Acc:HGNC:31666]	0.471235	0.348078	2.74309	0.114146	0.52126	Unchanged
ENSG00000198626	RYR2	protein_coding	ryanodine receptor 2 [Source:HGNC Symbol;Acc:HGNC:10484]	0.471143	2.87173	10.8614	0.00381346	0.142186	Unchanged
ENSG00000139410	SDSL	protein_coding	serine dehydratase like [Source:HGNC Symbol;Acc:HGNC:30404]	0.470213	2.12516	5.85049	0.0258088	0.298153	Unchanged
ENSG00000113430	IRX4	protein_coding	iroquois homeobox 4 [Source:HGNC Symbol;Acc:HGNC:6129]	0.469979	-0.194322	2.5938	0.123819	0.533912	Unchanged
ENSG00000284523	LOC105375421	lncRNA	novel transcript	0.469419	-0.317281	2.63731	0.120901	0.529506	Unchanged
ENSG00000230084	NA	lncRNA	novel transcript	0.468981	3.01538	2.60474	0.123078	0.533614	Unchanged
ENSG00000243107	NA	lncRNA	novel transcript	0.468951	-0.428631	2.08888	0.164714	0.583087	Unchanged
ENSG00000279283	NA	TEC	novel transcript	0.468946	-0.240559	1.14264	0.298528	0.715127	Unchanged
ENSG00000263089	NA	lncRNA	novel transcript, antisense to AKAP1	0.468929	0.540656	3.50031	0.0768854	0.444197	Unchanged
ENSG00000230872	MFSD13B	transcribed_unitary_pseudogene	major facilitator superfamily domain containing 13B (pseudogene) [Source:HGNC Symbol;Acc:HGNC:52163]	0.468606	-1.2248	1.34357	0.260808	0.685293	Unchanged
ENSG00000263847	NA	lncRNA	novel transcript, antisense to NDUFV2	0.468431	-0.786049	2.19396	0.154993	0.572742	Unchanged
ENSG00000188177	ZC3H6	protein_coding	zinc finger CCCH-type containing 6 [Source:HGNC Symbol;Acc:HGNC:24762]	0.467843	3.37174	17.9837	0.000444767	0.0511144	Unchanged
ENSG00000222009	BTBD19	protein_coding	BTB domain containing 19 [Source:HGNC Symbol;Acc:HGNC:27145]	0.467839	0.415834	3.55955	0.0746262	0.440098	Unchanged
ENSG00000107611	CUBN	protein_coding	cubilin [Source:HGNC Symbol;Acc:HGNC:2548]	0.467046	0.423164	3.74636	0.0679908	0.425612	Unchanged
ENSG00000278920	NA	lncRNA	novel transcript, sense overlapping SMTN	0.466491	0.253509	2.34304	0.142372	0.557379	Unchanged
ENSG00000146006	LRRTM2	protein_coding	leucine rich repeat transmembrane neuronal 2 [Source:HGNC Symbol;Acc:HGNC:19409]	0.466335	1.12325	4.95357	0.0383778	0.347528	Unchanged
ENSG00000259103	NA	lncRNA	novel transcript, antisense to TTLL5	0.466181	-1.23884	0.675886	0.421234	0.799262	Unchanged
ENSG00000254676	NA	lncRNA	novel transcript, sense overlapping PCF11	0.465798	-0.536994	1.85053	0.189689	0.611966	Unchanged
ENSG00000261202	TNRC6B-DT	lncRNA	TNRC6B divergent transcript [Source:HGNC Symbol;Acc:HGNC:55373]	0.465505	-1.20237	1.55403	0.227735	0.653684	Unchanged
ENSG00000162595	DIRAS3	protein_coding	DIRAS family GTPase 3 [Source:HGNC Symbol;Acc:HGNC:687]	0.465326	0.0253141	3.16711	0.0911828	0.477158	Unchanged
ENSG00000069431	ABCC9	protein_coding	ATP binding cassette subfamily C member 9 [Source:HGNC Symbol;Acc:HGNC:60]	0.465172	0.166089	3.02336	0.0982982	0.490761	Unchanged
ENSG00000280023	NA	TEC	TEC	0.465171	-0.934983	0.944766	0.343303	0.751047	Unchanged
ENSG00000167702	KIFC2	protein_coding	kinesin family member C2 [Source:HGNC Symbol;Acc:HGNC:29530]	0.464686	3.53266	10.1762	0.00483379	0.155479	Unchanged
ENSG00000233912	NA	lncRNA	novel transcript, antisense to ARL8B	0.464303	-1.27789	1.38924	0.253126	0.678918	Unchanged
ENSG00000226465	NA	lncRNA	novel transcript	0.464112	-0.213519	1.82367	0.192789	0.616315	Unchanged
ENSG00000185010	F8	protein_coding	coagulation factor VIII [Source:HGNC Symbol;Acc:HGNC:3546]	0.463979	2.13959	14.5165	0.00118743	0.0835711	Unchanged
ENSG00000248641	NA	processed_pseudogene	high mobility group AT-hook 1 pseudogene 2 [Source:HGNC Symbol;Acc:HGNC:13322]	0.463519	-1.08446	0.780971	0.387922	0.781093	Unchanged
ENSG00000262700	LOC100421173	processed_pseudogene	thyroid hormone receptor interactor 11 (TRIP11) pseudogene	0.463221	-1.01151	1.19372	0.288281	0.706111	Unchanged
ENSG00000286084	NA	lncRNA	novel transcript	0.462399	-0.730347	1.44948	0.24344	0.67023	Unchanged
ENSG00000111674	ENO2	protein_coding	enolase 2 [Source:HGNC Symbol;Acc:HGNC:3353]	0.462387	3.67329	19.8296	0.000274498	0.0396133	Unchanged
ENSG00000142449	FBN3	protein_coding	fibrillin 3 [Source:HGNC Symbol;Acc:HGNC:18794]	0.462149	-0.648864	1.13707	0.299673	0.715699	Unchanged
ENSG00000232729	GTF2I-AS1	lncRNA	novel transcript, antisense to GTF2I	0.461738	0.4264	3.41051	0.0804637	0.452481	Unchanged
ENSG00000233215	LINC01687	lncRNA	long intergenic non-protein coding RNA 1687 [Source:HGNC Symbol;Acc:HGNC:52474]	0.46151	0.80313	3.56245	0.0745175	0.440098	Unchanged
ENSG00000273055	NA	lncRNA	novel transcript, antisense to LAMB1	0.461462	0.0876178	2.42929	0.135635	0.550976	Unchanged
ENSG00000182916	TCEAL7	protein_coding	transcription elongation factor A like 7 [Source:HGNC Symbol;Acc:HGNC:28336]	0.461346	-0.438635	1.12665	0.301836	0.717397	Unchanged
ENSG00000237522	NA	processed_pseudogene	non-POU domain containing, octamer-binding pseudogene 2 [Source:HGNC Symbol;Acc:HGNC:42032]	0.461207	0.909856	4.81567	0.0408722	0.354421	Unchanged
ENSG00000283128	NA	lncRNA	novel transcript	0.461126	0.0159722	2.78514	0.111585	0.517168	Unchanged
ENSG00000280109	PLAC4	lncRNA	placenta enriched 4 [Source:HGNC Symbol;Acc:HGNC:14616]	0.460734	1.28545	2.05736	0.167774	0.586097	Unchanged
ENSG00000108465	CDK5RAP3	protein_coding	CDK5 regulatory subunit associated protein 3 [Source:HGNC Symbol;Acc:HGNC:18673]	0.460708	3.85809	17.3822	0.000523458	0.0563271	Unchanged
ENSG00000256673	NA	unprocessed_pseudogene	ovostatin (OVOS) pseudogene	0.460596	-0.561551	1.86109	0.188488	0.610737	Unchanged
ENSG00000273355	NA	lncRNA	novel transcript	0.460503	-0.338648	2.17926	0.15631	0.573958	Unchanged
ENSG00000240132	NA	processed_pseudogene	eukaryotic translation termination factor 1 pseudogene 2 [Source:HGNC Symbol;Acc:HGNC:3479]	0.460413	-0.874758	1.25855	0.275943	0.695642	Unchanged
ENSG00000224728	NA	processed_pseudogene	inosine monophosphate dehydrogenase 1 pseudogene 8 [Source:HGNC Symbol;Acc:HGNC:33963]	0.460269	0.891353	4.53529	0.0465367	0.369909	Unchanged
ENSG00000163915	IGF2BP2-AS1	lncRNA	IGF2BP2 antisense RNA 1 [Source:HGNC Symbol;Acc:HGNC:32674]	0.460222	-0.949719	1.35106	0.259527	0.683564	Unchanged
ENSG00000286688	NA	lncRNA	novel transcript, antisense to BBS1	0.459859	-1.27704	0.930371	0.346918	0.754212	Unchanged
ENSG00000259713	NA	lncRNA	novel transcript	0.459204	-1.05786	1.31382	0.265976	0.688564	Unchanged
ENSG00000088340	FER1L4	transcribed_unitary_pseudogene	fer-1 like family member 4 (pseudogene) [Source:HGNC Symbol;Acc:HGNC:15801]	0.459116	2.24044	7.09403	0.0153756	0.241514	Unchanged
ENSG00000235020	NA	lncRNA	novel transcript	0.45902	-0.246732	1.0506	0.318279	0.731526	Unchanged
ENSG00000184381	PLA2G6	protein_coding	phospholipase A2 group VI [Source:HGNC Symbol;Acc:HGNC:9039]	0.458337	3.54734	13.3032	0.00172002	0.0982802	Unchanged
ENSG00000287735	NA	lncRNA	novel transcript, antisense to CCNB1IP1	0.458138	0.182035	2.46822	0.132721	0.546223	Unchanged
ENSG00000179630	LACC1	protein_coding	laccase domain containing 1 [Source:HGNC Symbol;Acc:HGNC:26789]	0.458028	2.54427	11.9251	0.00267196	0.122519	Unchanged
ENSG00000128564	VGF	protein_coding	VGF nerve growth factor inducible [Source:HGNC Symbol;Acc:HGNC:12684]	0.457825	0.87751	4.93851	0.0386416	0.347546	Unchanged
ENSG00000230091	NA	lncRNA	TMEM254 antisense RNA 1 [Source:HGNC Symbol;Acc:HGNC:27340]	0.456745	1.13906	7.10755	0.015292	0.241216	Unchanged
ENSG00000119636	BBOF1	protein_coding	basal body orientation factor 1 [Source:HGNC Symbol;Acc:HGNC:19855]	0.456724	2.15051	10.1474	0.00488298	0.156444	Unchanged
ENSG00000286585	NA	lncRNA	novel transcript	0.456476	-0.971992	1.18757	0.289488	0.706937	Unchanged
ENSG00000263177	MTND1P8	processed_pseudogene	MT-ND1 pseudogene 8 [Source:HGNC Symbol;Acc:HGNC:42100]	0.456229	-1.04099	0.725939	0.404845	0.790194	Unchanged
ENSG00000268279	NA	protein_coding	novel transcript	0.45481	-0.372859	2.44189	0.134684	0.548764	Unchanged
ENSG00000170790	OR10A2	protein_coding	olfactory receptor family 10 subfamily A member 2 [Source:HGNC Symbol;Acc:HGNC:8161]	0.454759	-0.604013	1.25826	0.275997	0.695642	Unchanged
ENSG00000196878	LAMB3	protein_coding	laminin subunit beta 3 [Source:HGNC Symbol;Acc:HGNC:6490]	0.454475	-0.119464	1.88748	0.185525	0.608416	Unchanged
ENSG00000136999	CCN3	protein_coding	cellular communication network factor 3 [Source:HGNC Symbol;Acc:HGNC:7885]	0.454474	0.492879	2.94544	0.102428	0.500437	Unchanged
ENSG00000215912	TTC34	protein_coding	tetratricopeptide repeat domain 34 [Source:HGNC Symbol;Acc:HGNC:34297]	0.454428	0.370414	3.44697	0.0789879	0.448628	Unchanged
ENSG00000205746	PKD1P4	transcribed_unprocessed_pseudogene	polycystin 1, transient receptor potential channel interacting pseudogene 4 [Source:HGNC Symbol;Acc:HGNC:30068]	0.454412	1.50164	4.89667	0.0393854	0.350226	Unchanged
ENSG00000108018	SORCS1	protein_coding	sortilin related VPS10 domain containing receptor 1 [Source:HGNC Symbol;Acc:HGNC:16697]	0.454269	0.778671	4.93946	0.0386249	0.347546	Unchanged
ENSG00000061656	SPAG4	protein_coding	sperm associated antigen 4 [Source:HGNC Symbol;Acc:HGNC:11214]	0.453958	1.51129	7.16665	0.0149328	0.240056	Unchanged
ENSG00000250397	NA	lncRNA	novel transcript	0.453754	0.744591	4.2258	0.0538609	0.391387	Unchanged
ENSG00000274383	NA	lncRNA	novel transcript, antisense to ANKDD1A	0.453753	-0.616726	2.51702	0.129173	0.540319	Unchanged
ENSG00000284512	NA	protein_coding	novel protein	0.453413	-0.486768	2.72568	0.125304	0.534805	Unchanged
ENSG00000128422	KRT17	protein_coding	keratin 17 [Source:HGNC Symbol;Acc:HGNC:6427]	0.453368	0.931575	2.74327	0.114134	0.52126	Unchanged
ENSG00000246982	NA	lncRNA	novel transcript, antisense to BRPF3	0.453037	0.129871	2.54487	0.1272	0.536976	Unchanged
ENSG00000232104	RFX3-DT	lncRNA	RFX3 antisense RNA 1 [Source:HGNC Symbol;Acc:HGNC:51197]	0.452773	0.844115	5.39206	0.0315268	0.320349	Unchanged
ENSG00000286071	LOC105373170	lncRNA	disrupted in schizophrenia 2	0.452474	-0.239569	1.06334	0.31544	0.729337	Unchanged
ENSG00000187479	C11orf96	protein_coding	chromosome 11 open reading frame 96 [Source:HGNC Symbol;Acc:HGNC:38675]	0.452357	2.63865	11.1437	0.00346503	0.137523	Unchanged
ENSG00000251661	NA	lncRNA	novel transcript, antisense to IFITM3	0.451557	0.0102169	3.20254	0.089523	0.472973	Unchanged
ENSG00000287576	NA	lncRNA	novel transcript	0.451408	1.30713	5.77311	0.0266855	0.301716	Unchanged
ENSG00000173821	RNF213	protein_coding	ring finger protein 213 [Source:HGNC Symbol;Acc:HGNC:14539]	0.450707	8.69262	35.3736	1.01584e-05	0.00354724	Unchanged
ENSG00000143816	WNT9A	protein_coding	Wnt family member 9A [Source:HGNC Symbol;Acc:HGNC:12778]	0.45067	1.87437	9.29908	0.00661282	0.176739	Unchanged
ENSG00000257252	NA	lncRNA	novel transcript, antisense to NUDT4	0.45043	-0.396797	1.35676	0.258558	0.682688	Unchanged
ENSG00000212237	RNA5SP18	rRNA_pseudogene	RNA, 5S ribosomal pseudogene 18 [Source:HGNC Symbol;Acc:HGNC:42586]	0.45035	-0.526013	2.3236	0.143945	0.557779	Unchanged
ENSG00000280184	NA	TEC	TEC	0.450311	0.604872	3.26046	0.0868854	0.467132	Unchanged
ENSG00000272690	LINC02018	lncRNA	long intergenic non-protein coding RNA 2018 [Source:HGNC Symbol;Acc:HGNC:52853]	0.450275	0.0391651	2.80728	0.110264	0.514829	Unchanged
ENSG00000245711	NADK2-AS1	lncRNA	NADK2 antisense RNA 1 [Source:HGNC Symbol;Acc:HGNC:41143]	0.449801	-0.463152	1.95875	0.177808	0.599451	Unchanged
ENSG00000233822	H2BC15	protein_coding	H2B clustered histone 15 [Source:HGNC Symbol;Acc:HGNC:4749]	0.449391	2.40802	8.8712	0.00773829	0.189369	Unchanged
ENSG00000259659	NA	lncRNA	novel transcript	0.448877	-0.50488	1.61776	0.218797	0.64381	Unchanged
ENSG00000280039	RN7SKP23	TEC	RN7SK pseudogene 23 [Source:HGNC Symbol;Acc:HGNC:45747]	0.448287	-0.777758	1.7555	0.200947	0.622579	Unchanged
ENSG00000172382	PRSS27	protein_coding	serine protease 27 [Source:HGNC Symbol;Acc:HGNC:15475]	0.448099	2.16611	10.3595	0.00453378	0.150227	Unchanged
ENSG00000229806	RPS15P5	processed_pseudogene	ribosomal protein S15 pseudogene 5 [Source:HGNC Symbol;Acc:HGNC:35536]	0.447263	-1.28442	0.55883	0.463911	0.82111	Unchanged
ENSG00000184524	CEND1	protein_coding	cell cycle exit and neuronal differentiation 1 [Source:HGNC Symbol;Acc:HGNC:24153]	0.447245	-0.408444	1.88714	0.185563	0.608416	Unchanged
ENSG00000238018	NA	lncRNA	novel transcript, antisense to SPTBN1	0.446631	-0.325657	1.44446	0.244228	0.671211	Unchanged
ENSG00000278932	NA	lncRNA	novel transcript	0.445981	-0.61503	2.30399	0.145553	0.560541	Unchanged
ENSG00000272720	NA	lncRNA	novel transcript, antisense to BAIAP2L2	0.445641	0.741588	2.77518	0.112185	0.517477	Unchanged
ENSG00000204956	PCDHGA1	protein_coding	protocadherin gamma subfamily A, 1 [Source:HGNC Symbol;Acc:HGNC:8696]	0.445546	-1.23303	1.0808	0.311606	0.726117	Unchanged
ENSG00000161912	ADCY10P1	transcribed_unprocessed_pseudogene	ADCY10 pseudogene 1 [Source:HGNC Symbol;Acc:HGNC:44143]	0.445452	-1.04574	0.870444	0.362572	0.764376	Unchanged
ENSG00000132141	CCT6B	protein_coding	chaperonin containing TCP1 subunit 6B [Source:HGNC Symbol;Acc:HGNC:1621]	0.44531	0.677569	3.99115	0.0603033	0.407665	Unchanged
ENSG00000111325	OGFOD2	protein_coding	2-oxoglutarate and iron dependent oxygenase domain containing 2 [Source:HGNC Symbol;Acc:HGNC:25823]	0.444866	0.812776	3.98262	0.0605536	0.408365	Unchanged
ENSG00000262691	NA	lncRNA	novel transcript	0.444563	1.47107	7.67253	0.0122179	0.223417	Unchanged
ENSG00000072818	ACAP1	protein_coding	ArfGAP with coiled-coil, ankyrin repeat and PH domains 1 [Source:HGNC Symbol;Acc:HGNC:16467]	0.444406	1.39621	6.41696	0.0202976	0.272003	Unchanged
ENSG00000249042	NA	lncRNA	novel transcript	0.444359	0.411307	3.93607	0.0619414	0.412844	Unchanged
ENSG00000215835	LOC284685	processed_pseudogene	Ewing sarcoma breakpoint region 1 (EWSR1) pseudogene	0.444248	0.375835	4.16753	0.0553835	0.394683	Unchanged
ENSG00000247934	NA	lncRNA	novel transcript, antisense to CCDC91	0.443195	0.460773	2.81364	0.109888	0.514022	Unchanged
ENSG00000127578	WFIKKN1	protein_coding	WAP, follistatin/kazal, immunoglobulin, kunitz and netrin domain containing 1 [Source:HGNC Symbol;Acc:HGNC:30912]	0.44296	0.369569	1.67935	0.210577	0.63537	Unchanged
ENSG00000227492	NA	lncRNA	novel transcript	0.442203	-0.277898	2.41955	0.136376	0.551473	Unchanged
ENSG00000231767	RPS27AP5	protein_coding	ribosomal protein S27a pseudogene 5 [Source:HGNC Symbol;Acc:HGNC:36867]	0.44186	-0.989447	0.620939	0.440447	0.809693	Unchanged
ENSG00000183401	CCDC159	protein_coding	coiled-coil domain containing 159 [Source:HGNC Symbol;Acc:HGNC:26996]	0.441743	1.08083	5.28007	0.0331339	0.327157	Unchanged
ENSG00000171044	XKR6	protein_coding	XK related 6 [Source:HGNC Symbol;Acc:HGNC:27806]	0.441689	1.91657	6.35769	0.020807	0.272987	Unchanged
ENSG00000263412	NFE2L1-DT	lncRNA	NFE2L1 divergent transcript [Source:HGNC Symbol;Acc:HGNC:54812]	0.441472	1.10007	3.99853	0.0600874	0.407665	Unchanged
ENSG00000285184	NA	lncRNA	novel transcript	0.440956	0.803593	5.59461	0.0288397	0.310324	Unchanged
ENSG00000184856	LINC00308	lncRNA	long intergenic non-protein coding RNA 308 [Source:HGNC Symbol;Acc:HGNC:16023]	0.440882	-0.820949	1.73932	0.202946	0.625439	Unchanged
ENSG00000213842	SUGT1P2	processed_pseudogene	SUGT1 pseudogene 2 [Source:HGNC Symbol;Acc:HGNC:31377]	0.440791	-0.751171	0.616464	0.442073	0.81044	Unchanged
ENSG00000261056	NA	transcribed_processed_pseudogene	thyroid hormone receptor interactor 13 (TRIP13) pseudogene	0.44064	-0.646793	1.32912	0.2633	0.687219	Unchanged
ENSG00000164136	IL15	protein_coding	interleukin 15 [Source:HGNC Symbol;Acc:HGNC:5977]	0.440297	0.317712	1.90312	0.183797	0.606356	Unchanged
ENSG00000278991	NA	TEC	TEC	0.440271	1.57936	4.08983	0.0574914	0.398903	Unchanged
ENSG00000089847	ANKRD24	protein_coding	ankyrin repeat domain 24 [Source:HGNC Symbol;Acc:HGNC:29424]	0.440266	0.843301	4.33266	0.0511919	0.382874	Unchanged
ENSG00000148219	ASTN2	protein_coding	astrotactin 2 [Source:HGNC Symbol;Acc:HGNC:17021]	0.440257	1.45779	8.12807	0.0102405	0.206838	Unchanged
ENSG00000225280	NA	lncRNA	novel transcript, antisense to NKX2-4	0.440137	-0.0820611	2.05732	0.167778	0.586097	Unchanged
ENSG00000137449	CPEB2	protein_coding	cytoplasmic polyadenylation element binding protein 2 [Source:HGNC Symbol;Acc:HGNC:21745]	0.440067	4.32097	16.6897	0.000633798	0.0602539	Unchanged
ENSG00000271474	NA	lncRNA	UNC5C antisense RNA 1 [Source:HGNC Symbol;Acc:HGNC:55246]	0.439854	-0.504203	1.84735	0.190053	0.612419	Unchanged
ENSG00000114923	SLC4A3	protein_coding	solute carrier family 4 member 3 [Source:HGNC Symbol;Acc:HGNC:11029]	0.439766	2.40573	8.73484	0.00814081	0.193948	Unchanged
ENSG00000117154	IGSF21	protein_coding	immunoglobin superfamily member 21 [Source:HGNC Symbol;Acc:HGNC:28246]	0.439676	-0.286202	2.35887	0.141106	0.555998	Unchanged
ENSG00000184923	NUTM2A	protein_coding	NUT family member 2A [Source:HGNC Symbol;Acc:HGNC:23438]	0.439587	0.0880421	2.55213	0.126691	0.536976	Unchanged
ENSG00000246090	LOC100507053	lncRNA	novel transcript, antisense to ADH4, ADH6 & ADH1A	0.43928	1.0281	7.21251	0.0146606	0.238846	Unchanged
ENSG00000148935	GAS2	protein_coding	growth arrest specific 2 [Source:HGNC Symbol;Acc:HGNC:4167]	0.439227	-1.18038	1.39398	0.252346	0.678039	Unchanged
ENSG00000253908	NA	processed_pseudogene	zinc finger protein pseudogene	0.439026	-0.043173	1.08999	0.309614	0.724143	Unchanged
ENSG00000120057	SFRP5	protein_coding	secreted frizzled related protein 5 [Source:HGNC Symbol;Acc:HGNC:10779]	0.438813	-0.795648	0.880234	0.359946	0.762119	Unchanged
ENSG00000266714	MYO15B	protein_coding	myosin XVB [Source:HGNC Symbol;Acc:HGNC:14083]	0.438781	2.21056	4.82285	0.0407378	0.353862	Unchanged
ENSG00000204128	C2orf72	protein_coding	chromosome 2 open reading frame 72 [Source:HGNC Symbol;Acc:HGNC:27418]	0.438779	2.70928	12.6269	0.00212923	0.106803	Unchanged
ENSG00000106588	PSMA2	protein_coding	proteasome 20S subunit alpha 2 [Source:HGNC Symbol;Acc:HGNC:9531]	0.438582	1.37357	5.32103	0.0325356	0.324906	Unchanged
ENSG00000232860	SMG7-AS1	lncRNA	SMG7 antisense RNA 1 [Source:HGNC Symbol;Acc:HGNC:24518]	0.438436	1.31997	5.31259	0.0326578	0.325118	Unchanged
ENSG00000278905	NA	TEC	novel transcript	0.43814	-0.664527	1.27697	0.272567	0.693898	Unchanged
ENSG00000279573	NA	TEC	TEC	0.437969	0.220678	1.76039	0.200346	0.622018	Unchanged
ENSG00000286219	NOTCH2NLC	protein_coding	notch 2 N-terminal like C [Source:HGNC Symbol;Acc:HGNC:53924]	0.4378	0.880404	3.06183	0.0963319	0.486994	Unchanged
ENSG00000285600	NA	lncRNA	Novel transcript, antisense to MCM2	0.437693	-0.670156	1.37652	0.255235	0.681215	Unchanged
ENSG00000265806	MIR4292	miRNA	microRNA 4292 [Source:HGNC Symbol;Acc:HGNC:38348]	0.437423	0.395035	3.11207	0.0938334	0.482894	Unchanged
ENSG00000243431	RPL5P30	processed_pseudogene	ribosomal protein L5 pseudogene 30 [Source:HGNC Symbol;Acc:HGNC:35837]	0.437077	-0.6924	1.97472	0.176134	0.597007	Unchanged
ENSG00000240053	LY6G5B	protein_coding	lymphocyte antigen 6 family member G5B [Source:HGNC Symbol;Acc:HGNC:13931]	0.436849	1.59296	6.20299	0.0222059	0.280473	Unchanged
ENSG00000006025	OSBPL7	protein_coding	oxysterol binding protein like 7 [Source:HGNC Symbol;Acc:HGNC:16387]	0.436598	3.17429	7.91334	0.011124	0.215921	Unchanged
ENSG00000274427	NA	lncRNA	novel transcript, sense intronic to RILPL1	0.436545	-0.314836	1.63878	0.215946	0.640298	Unchanged
ENSG00000188157	AGRN	protein_coding	agrin [Source:HGNC Symbol;Acc:HGNC:329]	0.436278	7.20518	9.41971	0.00632951	0.174402	Unchanged
ENSG00000151164	RAD9B	protein_coding	RAD9 checkpoint clamp component B [Source:HGNC Symbol;Acc:HGNC:21700]	0.436131	0.177695	2.09373	0.164249	0.582633	Unchanged
ENSG00000087074	PPP1R15A	protein_coding	protein phosphatase 1 regulatory subunit 15A [Source:HGNC Symbol;Acc:HGNC:14375]	0.436063	6.29846	26.8053	5.4056e-05	0.0118259	Unchanged
ENSG00000136235	GPNMB	protein_coding	glycoprotein nmb [Source:HGNC Symbol;Acc:HGNC:4462]	0.435837	-0.111886	1.87974	0.186388	0.609038	Unchanged
ENSG00000116717	GADD45A	protein_coding	growth arrest and DNA damage inducible alpha [Source:HGNC Symbol;Acc:HGNC:4095]	0.43534	4.81008	16.87	0.000602773	0.0594637	Unchanged
ENSG00000164855	TMEM184A	protein_coding	transmembrane protein 184A [Source:HGNC Symbol;Acc:HGNC:28797]	0.43519	-1.035	1.27848	0.272294	0.693898	Unchanged
ENSG00000129535	NRL	protein_coding	neural retina leucine zipper [Source:HGNC Symbol;Acc:HGNC:8002]	0.435055	-0.0541433	2.55545	0.126459	0.536883	Unchanged
ENSG00000261528	CCNYL7	processed_pseudogene	cyclin Y like 7 (pseudogene) [Source:HGNC Symbol;Acc:HGNC:54659]	0.434753	-1.20311	0.917543	0.350186	0.756451	Unchanged
ENSG00000229728	NA	lncRNA	novel transcript	0.434626	-0.493214	2.31415	0.144717	0.5591	Unchanged
ENSG00000147041	SYTL5	protein_coding	synaptotagmin like 5 [Source:HGNC Symbol;Acc:HGNC:15589]	0.434614	1.36728	5.04114	0.0368841	0.341342	Unchanged
ENSG00000124762	CDKN1A	protein_coding	cyclin dependent kinase inhibitor 1A [Source:HGNC Symbol;Acc:HGNC:1784]	0.434479	5.75509	16.1748	0.000732593	0.0655291	Unchanged
ENSG00000277959	NA	lncRNA	novel transcript, antisense to BNIP3	0.433891	-0.519422	1.58279	0.223644	0.64975	Unchanged
ENSG00000182700	IGIP	protein_coding	IgA inducing protein [Source:HGNC Symbol;Acc:HGNC:33847]	0.433808	2.322	10.1318	0.00490978	0.156681	Unchanged
ENSG00000258738	BAZ1A-AS1	lncRNA	novel transcript, antisense to BAZ1A	0.433195	-0.0541589	1.95222	0.178499	0.600443	Unchanged
ENSG00000109436	TBC1D9	protein_coding	TBC1 domain family member 9 [Source:HGNC Symbol;Acc:HGNC:21710]	0.433112	5.45356	33.0649	1.54892e-05	0.00493426	Unchanged
ENSG00000270112	NA	lncRNA	ST8SIA5 divergent transcript [Source:HGNC Symbol;Acc:HGNC:55267]	0.433056	-0.449866	1.65684	0.213535	0.63741	Unchanged
ENSG00000244513	EOGT-DT	lncRNA	novel transcript	0.432923	0.929996	7.01403	0.0158805	0.244226	Unchanged
ENSG00000078081	LAMP3	protein_coding	lysosomal associated membrane protein 3 [Source:HGNC Symbol;Acc:HGNC:14582]	0.432149	3.26205	7.70102	0.0120824	0.223067	Unchanged
ENSG00000219507	NA	processed_pseudogene	ferritin heavy chain 1 pseudogene 8 [Source:HGNC Symbol;Acc:HGNC:3995]	0.431895	0.201217	2.2597	0.149267	0.566639	Unchanged
ENSG00000273137	NA	lncRNA	novel transcript, antisense to SELO	0.431663	0.307224	2.86622	0.106837	0.508505	Unchanged
ENSG00000075426	FOSL2	protein_coding	FOS like 2, AP-1 transcription factor subunit [Source:HGNC Symbol;Acc:HGNC:3798]	0.431599	3.36363	12.8507	0.00198292	0.103603	Unchanged
ENSG00000077274	CAPN6	protein_coding	calpain 6 [Source:HGNC Symbol;Acc:HGNC:1483]	0.4313	-0.874609	0.956322	0.340439	0.748478	Unchanged
ENSG00000236699	ARHGEF38	protein_coding	Rho guanine nucleotide exchange factor 38 [Source:HGNC Symbol;Acc:HGNC:25968]	0.431157	-0.494895	2.23084	0.151748	0.569542	Unchanged
ENSG00000068976	PYGM	protein_coding	glycogen phosphorylase, muscle associated [Source:HGNC Symbol;Acc:HGNC:9726]	0.431066	6.4976e-05	2.80098	0.110638	0.515465	Unchanged
ENSG00000180066	NA	lncRNA	long intergenic non-protein coding RNA 2870 [Source:HGNC Symbol;Acc:HGNC:27275]	0.431019	-1.20217	0.808204	0.379936	0.777865	Unchanged
ENSG00000260000	NA	lncRNA	novel transcript, antisense to ASCC3	0.43096	0.976974	3.67931	0.0702906	0.433244	Unchanged
ENSG00000264895	NA	lncRNA	novel transcript, sense intronic to MBTD1	0.430848	-0.123218	1.70639	0.207093	0.631218	Unchanged
ENSG00000176678	FOXL1	protein_coding	forkhead box L1 [Source:HGNC Symbol;Acc:HGNC:3817]	0.430405	0.302177	2.74362	0.114113	0.52126	Unchanged
ENSG00000041982	TNC	protein_coding	tenascin C [Source:HGNC Symbol;Acc:HGNC:5318]	0.430393	3.64787	11.1222	0.0034902	0.137523	Unchanged
ENSG00000213780	GTF2H4	protein_coding	general transcription factor IIH subunit 4 [Source:HGNC Symbol;Acc:HGNC:4658]	0.430201	-0.161019	3.14071	0.0924427	0.479783	Unchanged
ENSG00000100429	HDAC10	protein_coding	histone deacetylase 10 [Source:HGNC Symbol;Acc:HGNC:18128]	0.430188	-0.143805	1.97093	0.176529	0.59758	Unchanged
ENSG00000152223	EPG5	protein_coding	ectopic P-granules autophagy protein 5 homolog [Source:HGNC Symbol;Acc:HGNC:29331]	0.430031	5.68278	34.4291	1.20442e-05	0.0041264	Unchanged
ENSG00000145882	PCYOX1L	protein_coding	prenylcysteine oxidase 1 like [Source:HGNC Symbol;Acc:HGNC:28477]	0.429469	4.37904	21.9827	0.00016114	0.0280803	Unchanged
ENSG00000015285	WAS	protein_coding	WASP actin nucleation promoting factor [Source:HGNC Symbol;Acc:HGNC:12731]	0.429158	0.833616	4.47838	0.0477933	0.373281	Unchanged
ENSG00000070031	SCT	protein_coding	secretin [Source:HGNC Symbol;Acc:HGNC:10607]	0.429131	-0.904511	1.13638	0.299816	0.715894	Unchanged
ENSG00000114166	KAT2B	protein_coding	lysine acetyltransferase 2B [Source:HGNC Symbol;Acc:HGNC:8638]	0.429073	4.95323	17.2867	0.000537322	0.0564175	Unchanged
ENSG00000255150	EID3	protein_coding	EP300 interacting inhibitor of differentiation 3 [Source:HGNC Symbol;Acc:HGNC:32961]	0.428654	-0.449709	1.57492	0.224754	0.650579	Unchanged
ENSG00000229447	NA	processed_pseudogene	general transcription factor IIA, 2, 12kDa (GTF2A2) pseudogene	0.428426	0.0344547	1.94472	0.179296	0.602008	Unchanged
ENSG00000238045	NA	lncRNA	novel transcript, antisense to C16orf53 and MVP	0.428357	1.5546	6.06537	0.0235401	0.289257	Unchanged
ENSG00000276603	NA	lncRNA	novel transcript, sense intronic to BLCAP	0.428325	-0.399411	1.98888	0.174666	0.595457	Unchanged
ENSG00000286594	NA	lncRNA	novel transcript	0.427997	-0.179453	1.61513	0.219157	0.643924	Unchanged
ENSG00000273265	CNNM3-DT	lncRNA	CNNM3 divergent transcript [Source:HGNC Symbol;Acc:HGNC:53592]	0.42799	-1.16077	0.933842	0.346042	0.75368	Unchanged
ENSG00000104435	STMN2	protein_coding	stathmin 2 [Source:HGNC Symbol;Acc:HGNC:10577]	0.427807	0.514205	2.41208	0.136949	0.551744	Unchanged
ENSG00000048052	HDAC9	protein_coding	histone deacetylase 9 [Source:HGNC Symbol;Acc:HGNC:14065]	0.427587	1.43227	9.49687	0.00615542	0.171646	Unchanged
ENSG00000122025	FLT3	protein_coding	fms related receptor tyrosine kinase 3 [Source:HGNC Symbol;Acc:HGNC:3765]	0.427427	0.172227	2.39672	0.138132	0.553567	Unchanged
ENSG00000269903	NA	lncRNA	novel transcript	0.427335	-0.896786	0.997677	0.330461	0.740529	Unchanged
ENSG00000059804	SLC2A3	protein_coding	solute carrier family 2 member 3 [Source:HGNC Symbol;Acc:HGNC:11007]	0.427176	3.95763	18.379	0.000400222	0.0471898	Unchanged
ENSG00000260742	NA	lncRNA	novel transcript, antisense to SSFA2	0.426926	-0.614939	2.82124	0.109441	0.513397	Unchanged
ENSG00000241163	LINC00877	lncRNA	long intergenic non-protein coding RNA 877 [Source:HGNC Symbol;Acc:HGNC:27706]	0.426681	-0.14396	1.28056	0.271916	0.693462	Unchanged
ENSG00000268575	NA	lncRNA	novel transcript, readthrough between SLC35E2 and CDK11A	0.426658	1.45859	5.01592	0.0373073	0.343522	Unchanged
ENSG00000073756	PTGS2	protein_coding	prostaglandin-endoperoxide synthase 2 [Source:HGNC Symbol;Acc:HGNC:9605]	0.426603	2.09346	3.56341	0.0744816	0.440098	Unchanged
ENSG00000126091	ST3GAL3	protein_coding	ST3 beta-galactoside alpha-2,3-sialyltransferase 3 [Source:HGNC Symbol;Acc:HGNC:10866]	0.426332	2.90081	8.45483	0.00904303	0.202155	Unchanged
ENSG00000169282	KCNAB1	protein_coding	potassium voltage-gated channel subfamily A member regulatory beta subunit 1 [Source:HGNC Symbol;Acc:HGNC:6228]	0.426263	1.68133	6.08716	0.023323	0.28796	Unchanged
ENSG00000264148	NA	processed_pseudogene	tyrosine 3-monooxygenase/tryptophan 5-monooxygenase activation protein, epsilon polypeptide (YWHAE) pseudogene	0.426234	-0.931283	1.22733	0.281794	0.699304	Unchanged
ENSG00000261168	NA	lncRNA	novel transcript, sense overlapping SEMA6C	0.426224	-0.618212	1.70952	0.206693	0.630884	Unchanged
ENSG00000103253	HAGHL	protein_coding	hydroxyacylglutathione hydrolase like [Source:HGNC Symbol;Acc:HGNC:14177]	0.426118	2.26985	4.77262	0.0416883	0.356896	Unchanged
ENSG00000224614	NA	lncRNA	TNK2 antisense RNA 1 [Source:HGNC Symbol;Acc:HGNC:49093]	0.426116	-0.279488	2.3279	0.143595	0.557579	Unchanged
ENSG00000245573	BDNF-AS	lncRNA	BDNF antisense RNA [Source:HGNC Symbol;Acc:HGNC:20608]	0.425943	0.412441	2.74094	0.114278	0.52126	Unchanged
ENSG00000158315	RHBDL2	protein_coding	rhomboid like 2 [Source:HGNC Symbol;Acc:HGNC:16083]	0.425406	-0.324353	1.8632	0.188248	0.610737	Unchanged
ENSG00000267272	LINC01140	lncRNA	long intergenic non-protein coding RNA 1140 [Source:HGNC Symbol;Acc:HGNC:27922]	0.425286	-0.314899	2.26994	0.148398	0.565144	Unchanged
ENSG00000213398	LCAT	protein_coding	lecithin-cholesterol acyltransferase [Source:HGNC Symbol;Acc:HGNC:6522]	0.425273	1.49888	5.23464	0.0338122	0.328958	Unchanged
ENSG00000197467	COL13A1	protein_coding	collagen type XIII alpha 1 chain [Source:HGNC Symbol;Acc:HGNC:2190]	0.425201	2.78763	10.0474	0.00505787	0.158199	Unchanged
ENSG00000269243	NA	lncRNA	novel transcript, antisense RAB8A	0.425075	-0.756101	1.88541	0.185755	0.608416	Unchanged
ENSG00000224969	NA	lncRNA	novel transcript	0.425046	-0.0468329	1.83835	0.191087	0.613853	Unchanged
ENSG00000176978	DPP7	protein_coding	dipeptidyl peptidase 7 [Source:HGNC Symbol;Acc:HGNC:14892]	0.424862	3.1645	15.1255	0.000991431	0.0734792	Unchanged
ENSG00000245293	CYP2U1-AS1	lncRNA	CYP2U1 and SGMS2 antisense RNA 1 [Source:HGNC Symbol;Acc:HGNC:54817]	0.42483	0.100162	3.19813	0.0897278	0.472973	Unchanged
ENSG00000259818	NA	lncRNA	novel transcript, antisense to C1orf123 & MAGOH	0.424558	-0.949947	1.53604	0.230342	0.656087	Unchanged
ENSG00000261546	NA	lncRNA	novel transcript, antisense to ACSF3	0.424309	-0.485018	0.88212	0.359443	0.761849	Unchanged
ENSG00000272323	TTC23L-AS1	lncRNA	TTC23L antisense RNA 1 [Source:HGNC Symbol;Acc:HGNC:55215]	0.424114	-0.719041	1.62589	0.217689	0.642418	Unchanged
ENSG00000214773	NA	lncRNA	novel transcript, sense intronic SMARCC1	0.424067	-0.903312	0.50521	0.485879	0.831927	Unchanged
ENSG00000171956	FOXB1	protein_coding	forkhead box B1 [Source:HGNC Symbol;Acc:HGNC:3799]	0.423661	1.61024	5.04101	0.0368862	0.341342	Unchanged
ENSG00000271943	NA	transcribed_processed_pseudogene	tropomyosin 4 (TPM4) pseudogene	0.423398	1.34481	4.23909	0.0535205	0.390605	Unchanged
ENSG00000186056	MATN1-AS1	lncRNA	MATN1 antisense RNA 1 [Source:HGNC Symbol;Acc:HGNC:40364]	0.423298	0.519295	3.90182	0.062986	0.414969	Unchanged
ENSG00000276408	NA	lncRNA	novel transcript	0.423284	-1.12476	1.06164	0.315817	0.729501	Unchanged
ENSG00000118804	STBD1	protein_coding	starch binding domain 1 [Source:HGNC Symbol;Acc:HGNC:24854]	0.423131	0.0400495	2.11031	0.162672	0.580749	Unchanged
ENSG00000160323	ADAMTS13	protein_coding	ADAM metallopeptidase with thrombospondin type 1 motif 13 [Source:HGNC Symbol;Acc:HGNC:1366]	0.423131	3.59978	9.12158	0.00705585	0.180448	Unchanged
ENSG00000169246	NPIPB3	protein_coding	nuclear pore complex interacting protein family member B3 [Source:HGNC Symbol;Acc:HGNC:28989]	0.42312	2.16737	6.057	0.0236242	0.289257	Unchanged
ENSG00000250903	NA	lncRNA	GMDS divergent transcript [Source:HGNC Symbol;Acc:HGNC:48993]	0.423021	2.01397	7.44738	0.0133511	0.230665	Unchanged
ENSG00000286366	NA	lncRNA	novel transcript, antisense to UPF3B	0.422846	1.12599	3.9452	0.0616663	0.411971	Unchanged
ENSG00000224975	INE1	lncRNA	inactivation escape 1 [Source:HGNC Symbol;Acc:HGNC:6060]	0.42281	2.06616	7.68236	0.012171	0.223348	Unchanged
ENSG00000254791	NA	lncRNA	FAR1 intronic transcript 1 [Source:HGNC Symbol;Acc:HGNC:41485]	0.422726	-1.22214	0.96567	0.338146	0.746131	Unchanged
ENSG00000284773	NA	protein_coding	novel protein	0.422669	-1.17875	0.784144	0.386979	0.780404	Unchanged
ENSG00000259129	LINC00648	lncRNA	long intergenic non-protein coding RNA 648 [Source:HGNC Symbol;Acc:HGNC:44302]	0.422193	2.88483	10.5011	0.00431635	0.149171	Unchanged
ENSG00000213782	DDX47	protein_coding	DEAD-box helicase 47 [Source:HGNC Symbol;Acc:HGNC:18682]	0.422121	0.88815	4.09268	0.0574125	0.398791	Unchanged
ENSG00000188738	FSIP2	protein_coding	fibrous sheath interacting protein 2 [Source:HGNC Symbol;Acc:HGNC:21675]	0.421687	2.18264	11.7291	0.00284986	0.127144	Unchanged
ENSG00000173210	ABLIM3	protein_coding	actin binding LIM protein family member 3 [Source:HGNC Symbol;Acc:HGNC:29132]	0.421667	0.153022	2.74249	0.114182	0.52126	Unchanged
ENSG00000173267	SNCG	protein_coding	synuclein gamma [Source:HGNC Symbol;Acc:HGNC:11141]	0.421521	0.0276394	2.12701	0.161103	0.58014	Unchanged
ENSG00000261101	NA	lncRNA	novel transcript, overlapping to ARMCX3	0.420671	0.124753	3.08969	0.0949365	0.485047	Unchanged
ENSG00000268388	FENDRR	lncRNA	FOXF1 adjacent non-coding developmental regulatory RNA [Source:HGNC Symbol;Acc:HGNC:43894]	0.420487	2.98961	10.8734	0.00379783	0.142186	Unchanged
ENSG00000262772	NA	lncRNA	long intergenic non-protein coding RNA 1977 [Source:HGNC Symbol;Acc:HGNC:52804]	0.420332	1.01789	4.57876	0.0456024	0.368419	Unchanged
ENSG00000257270	NA	lncRNA	novel transcript, antisense to MTA1	0.420003	1.72737	4.59417	0.0452763	0.368007	Unchanged
ENSG00000233025	NA	processed_pseudogene	crystallin zeta pseudogene 1 [Source:HGNC Symbol;Acc:HGNC:2421]	0.419954	0.288803	2.06714	0.166817	0.585758	Unchanged
ENSG00000251229	NA	processed_pseudogene	ribosomal protein S3A (RPS3A) pseudogene	0.419731	0.00646252	2.39922	0.137939	0.55328	Unchanged
ENSG00000091879	ANGPT2	protein_coding	angiopoietin 2 [Source:HGNC Symbol;Acc:HGNC:485]	0.419507	-1.08356	0.878213	0.360486	0.762457	Unchanged
ENSG00000140400	MAN2C1	protein_coding	mannosidase alpha class 2C member 1 [Source:HGNC Symbol;Acc:HGNC:6827]	0.418665	5.32559	15.2051	0.000968586	0.0734792	Unchanged
ENSG00000228109	MELTF-AS1	lncRNA	MELTF antisense RNA 1 [Source:HGNC Symbol;Acc:HGNC:40373]	0.418635	0.213413	1.58563	0.223246	0.649704	Unchanged
ENSG00000264343	NOTCH2NLA	protein_coding	notch 2 N-terminal like A [Source:HGNC Symbol;Acc:HGNC:31862]	0.418265	0.0965397	1.75244	0.201323	0.623188	Unchanged
ENSG00000102032	RENBP	protein_coding	renin binding protein [Source:HGNC Symbol;Acc:HGNC:9959]	0.418038	1.84504	6.71105	0.0179694	0.257436	Unchanged
ENSG00000243660	ZNF487	protein_coding	zinc finger protein 487 [Source:HGNC Symbol;Acc:HGNC:23488]	0.417901	1.43192	8.79125	0.00797151	0.192333	Unchanged
ENSG00000249493	ANKRD20A18P	unprocessed_pseudogene	ankyrin repeat domain 20 family member A18, pseudogene [Source:HGNC Symbol;Acc:HGNC:23756]	0.417739	-0.390457	1.64403	0.215241	0.639351	Unchanged
ENSG00000251279	NA	lncRNA	SMIM15 antisense RNA 1 [Source:HGNC Symbol;Acc:HGNC:41293]	0.417299	0.199186	2.35819	0.141159	0.555998	Unchanged
ENSG00000248309	MEF2C-AS1	lncRNA	MEF2C antisense RNA 1 [Source:HGNC Symbol;Acc:HGNC:48908]	0.417216	-0.307311	1.7992	0.195668	0.618204	Unchanged
ENSG00000259488	NA	lncRNA	novel transcript, antisense to DUT	0.417054	0.843778	5.27427	0.0332196	0.327157	Unchanged
ENSG00000179399	GPC5	protein_coding	glypican 5 [Source:HGNC Symbol;Acc:HGNC:4453]	0.416589	0.668894	3.89105	0.0633187	0.415514	Unchanged
ENSG00000248323	LUCAT1	lncRNA	lung cancer associated transcript 1 [Source:HGNC Symbol;Acc:HGNC:48498]	0.416322	-1.09208	1.3208	0.279842	0.698049	Unchanged
ENSG00000187862	TTC24	protein_coding	tetratricopeptide repeat domain 24 [Source:HGNC Symbol;Acc:HGNC:32348]	0.416274	-0.875091	1.18631	0.289736	0.706937	Unchanged
ENSG00000274561	NA	lncRNA	novel transcript	0.416269	1.51691	3.41176	0.0804123	0.452423	Unchanged
ENSG00000273891	NA	lncRNA	novel transcript, antisense to NSMCE4A	0.41618	1.02661	3.57647	0.0739952	0.440098	Unchanged
ENSG00000278390	LOC101929140	lncRNA	novel transcript, antisense to KBTBD7 and MTRF1	0.41598	0.924066	4.44914	0.0484539	0.374554	Unchanged
ENSG00000102878	HSF4	protein_coding	heat shock transcription factor 4 [Source:HGNC Symbol;Acc:HGNC:5227]	0.415346	1.66295	6.36561	0.0207381	0.27297	Unchanged
ENSG00000134899	ERCC5	protein_coding	ERCC excision repair 5, endonuclease [Source:HGNC Symbol;Acc:HGNC:3437]	0.415345	2.12905	10.6107	0.004156	0.14768	Unchanged
ENSG00000279894	NA	TEC	TEC	0.415022	1.12795	4.501	0.0472891	0.37209	Unchanged
ENSG00000144406	UNC80	protein_coding	unc-80 homolog, NALCN channel complex subunit [Source:HGNC Symbol;Acc:HGNC:26582]	0.414949	-1.13444	0.859221	0.365616	0.767054	Unchanged
ENSG00000185088	RPS27L	protein_coding	ribosomal protein S27 like [Source:HGNC Symbol;Acc:HGNC:18476]	0.414517	4.06505	18.8821	0.000350546	0.0451433	Unchanged
ENSG00000128342	LIF	protein_coding	LIF interleukin 6 family cytokine [Source:HGNC Symbol;Acc:HGNC:6596]	0.414455	1.86151	3.56062	0.0745863	0.440098	Unchanged
ENSG00000104856	RELB	protein_coding	RELB proto-oncogene, NF-kB subunit [Source:HGNC Symbol;Acc:HGNC:9956]	0.414331	4.5201	7.35551	0.013847	0.234071	Unchanged
ENSG00000280198	NA	TEC	novel transcript	0.414289	-0.465923	0.96054	0.339402	0.747213	Unchanged
ENSG00000272328	NA	lncRNA	novel transcript, antisense to ICA1	0.414123	-1.00425	0.911878	0.351644	0.757503	Unchanged
ENSG00000236671	NA	lncRNA	PRKG1 antisense RNA 1 [Source:HGNC Symbol;Acc:HGNC:45029]	0.414035	-1.16312	1.29729	0.268907	0.690345	Unchanged
ENSG00000174951	FUT1	protein_coding	fucosyltransferase 1 (H blood group) [Source:HGNC Symbol;Acc:HGNC:4012]	0.413975	-0.17435	2.00274	0.173243	0.595015	Unchanged
ENSG00000271335	NA	lncRNA	CCNY antisense RNA 1 [Source:HGNC Symbol;Acc:HGNC:55252]	0.413918	0.793286	5.13315	0.0353854	0.334681	Unchanged
ENSG00000235703	EOLA2-DT	lncRNA	long intergenic non-protein coding RNA 894 [Source:HGNC Symbol;Acc:HGNC:48579]	0.413574	2.57083	5.13909	0.0352911	0.334681	Unchanged
ENSG00000217555	CKLF	protein_coding	chemokine like factor [Source:HGNC Symbol;Acc:HGNC:13253]	0.413012	-0.926684	1.32744	0.263593	0.687584	Unchanged
ENSG00000147117	ZNF157	protein_coding	zinc finger protein 157 [Source:HGNC Symbol;Acc:HGNC:12942]	0.412951	0.328038	2.33458	0.143053	0.557433	Unchanged
ENSG00000273329	NA	lncRNA	novel transcript	0.412854	2.97709	11.5386	0.00303562	0.130908	Unchanged
ENSG00000228203	GRASLND	lncRNA	glycosaminoglycan regulatory associated long non-coding RNA [Source:HGNC Symbol;Acc:HGNC:30963]	0.412842	1.77749	6.00765	0.0241265	0.291733	Unchanged
ENSG00000136167	LCP1	protein_coding	lymphocyte cytosolic protein 1 [Source:HGNC Symbol;Acc:HGNC:6528]	0.412797	1.3845	5.3697	0.0318405	0.322095	Unchanged
ENSG00000122735	DNAI1	protein_coding	dynein axonemal intermediate chain 1 [Source:HGNC Symbol;Acc:HGNC:2954]	0.41237	-1.10774	1.05093	0.318205	0.731526	Unchanged
ENSG00000251417	NA	lncRNA	novel transcript	0.41228	-0.583109	1.34801	0.260047	0.684041	Unchanged
ENSG00000198590	APRG1	lncRNA	chromosome 3 open reading frame 35 [Source:HGNC Symbol;Acc:HGNC:24082]	0.412116	0.655396	2.38513	0.139035	0.554659	Unchanged
ENSG00000132000	PODNL1	protein_coding	podocan like 1 [Source:HGNC Symbol;Acc:HGNC:26275]	0.412006	-0.793713	1.19615	0.287805	0.705925	Unchanged
ENSG00000010318	PHF7	protein_coding	PHD finger protein 7 [Source:HGNC Symbol;Acc:HGNC:18458]	0.411656	3.75144	17.3061	0.000534484	0.0564175	Unchanged
ENSG00000231556	RSL24D1P3	processed_pseudogene	ribosomal L24 domain containing 1 pseudogene 3 [Source:HGNC Symbol;Acc:HGNC:37883]	0.411495	-1.2904	0.751217	0.396936	0.786557	Unchanged
ENSG00000100100	PIK3IP1	protein_coding	phosphoinositide-3-kinase interacting protein 1 [Source:HGNC Symbol;Acc:HGNC:24942]	0.411074	1.88009	5.85374	0.0257727	0.298153	Unchanged
ENSG00000261924	LOC400627	lncRNA	novel transcript, antisense to RPTOR	0.411029	0.375291	1.89737	0.18443	0.607205	Unchanged
ENSG00000104059	FAM189A1	protein_coding	family with sequence similarity 189 member A1 [Source:HGNC Symbol;Acc:HGNC:29075]	0.410203	2.18382	5.88648	0.0254121	0.296932	Unchanged
ENSG00000286522	H3C2	protein_coding	H3 clustered histone 2 [Source:HGNC Symbol;Acc:HGNC:4776]	0.41017	-0.517415	1.46468	0.241071	0.668199	Unchanged
ENSG00000217128	FNIP1	protein_coding	folliculin interacting protein 1 [Source:HGNC Symbol;Acc:HGNC:29418]	0.40984	5.62152	13.7964	0.00147675	0.0932223	Unchanged
ENSG00000227373	RABGAP1L-DT	lncRNA	RABGAP1L divergent transcript [Source:HGNC Symbol;Acc:HGNC:54296]	0.409473	-1.09141	1.07307	0.313294	0.727654	Unchanged
ENSG00000178127	NDUFV2	protein_coding	NADH:ubiquinone oxidoreductase core subunit V2 [Source:HGNC Symbol;Acc:HGNC:7717]	0.409355	0.585182	4.108	0.0569904	0.397927	Unchanged
ENSG00000225205	NA	lncRNA	novel transcript	0.409026	-0.972852	1.24138	0.279142	0.698049	Unchanged
ENSG00000279555	NA	TEC	TEC	0.408882	-0.581168	1.03002	0.322941	0.734222	Unchanged
ENSG00000181908	LINC02724	lncRNA	long intergenic non-protein coding RNA 2724 [Source:HGNC Symbol;Acc:HGNC:54241]	0.408773	-1.02613	0.752289	0.396606	0.786344	Unchanged
ENSG00000217325	PRELID1P1	transcribed_processed_pseudogene	PRELID1 pseudogene 1 [Source:HGNC Symbol;Acc:HGNC:43886]	0.408553	-0.941135	0.666694	0.424355	0.800899	Unchanged
ENSG00000232653	GOLGA8N	protein_coding	golgin A8 family member N [Source:HGNC Symbol;Acc:HGNC:44405]	0.408382	-0.373548	1.38033	0.254601	0.680125	Unchanged
ENSG00000198892	SHISA4	protein_coding	shisa family member 4 [Source:HGNC Symbol;Acc:HGNC:27139]	0.408138	1.25677	3.12328	0.0932863	0.481867	Unchanged
ENSG00000279159	NA	lncRNA	novel transcript, antisense to MTMR3	0.407861	3.05948	7.65068	0.0123231	0.22421	Unchanged
ENSG00000259219	LOC105371022	lncRNA	novel transcript, antisense to ADAMTS17	0.407179	-0.674451	1.49859	0.235894	0.661904	Unchanged
ENSG00000133958	UNC79	protein_coding	unc-79 homolog, NALCN channel complex subunit [Source:HGNC Symbol;Acc:HGNC:19966]	0.406985	-0.02744	2.04542	0.168951	0.587704	Unchanged
ENSG00000207631	MIR641	miRNA	microRNA 641 [Source:HGNC Symbol;Acc:HGNC:32897]	0.40698	-0.869297	0.953269	0.341192	0.749228	Unchanged
ENSG00000244349	NA	lncRNA	HLA complex group 16	0.406702	-0.544725	1.33302	0.262625	0.687056	Unchanged
ENSG00000205464	ATP6AP1L	transcribed_unitary_pseudogene	ATPase H+ transporting accessory protein 1 like [Source:HGNC Symbol;Acc:HGNC:28091]	0.40653	2.40916	7.74659	0.0118692	0.222127	Unchanged
ENSG00000241362	NA	processed_pseudogene	ribosomal protein L36a pseudogene 43 [Source:HGNC Symbol;Acc:HGNC:36791]	0.406275	-1.04339	1.19358	0.288308	0.706111	Unchanged
ENSG00000129152	MYOD1	protein_coding	myogenic differentiation 1 [Source:HGNC Symbol;Acc:HGNC:7611]	0.4057	0.394156	1.96952	0.176677	0.597747	Unchanged
ENSG00000259985	NA	lncRNA	novel transcript, antisense to B4GALT6	0.405139	1.17216	3.86121	0.0642512	0.418133	Unchanged
ENSG00000133460	SLC2A11	protein_coding	solute carrier family 2 member 11 [Source:HGNC Symbol;Acc:HGNC:14239]	0.405131	3.37649	15.0883	0.00100232	0.0736846	Unchanged
ENSG00000278765	NA	lncRNA	novel transcript	0.404965	0.102149	1.66384	0.21261	0.636806	Unchanged
ENSG00000140057	AK7	protein_coding	adenylate kinase 7 [Source:HGNC Symbol;Acc:HGNC:20091]	0.404697	2.02064	9.80854	0.00550468	0.163223	Unchanged
ENSG00000118997	DNAH7	protein_coding	dynein axonemal heavy chain 7 [Source:HGNC Symbol;Acc:HGNC:18661]	0.404674	0.831438	3.46431	0.0782972	0.446435	Unchanged
ENSG00000279356	NA	TEC	novel transcript	0.404422	-0.332201	1.23945	0.279504	0.698049	Unchanged
ENSG00000204086	RPA4	protein_coding	replication protein A4 [Source:HGNC Symbol;Acc:HGNC:30305]	0.404218	-0.905461	1.57774	0.224356	0.650468	Unchanged
ENSG00000206417	NA	lncRNA	H1-10 antisense RNA 1 [Source:HGNC Symbol;Acc:HGNC:27953]	0.404162	1.20293	4.92573	0.0388671	0.347886	Unchanged
ENSG00000235016	SEMA3F-AS1	lncRNA	SEMA3F antisense RNA 1 [Source:HGNC Symbol;Acc:HGNC:40518]	0.404147	1.49188	3.84943	0.0646235	0.419383	Unchanged
ENSG00000261302	NUP93-DT	lncRNA	NUP93 divergent transcript [Source:HGNC Symbol;Acc:HGNC:55370]	0.404082	-1.21379	1.10504	0.306387	0.721379	Unchanged
ENSG00000110169	HPX	protein_coding	hemopexin [Source:HGNC Symbol;Acc:HGNC:5171]	0.404054	0.246495	2.26603	0.148729	0.565793	Unchanged
ENSG00000278963	NA	TEC	TEC	0.40401	-0.162701	1.88482	0.18582	0.608416	Unchanged
ENSG00000183397	C19orf71	protein_coding	chromosome 19 open reading frame 71 [Source:HGNC Symbol;Acc:HGNC:34496]	0.403983	1.51796	5.29581	0.0329024	0.32601	Unchanged
ENSG00000250067	YJEFN3	protein_coding	YjeF N-terminal domain containing 3 [Source:HGNC Symbol;Acc:HGNC:24785]	0.40354	3.06595	8.44232	0.00908587	0.202155	Unchanged
ENSG00000196860	TOMM20L	protein_coding	translocase of outer mitochondrial membrane 20 like [Source:HGNC Symbol;Acc:HGNC:33752]	0.403434	-0.769911	1.09859	0.307764	0.722199	Unchanged
ENSG00000111077	TNS2	protein_coding	tensin 2 [Source:HGNC Symbol;Acc:HGNC:19737]	0.403165	2.04011	6.8532	0.0169531	0.252135	Unchanged
ENSG00000182253	SYNM	protein_coding	synemin [Source:HGNC Symbol;Acc:HGNC:24466]	0.403075	4.21574	10.4383	0.00441136	0.149171	Unchanged
ENSG00000285851	NA	lncRNA	novel transcript	0.402929	-0.913042	1.36018	0.257978	0.682688	Unchanged
ENSG00000227236	NA	processed_pseudogene	solute carrier family 39 (zinc transporter), member 14 pseudogene (SLC39A14)	0.40288	-1.05998	0.786108	0.386396	0.78013	Unchanged
ENSG00000174428	GTF2IRD2B	protein_coding	GTF2I repeat domain containing 2B [Source:HGNC Symbol;Acc:HGNC:33125]	0.40275	-0.159974	2.06143	0.167375	0.586049	Unchanged
ENSG00000204815	ODAD4	protein_coding	outer dynein arm docking complex subunit 4 [Source:HGNC Symbol;Acc:HGNC:25280]	0.402212	2.1031	5.93046	0.0249368	0.296418	Unchanged
ENSG00000117407	ARTN	protein_coding	artemin [Source:HGNC Symbol;Acc:HGNC:727]	0.40208	-0.174058	2.10936	0.162762	0.580749	Unchanged
ENSG00000242198	NA	processed_pseudogene	ribosomal protein S26 (RPS26) pseudogene	0.401819	-0.993478	0.626475	0.438449	0.809126	Unchanged
ENSG00000161243	FBXO27	protein_coding	F-box protein 27 [Source:HGNC Symbol;Acc:HGNC:18753]	0.401777	2.60322	11.6137	0.00296084	0.129133	Unchanged
ENSG00000186523	FAM86B1	protein_coding	family with sequence similarity 86 member B1 [Source:HGNC Symbol;Acc:HGNC:28268]	0.401698	0.42728	2.12427	0.161359	0.58014	Unchanged
ENSG00000215283	NA	processed_pseudogene	high mobility group box 3 pseudogene 24 [Source:HGNC Symbol;Acc:HGNC:39316]	0.401626	-0.918726	1.11101	0.305121	0.719998	Unchanged
ENSG00000204054	NA	lncRNA	long intergenic non-protein coding RNA 963 [Source:HGNC Symbol;Acc:HGNC:48716]	0.401269	3.59542	11.6927	0.0028844	0.128056	Unchanged
ENSG00000100156	SLC16A8	protein_coding	solute carrier family 16 member 8 [Source:HGNC Symbol;Acc:HGNC:16270]	0.40102	0.94034	4.80495	0.0410737	0.355581	Unchanged
ENSG00000280407	NA	TEC	TEC	0.400811	0.73559	3.4521	0.0787829	0.447744	Unchanged
ENSG00000174501	ANKRD36C	protein_coding	ankyrin repeat domain 36C [Source:HGNC Symbol;Acc:HGNC:32946]	0.400233	4.56108	5.27727	0.0331752	0.327157	Unchanged
ENSG00000126458	RRAS	protein_coding	RAS related [Source:HGNC Symbol;Acc:HGNC:10447]	0.400196	1.70918	2.72204	0.115453	0.522142	Unchanged
ENSG00000246763	RGMB-AS1	lncRNA	RGMB antisense RNA 1 [Source:HGNC Symbol;Acc:HGNC:48666]	0.400112	0.0658784	2.6316	0.12128	0.530523	Unchanged
ENSG00000010379	SLC6A13	protein_coding	solute carrier family 6 member 13 [Source:HGNC Symbol;Acc:HGNC:11046]	0.400055	-0.840182	1.02447	0.324215	0.735747	Unchanged
ENSG00000168970	JMJD7-PLA2G4B	protein_coding	JMJD7-PLA2G4B readthrough [Source:HGNC Symbol;Acc:HGNC:34449]	0.400044	1.2908	5.16164	0.0349356	0.334049	Unchanged
ENSG00000226383	LINC01876	lncRNA	long intergenic non-protein coding RNA 1876 [Source:HGNC Symbol;Acc:HGNC:52695]	0.399996	1.51387	3.77116	0.0671623	0.423718	Unchanged
ENSG00000272320	NA	lncRNA	novel transcript, antisense to SLC22A23	0.399763	0.353682	1.81776	0.19348	0.616751	Unchanged
ENSG00000286797	NA	lncRNA	novel transcript	0.399725	0.171778	1.52584	0.231838	0.657886	Unchanged
ENSG00000161082	CELF5	protein_coding	CUGBP Elav-like family member 5 [Source:HGNC Symbol;Acc:HGNC:14058]	0.399495	1.81053	6.69628	0.0180789	0.257674	Unchanged
ENSG00000267750	NA	lncRNA	RUNDC3A antisense RNA 1 [Source:HGNC Symbol;Acc:HGNC:51344]	0.39946	1.49269	3.71216	0.0691529	0.429421	Unchanged
ENSG00000112541	PDE10A	protein_coding	phosphodiesterase 10A [Source:HGNC Symbol;Acc:HGNC:8772]	0.39898	4.5208	21.9509	0.000162376	0.0280803	Unchanged
ENSG00000158571	PFKFB1	protein_coding	6-phosphofructo-2-kinase/fructose-2,6-biphosphatase 1 [Source:HGNC Symbol;Acc:HGNC:8872]	0.398907	-0.121892	1.78813	0.19699	0.619168	Unchanged
ENSG00000276547	PCDHGB5	protein_coding	protocadherin gamma subfamily B, 5 [Source:HGNC Symbol;Acc:HGNC:8712]	0.398476	-1.09911	0.399072	0.535118	0.856472	Unchanged
ENSG00000227014	NA	lncRNA	FKBP14 antisense RNA 1 [Source:HGNC Symbol;Acc:HGNC:40990]	0.398412	-0.155829	1.61179	0.219615	0.644563	Unchanged
ENSG00000158014	SLC30A2	protein_coding	solute carrier family 30 member 2 [Source:HGNC Symbol;Acc:HGNC:11013]	0.398221	-0.975555	1.223	0.282619	0.700192	Unchanged
ENSG00000172955	ADH6	protein_coding	alcohol dehydrogenase 6 (class V) [Source:HGNC Symbol;Acc:HGNC:255]	0.398128	-0.621593	0.977547	0.335265	0.74386	Unchanged
ENSG00000228060	NA	lncRNA	PABPC4 antisense RNA 1 [Source:HGNC Symbol;Acc:HGNC:40424]	0.39807	0.0109413	1.69761	0.208216	0.632132	Unchanged
ENSG00000250208	FZD10-AS1	lncRNA	FZD10 antisense divergent transcript [Source:HGNC Symbol;Acc:HGNC:48632]	0.397655	0.96599	5.30077	0.03283	0.32593	Unchanged
ENSG00000214944	ARHGEF28	protein_coding	Rho guanine nucleotide exchange factor 28 [Source:HGNC Symbol;Acc:HGNC:30322]	0.39758	2.13699	6.45315	0.0199936	0.270481	Unchanged
ENSG00000140527	WDR93	protein_coding	WD repeat domain 93 [Source:HGNC Symbol;Acc:HGNC:26924]	0.397347	-0.362669	1.55001	0.228315	0.654353	Unchanged
ENSG00000165244	ZNF367	protein_coding	zinc finger protein 367 [Source:HGNC Symbol;Acc:HGNC:18320]	0.397342	5.42183	13.161	0.00179818	0.0994649	Unchanged
ENSG00000131400	NAPSA	protein_coding	napsin A aspartic peptidase [Source:HGNC Symbol;Acc:HGNC:13395]	0.397148	-0.12745	3.20969	0.104561	0.503746	Unchanged
ENSG00000103056	SMPD3	protein_coding	sphingomyelin phosphodiesterase 3 [Source:HGNC Symbol;Acc:HGNC:14240]	0.397081	0.214838	1.82386	0.192767	0.616315	Unchanged
ENSG00000065621	GSTO2	protein_coding	glutathione S-transferase omega 2 [Source:HGNC Symbol;Acc:HGNC:23064]	0.396711	2.6842	8.43621	0.00910688	0.202155	Unchanged
ENSG00000240399	NA	transcribed_processed_pseudogene	ribosomal protein L37 (RPL37) pseudogene	0.396286	0.172292	1.90747	0.18332	0.605766	Unchanged
ENSG00000287729	LOC105373174	lncRNA	novel transcript	0.396258	-0.23055	1.8672	0.187796	0.610737	Unchanged
ENSG00000214575	CPEB1	protein_coding	cytoplasmic polyadenylation element binding protein 1 [Source:HGNC Symbol;Acc:HGNC:21744]	0.395099	2.22474	6.66374	0.0183227	0.260128	Unchanged
ENSG00000166886	NAB2	protein_coding	NGFI-A binding protein 2 [Source:HGNC Symbol;Acc:HGNC:7627]	0.39493	3.78003	11.1212	0.00349141	0.137523	Unchanged
ENSG00000132109	TRIM21	protein_coding	tripartite motif containing 21 [Source:HGNC Symbol;Acc:HGNC:11312]	0.394815	4.97034	8.47133	0.00898689	0.202155	Unchanged
ENSG00000268496	NA	lncRNA	novel transcript, sense intronic to TTYH1	0.394729	-1.07483	0.660395	0.426515	0.802159	Unchanged
ENSG00000286724	LOC101928415	lncRNA	novel transcript, antisense to ADGRG2and PHKA2	0.394521	0.912864	4.22715	0.0538263	0.391387	Unchanged
ENSG00000223697	NA	lncRNA	novel transcript, antisense to PHF20L1	0.394389	-0.695761	1.44285	0.244481	0.671501	Unchanged
ENSG00000077585	GPR137B	protein_coding	G protein-coupled receptor 137B [Source:HGNC Symbol;Acc:HGNC:11862]	0.394082	3.71827	20.7037	0.000220295	0.0335364	Unchanged
ENSG00000082196	C1QTNF3	protein_coding	C1q and TNF related 3 [Source:HGNC Symbol;Acc:HGNC:14326]	0.39399	-0.556942	1.53512	0.230477	0.656163	Unchanged
ENSG00000175899	A2M	protein_coding	alpha-2-macroglobulin [Source:HGNC Symbol;Acc:HGNC:7]	0.393926	-1.15238	0.988448	0.332652	0.741665	Unchanged
ENSG00000009694	TENM1	protein_coding	teneurin transmembrane protein 1 [Source:HGNC Symbol;Acc:HGNC:8117]	0.393862	7.17118	17.8547	0.00046047	0.0518172	Unchanged
ENSG00000233010	NA	processed_pseudogene	ribulose-5-phosphate-3-epimerase pseudogene 4 [Source:HGNC Symbol;Acc:HGNC:44523]	0.393411	-0.68727	1.48718	0.23762	0.664708	Unchanged
ENSG00000287936	NA	lncRNA	novel transcript	0.393279	-0.524235	1.40132	0.251144	0.677	Unchanged
ENSG00000137809	ITGA11	protein_coding	integrin subunit alpha 11 [Source:HGNC Symbol;Acc:HGNC:6136]	0.39325	0.262805	2.39376	0.138363	0.554	Unchanged
ENSG00000271795	NA	lncRNA	novel transcript, antisense to FAT2	0.393165	0.0293455	2.05721	0.167789	0.586097	Unchanged
ENSG00000196436	NPIPB15	protein_coding	nuclear pore complex interacting protein family member B15 [Source:HGNC Symbol;Acc:HGNC:34409]	0.392583	1.08921	5.606	0.0286965	0.310023	Unchanged
ENSG00000237686	SCIRT	lncRNA	stem cell inhibitory RNA transcript [Source:HGNC Symbol;Acc:HGNC:55341]	0.392281	-1.04839	0.838212	0.371416	0.772319	Unchanged
ENSG00000278983	NA	TEC	TEC	0.392208	-1.00209	1.19522	0.287986	0.706005	Unchanged
ENSG00000260495	NA	lncRNA	novel transcript, antisense to GAN	0.392136	-0.415503	1.8117	0.194191	0.617536	Unchanged
ENSG00000273183	NA	lncRNA	novel transcript, antisense to PAXIP1	0.392069	-1.17901	1.3538	0.278968	0.698029	Unchanged
ENSG00000165695	AK8	protein_coding	adenylate kinase 8 [Source:HGNC Symbol;Acc:HGNC:26526]	0.391892	0.490873	1.68291	0.210114	0.634604	Unchanged
ENSG00000284830	LOC101928718	lncRNA	novel transcript	0.391847	-1.22365	1.19629	0.287776	0.705925	Unchanged
ENSG00000182795	C1orf116	protein_coding	chromosome 1 open reading frame 116 [Source:HGNC Symbol;Acc:HGNC:28667]	0.391612	0.110435	1.83304	0.191701	0.614784	Unchanged
ENSG00000109906	ZBTB16	protein_coding	zinc finger and BTB domain containing 16 [Source:HGNC Symbol;Acc:HGNC:12930]	0.391457	2.14658	6.78145	0.0174578	0.254413	Unchanged
ENSG00000110455	ACCS	protein_coding	1-aminocyclopropane-1-carboxylate synthase homolog (inactive) [Source:HGNC Symbol;Acc:HGNC:23989]	0.391329	2.97759	12.8151	0.00200541	0.103744	Unchanged
ENSG00000156466	GDF6	protein_coding	growth differentiation factor 6 [Source:HGNC Symbol;Acc:HGNC:4221]	0.391317	1.37746	4.95293	0.038389	0.347528	Unchanged
ENSG00000221821	C6orf226	protein_coding	chromosome 6 open reading frame 226 [Source:HGNC Symbol;Acc:HGNC:34431]	0.391082	0.910787	2.41886	0.13643	0.551473	Unchanged
ENSG00000135436	FAM186B	protein_coding	family with sequence similarity 186 member B [Source:HGNC Symbol;Acc:HGNC:25296]	0.391046	1.68686	2.30779	0.14524	0.559928	Unchanged
ENSG00000242110	AMACR	protein_coding	alpha-methylacyl-CoA racemase [Source:HGNC Symbol;Acc:HGNC:451]	0.390725	-1.21389	1.04567	0.319387	0.731675	Unchanged
ENSG00000126460	PRRG2	protein_coding	proline rich and Gla domain 2 [Source:HGNC Symbol;Acc:HGNC:9470]	0.390707	0.257221	1.82863	0.192212	0.615535	Unchanged
ENSG00000037965	HOXC8	protein_coding	homeobox C8 [Source:HGNC Symbol;Acc:HGNC:5129]	0.39064	3.62121	20.3327	0.000241697	0.0359732	Unchanged
ENSG00000164877	MICALL2	protein_coding	MICAL like 2 [Source:HGNC Symbol;Acc:HGNC:29672]	0.390623	2.77442	6.00573	0.0241463	0.291733	Unchanged
ENSG00000250337	PURPL	lncRNA	p53 upregulated regulator of p53 levels [Source:HGNC Symbol;Acc:HGNC:48995]	0.390518	4.79042	12.9493	0.00192202	0.102122	Unchanged
ENSG00000109323	MANBA	protein_coding	mannosidase beta [Source:HGNC Symbol;Acc:HGNC:6831]	0.390475	4.17197	19.1873	0.000323757	0.0434968	Unchanged
ENSG00000119725	ZNF410	protein_coding	zinc finger protein 410 [Source:HGNC Symbol;Acc:HGNC:20144]	0.39036	1.04636	3.82994	0.0652452	0.420711	Unchanged
ENSG00000239445	NA	lncRNA	ST3GAL6 antisense RNA 1 [Source:HGNC Symbol;Acc:HGNC:40828]	0.390277	-0.509996	1.52492	0.231973	0.65815	Unchanged
ENSG00000274653	NA	lncRNA	novel transcript, antisense to TBC1D10B	0.390232	-0.818571	1.15942	0.295108	0.711574	Unchanged
ENSG00000103021	CCDC113	protein_coding	coiled-coil domain containing 113 [Source:HGNC Symbol;Acc:HGNC:25002]	0.390089	3.27963	15.4206	0.000909615	0.0720849	Unchanged
ENSG00000179071	CCDC89	protein_coding	coiled-coil domain containing 89 [Source:HGNC Symbol;Acc:HGNC:26762]	0.390074	1.46376	2.82063	0.109476	0.513397	Unchanged
ENSG00000107829	FBXW4	protein_coding	F-box and WD repeat domain containing 4 [Source:HGNC Symbol;Acc:HGNC:10847]	0.390051	4.43607	17.84	0.000462297	0.0518172	Unchanged
ENSG00000253669	NA	lncRNA	growth arrest associated lncRNA 1 [Source:HGNC Symbol;Acc:HGNC:53461]	0.389997	1.09704	3.691	0.0698832	0.431612	Unchanged
ENSG00000241889	NA	processed_pseudogene	dullard homolog (Xenopus laevis) (DULLARD) pseudogene	0.389835	-1.27918	0.923165	0.348749	0.755497	Unchanged
ENSG00000233682	NA	lncRNA	novel transcript, antisense to FNDC1	0.389804	-1.20067	0.88505	0.358664	0.761379	Unchanged
ENSG00000231728	NA	lncRNA	TMSB15B antisense RNA 1 [Source:HGNC Symbol;Acc:HGNC:53858]	0.3898	1.42282	4.07007	0.0580423	0.400898	Unchanged
ENSG00000115423	DNAH6	protein_coding	dynein axonemal heavy chain 6 [Source:HGNC Symbol;Acc:HGNC:2951]	0.389761	2.87212	6.3027	0.0212925	0.275507	Unchanged
ENSG00000009709	PAX7	protein_coding	paired box 7 [Source:HGNC Symbol;Acc:HGNC:8621]	0.389666	1.1403	3.00511	0.0992476	0.493466	Unchanged
ENSG00000260773	NA	lncRNA	novel transcript, antisense to DIS3L	0.389357	0.130514	1.90486	0.183606	0.605947	Unchanged
ENSG00000287727	NA	lncRNA	novel transcript, antisense to PEX14	0.388945	-0.633233	1.47705	0.239166	0.665743	Unchanged
ENSG00000258366	RTEL1	protein_coding	regulator of telomere elongation helicase 1 [Source:HGNC Symbol;Acc:HGNC:15888]	0.388855	1.69847	5.45033	0.0307257	0.31754	Unchanged
ENSG00000198221	NA	lncRNA	AFDN divergent transcript [Source:HGNC Symbol;Acc:HGNC:21236]	0.388808	0.0865372	3.43415	0.0795033	0.450709	Unchanged
ENSG00000269427	NA	lncRNA	novel transcript, antisense C19orf42	0.388752	0.412694	1.70963	0.206679	0.630884	Unchanged
ENSG00000170581	STAT2	protein_coding	signal transducer and activator of transcription 2 [Source:HGNC Symbol;Acc:HGNC:11363]	0.38848	6.53658	21.8498	0.00016638	0.0282349	Unchanged
ENSG00000234345	NA	processed_pseudogene	ELF2 pseudogene 1 [Source:HGNC Symbol;Acc:HGNC:33539]	0.388477	-0.0153989	1.50782	0.23451	0.660497	Unchanged
ENSG00000198723	TEX45	protein_coding	testis expressed 45 [Source:HGNC Symbol;Acc:HGNC:24745]	0.388108	0.311763	2.29385	0.146393	0.562336	Unchanged
ENSG00000235865	GSN-AS1	lncRNA	GSN antisense RNA 1 [Source:HGNC Symbol;Acc:HGNC:23372]	0.387966	-0.398973	0.922513	0.348915	0.7555	Unchanged
ENSG00000257337	LOC283335	lncRNA	novel transcript, antisense to TENC1 & EIF4B	0.387925	2.60664	8.05339	0.0105385	0.210515	Unchanged
ENSG00000273076	NA	lncRNA	novel transcript, antisense to SUN2	0.387718	-1.16141	1.4106	0.278443	0.698029	Unchanged
ENSG00000100027	YPEL1	protein_coding	yippee like 1 [Source:HGNC Symbol;Acc:HGNC:12845]	0.387352	1.55156	7.39138	0.0136509	0.232227	Unchanged
ENSG00000248734	NA	lncRNA	novel transcript	0.387324	-0.933117	1.0513	0.318123	0.731526	Unchanged
ENSG00000274080	NA	lncRNA	novel transcript	0.386814	0.637839	2.72073	0.115535	0.522384	Unchanged
ENSG00000235910	APOA1-AS	lncRNA	APOA1 antisense RNA [Source:HGNC Symbol;Acc:HGNC:40079]	0.386579	-0.936076	0.730232	0.403485	0.790192	Unchanged
ENSG00000105327	BBC3	protein_coding	BCL2 binding component 3 [Source:HGNC Symbol;Acc:HGNC:17868]	0.386459	4.07968	9.53187	0.00607823	0.171639	Unchanged
ENSG00000235169	SMIM1	protein_coding	small integral membrane protein 1 (Vel blood group) [Source:HGNC Symbol;Acc:HGNC:44204]	0.385816	-0.382924	1.74676	0.202023	0.623866	Unchanged
ENSG00000185008	ROBO2	protein_coding	roundabout guidance receptor 2 [Source:HGNC Symbol;Acc:HGNC:10250]	0.385686	3.57204	9.25593	0.00671758	0.177293	Unchanged
ENSG00000285649	NA	lncRNA	novel transcript, antisense to DPH2 and ATP6V0B	0.385651	-1.21413	1.02141	0.324919	0.736289	Unchanged
ENSG00000262703	NA	lncRNA	novel transcript, antisense to RMI2	0.38561	-0.132733	1.97153	0.176467	0.597479	Unchanged
ENSG00000184908	CLCNKB	protein_coding	chloride voltage-gated channel Kb [Source:HGNC Symbol;Acc:HGNC:2027]	0.385458	-0.156311	1.59524	0.221904	0.647024	Unchanged
ENSG00000239254	NA	processed_pseudogene	Male-specific lethal-3 homolog 1 (Msl3l1) pseudogene	0.384958	-0.849533	1.08857	0.30992	0.724143	Unchanged
ENSG00000145244	CORIN	protein_coding	corin, serine peptidase [Source:HGNC Symbol;Acc:HGNC:19012]	0.384914	-0.12028	1.4602	0.241766	0.668807	Unchanged
ENSG00000026103	FAS	protein_coding	Fas cell surface death receptor [Source:HGNC Symbol;Acc:HGNC:11920]	0.384894	3.96691	8.33313	0.00946965	0.203302	Unchanged
ENSG00000279175	NA	lncRNA	novel transcript, antisense to PARVB	0.384889	-0.378079	1.39822	0.25165	0.677036	Unchanged
ENSG00000161955	TNFSF13	protein_coding	TNF superfamily member 13 [Source:HGNC Symbol;Acc:HGNC:11928]	0.384797	1.14469	3.59946	0.0731477	0.438605	Unchanged
ENSG00000281005	LINC00921	lncRNA	long intergenic non-protein coding RNA 921 [Source:HGNC Symbol;Acc:HGNC:26830]	0.384741	0.302758	1.23569	0.280212	0.698049	Unchanged
ENSG00000169862	CTNND2	protein_coding	catenin delta 2 [Source:HGNC Symbol;Acc:HGNC:2516]	0.384649	-1.1257	1.12216	0.302773	0.717661	Unchanged
ENSG00000254604	NA	lncRNA	novel transcript	0.384497	-0.868549	1.16757	0.293465	0.709929	Unchanged
ENSG00000123240	OPTN	protein_coding	optineurin [Source:HGNC Symbol;Acc:HGNC:17142]	0.384483	6.0237	12.8284	0.00199698	0.103603	Unchanged
ENSG00000102174	PHEX	protein_coding	phosphate regulating endopeptidase homolog X-linked [Source:HGNC Symbol;Acc:HGNC:8918]	0.384199	-0.538308	1.64554	0.21504	0.639286	Unchanged
ENSG00000186648	CARMIL3	protein_coding	capping protein regulator and myosin 1 linker 3 [Source:HGNC Symbol;Acc:HGNC:20272]	0.384041	1.23461	2.59271	0.123893	0.533912	Unchanged
ENSG00000248538	LOC157273	lncRNA	novel transcript	0.383765	0.411335	2.19098	0.155259	0.572742	Unchanged
ENSG00000239382	ALKBH6	protein_coding	alkB homolog 6 [Source:HGNC Symbol;Acc:HGNC:28243]	0.383582	1.96698	7.19476	0.0147653	0.238857	Unchanged
ENSG00000082293	COL19A1	protein_coding	collagen type XIX alpha 1 chain [Source:HGNC Symbol;Acc:HGNC:2196]	0.382713	1.20794	5.09317	0.036028	0.337736	Unchanged
ENSG00000108932	SLC16A6	protein_coding	solute carrier family 16 member 6 [Source:HGNC Symbol;Acc:HGNC:10927]	0.382504	2.3549	7.14794	0.0150455	0.240126	Unchanged
ENSG00000004777	ARHGAP33	protein_coding	Rho GTPase activating protein 33 [Source:HGNC Symbol;Acc:HGNC:23085]	0.382403	3.62442	5.54926	0.029418	0.312429	Unchanged
ENSG00000136099	PCDH8	protein_coding	protocadherin 8 [Source:HGNC Symbol;Acc:HGNC:8660]	0.38218	0.622119	2.96394	0.101429	0.498441	Unchanged
ENSG00000170959	DCDC1	protein_coding	doublecortin domain containing 1 [Source:HGNC Symbol;Acc:HGNC:20625]	0.381675	0.191447	2.35852	0.141133	0.555998	Unchanged
ENSG00000254343	NA	lncRNA	novel transcript	0.381647	-0.957531	0.904351	0.353593	0.758746	Unchanged
ENSG00000229980	TOB1-AS1	lncRNA	TOB1 antisense RNA 1 [Source:HGNC Symbol;Acc:HGNC:44340]	0.381603	-0.512163	1.33119	0.262943	0.687079	Unchanged
ENSG00000276564	NA	lncRNA	novel transcript	0.381589	0.0142087	1.36963	0.256388	0.682272	Unchanged
ENSG00000156113	KCNMA1	protein_coding	potassium calcium-activated channel subfamily M alpha 1 [Source:HGNC Symbol;Acc:HGNC:6284]	0.381376	-0.236613	1.15739	0.295517	0.712094	Unchanged
ENSG00000131773	KHDRBS3	protein_coding	KH RNA binding domain containing, signal transduction associated 3 [Source:HGNC Symbol;Acc:HGNC:18117]	0.381334	4.66198	22.9493	0.000128099	0.0237349	Unchanged
ENSG00000225177	NA	lncRNA	novel transcript	0.381184	2.01547	6.52335	0.0194182	0.267447	Unchanged
ENSG00000138400	MDH1B	protein_coding	malate dehydrogenase 1B [Source:HGNC Symbol;Acc:HGNC:17836]	0.380574	0.368855	3.11428	0.0937248	0.482894	Unchanged
ENSG00000267302	RNFT1-DT	lncRNA	RNFT1 divergent transcript [Source:HGNC Symbol;Acc:HGNC:51346]	0.38055	-1.28842	0.929915	0.34752	0.754334	Unchanged
ENSG00000108679	LGALS3BP	protein_coding	galectin 3 binding protein [Source:HGNC Symbol;Acc:HGNC:6564]	0.380537	8.97245	11.2639	0.00332748	0.137319	Unchanged
ENSG00000262333	NA	processed_pseudogene	heterogeneous nuclear ribonucleoprotein A1 pseudogene 16 [Source:HGNC Symbol;Acc:HGNC:39134]	0.380534	1.15608	3.10473	0.0941933	0.483699	Unchanged
ENSG00000117525	F3	protein_coding	coagulation factor III, tissue factor [Source:HGNC Symbol;Acc:HGNC:3541]	0.3804	1.54551	4.11958	0.0566737	0.397829	Unchanged
ENSG00000134668	SPOCD1	protein_coding	SPOC domain containing 1 [Source:HGNC Symbol;Acc:HGNC:26338]	0.380285	0.98552	2.49603	0.130685	0.542643	Unchanged
ENSG00000228172	NA	lncRNA	novel transcript	0.380008	-0.295064	1.10909	0.305528	0.72049	Unchanged
ENSG00000260430	NA	lncRNA	novel transcript	0.379985	0.282028	1.80761	0.194673	0.61768	Unchanged
ENSG00000231887	PRH1	protein_coding	proline rich protein HaeIII subfamily 1 [Source:HGNC Symbol;Acc:HGNC:9366]	0.379711	0.0458852	3.01242	0.103045	0.501366	Unchanged
ENSG00000168026	TTC21A	protein_coding	tetratricopeptide repeat domain 21A [Source:HGNC Symbol;Acc:HGNC:30761]	0.379677	2.02459	9.14105	0.00700566	0.179836	Unchanged
ENSG00000228817	NA	lncRNA	BACH1 intronic transcript 2 [Source:HGNC Symbol;Acc:HGNC:40007]	0.379602	-0.562921	0.907705	0.352722	0.758003	Unchanged
ENSG00000285816	POLA2	protein_coding	novel protein, POLA2-CDC42EP2 readthrough	0.379536	-0.812463	1.55651	0.227379	0.653514	Unchanged
ENSG00000237757	NA	processed_pseudogene	eukaryotic translation elongation factor 1 alpha 1 pseudogene 30 [Source:HGNC Symbol;Acc:HGNC:37906]	0.379009	-0.861685	1.10719	0.30593	0.721158	Unchanged
ENSG00000162241	SLC25A45	protein_coding	solute carrier family 25 member 45 [Source:HGNC Symbol;Acc:HGNC:27442]	0.378981	2.60646	9.51292	0.00611988	0.171646	Unchanged
ENSG00000163346	PBXIP1	protein_coding	PBX homeobox interacting protein 1 [Source:HGNC Symbol;Acc:HGNC:21199]	0.378847	4.69376	17.9072	0.000454004	0.0515238	Unchanged
ENSG00000158683	PKD1L1	protein_coding	polycystin 1 like 1, transient receptor potential channel interacting [Source:HGNC Symbol;Acc:HGNC:18053]	0.378652	0.167934	2.15991	0.158065	0.576218	Unchanged
ENSG00000271151	NA	lncRNA	novel transcript	0.378552	-0.744944	0.888477	0.357756	0.761051	Unchanged
ENSG00000277007	NA	lncRNA	novel transcript	0.378499	0.843564	2.8828	0.105896	0.506172	Unchanged
ENSG00000287625	NA	lncRNA	novel transcript	0.377995	0.127232	1.26811	0.274185	0.694265	Unchanged
ENSG00000260296	NA	lncRNA	novel transcript, overlapping N4BP2	0.377947	-1.00391	0.764916	0.392747	0.784461	Unchanged
ENSG00000255423	EBLN2	protein_coding	endogenous Bornavirus like nucleoprotein 2 [Source:HGNC Symbol;Acc:HGNC:25493]	0.377882	2.16938	6.70904	0.0179842	0.257436	Unchanged
ENSG00000162733	DDR2	protein_coding	discoidin domain receptor tyrosine kinase 2 [Source:HGNC Symbol;Acc:HGNC:2731]	0.377576	4.84902	13.9848	0.00139413	0.0920528	Unchanged
ENSG00000259381	NA	processed_pseudogene	WD repeat domain 12 (WDR12) pseudogene	0.377411	-0.539624	0.773347	0.390202	0.782419	Unchanged
ENSG00000237719	NA	processed_pseudogene	nudix (nucleoside diphosphate linked moiety X) type 5 motif (NUDT5) pseudogene	0.377355	0.471806	2.27214	0.148212	0.564786	Unchanged
ENSG00000279267	NA	TEC	TEC	0.377283	-0.0836545	1.13377	0.300357	0.71654	Unchanged
ENSG00000116793	PHTF1	protein_coding	putative homeodomain transcription factor 1 [Source:HGNC Symbol;Acc:HGNC:8939]	0.376899	5.32498	23.9895	0.000100689	0.0194501	Unchanged
ENSG00000269694	NA	lncRNA	novel transcript, antisense to CERS1	0.376727	-0.74533	0.902687	0.354026	0.758928	Unchanged
ENSG00000230454	NA	lncRNA	novel transcript	0.376679	0.582156	2.5488	0.126924	0.536976	Unchanged
ENSG00000135596	MICAL1	protein_coding	microtubule associated monooxygenase, calponin and LIM domain containing 1 [Source:HGNC Symbol;Acc:HGNC:20619]	0.376611	3.55742	7.74463	0.0118782	0.222127	Unchanged
ENSG00000251143	LOC100128494	lncRNA	novel transcript	0.376525	-0.32462	1.09108	0.309378	0.723928	Unchanged
ENSG00000285928	NA	lncRNA	novel transcript	0.376397	-0.0797675	1.12796	0.301562	0.717287	Unchanged
ENSG00000285872	NA	lncRNA	novel transcript	0.37621	-0.485355	0.904685	0.353506	0.758746	Unchanged
ENSG00000252412	NA	misc_RNA	Y RNA [Source:RFAM;Acc:RF00019]	0.37617	-1.26973	0.486311	0.494047	0.836978	Unchanged
ENSG00000166333	ILK	protein_coding	integrin linked kinase [Source:HGNC Symbol;Acc:HGNC:6040]	0.376099	-0.108238	1.78261	0.197652	0.620124	Unchanged
ENSG00000183856	IQGAP3	protein_coding	IQ motif containing GTPase activating protein 3 [Source:HGNC Symbol;Acc:HGNC:20669]	0.376013	6.77119	18.0267	0.000439664	0.0511144	Unchanged
ENSG00000228487	NA	lncRNA	novel transcript, antisense to RALGPS1	0.375491	-0.711666	0.711438	0.409491	0.792379	Unchanged
ENSG00000166532	RIMKLB	protein_coding	ribosomal modification protein rimK like family member B [Source:HGNC Symbol;Acc:HGNC:29228]	0.375342	5.86812	19.2918	0.000315118	0.0434968	Unchanged
ENSG00000184545	DUSP8	protein_coding	dual specificity phosphatase 8 [Source:HGNC Symbol;Acc:HGNC:3074]	0.375033	4.0282	9.52768	0.00608741	0.171639	Unchanged
ENSG00000230295	NA	unprocessed_pseudogene	general transcription factor IIi pseudogene 23 [Source:HGNC Symbol;Acc:HGNC:51735]	0.37503	0.21067	1.25134	0.27728	0.696769	Unchanged
ENSG00000177943	MAMDC4	protein_coding	MAM domain containing 4 [Source:HGNC Symbol;Acc:HGNC:24083]	0.375019	1.87495	4.39374	0.0497346	0.378809	Unchanged
ENSG00000206754	SNORD101	snoRNA	small nucleolar RNA, C/D box 101 [Source:HGNC Symbol;Acc:HGNC:32764]	0.374697	-0.0373628	1.35669	0.25857	0.682688	Unchanged
ENSG00000184898	RBM43	protein_coding	RNA binding motif protein 43 [Source:HGNC Symbol;Acc:HGNC:24790]	0.374536	3.27008	5.72105	0.0272943	0.303986	Unchanged
ENSG00000256576	LINC02361	lncRNA	long intergenic non-protein coding RNA 2361 [Source:HGNC Symbol;Acc:HGNC:53283]	0.37424	0.491287	3.27483	0.0862451	0.466232	Unchanged
ENSG00000186446	ZNF501	protein_coding	zinc finger protein 501 [Source:HGNC Symbol;Acc:HGNC:23717]	0.373864	2.10885	4.65892	0.043935	0.36283	Unchanged
ENSG00000264070	NA	processed_pseudogene	DND microRNA-mediated repression inhibitor 1 pseudogene 1 [Source:HGNC Symbol;Acc:HGNC:31444]	0.37384	0.0658368	2.06603	0.166925	0.585758	Unchanged
ENSG00000159640	ACE	protein_coding	angiotensin I converting enzyme [Source:HGNC Symbol;Acc:HGNC:2707]	0.373514	0.968658	2.39486	0.138277	0.553901	Unchanged
ENSG00000232926	RPL8P5	processed_pseudogene	ribosomal protein L8 (RPL8) pseudogene	0.373476	-0.546963	1.00926	0.32774	0.737618	Unchanged
ENSG00000140749	IGSF6	protein_coding	immunoglobulin superfamily member 6 [Source:HGNC Symbol;Acc:HGNC:5953]	0.373456	0.375169	1.35817	0.258319	0.682688	Unchanged
ENSG00000134698	AGO4	protein_coding	argonaute RISC component 4 [Source:HGNC Symbol;Acc:HGNC:18424]	0.373371	5.25845	14.8383	0.00107897	0.0783681	Unchanged
ENSG00000251484	NA	processed_pseudogene	poly(rC) binding protein 1 (PCBP1) pseudogene	0.373344	-0.145268	1.44578	0.244019	0.670832	Unchanged
ENSG00000231329	NA	lncRNA	novel transcript	0.373136	-0.81216	0.410506	0.529387	0.8547	Unchanged
ENSG00000279315	NA	TEC	TEC	0.372941	0.0739604	1.186	0.289797	0.706992	Unchanged
ENSG00000131374	TBC1D5	protein_coding	TBC1 domain family member 5 [Source:HGNC Symbol;Acc:HGNC:19166]	0.372056	5.24056	15.5637	0.000872669	0.071058	Unchanged
ENSG00000279652	NA	lncRNA	novel transcript	0.371951	0.391117	1.00089	0.329703	0.739668	Unchanged
ENSG00000188372	ZP3	protein_coding	zona pellucida glycoprotein 3 [Source:HGNC Symbol;Acc:HGNC:13189]	0.371882	0.496279	1.27624	0.272701	0.693898	Unchanged
ENSG00000139540	SLC39A5	protein_coding	solute carrier family 39 member 5 [Source:HGNC Symbol;Acc:HGNC:20502]	0.371868	-0.948115	0.510386	0.483682	0.831099	Unchanged
ENSG00000278876	NA	TEC	TEC	0.371852	-0.476625	1.1287	0.301409	0.717015	Unchanged
ENSG00000278997	NA	TEC	TEC	0.37174	-0.344484	1.15204	0.296604	0.713072	Unchanged
ENSG00000251562	MALAT1	lncRNA	metastasis associated lung adenocarcinoma transcript 1 [Source:HGNC Symbol;Acc:HGNC:29665]	0.371575	3.62345	9.71725	0.00568695	0.165222	Unchanged
ENSG00000213983	AP1G2	protein_coding	adaptor related protein complex 1 subunit gamma 2 [Source:HGNC Symbol;Acc:HGNC:556]	0.37138	4.55111	15.7421	0.000828919	0.0696829	Unchanged
ENSG00000185883	ATP6V0C	protein_coding	ATPase H+ transporting V0 subunit c [Source:HGNC Symbol;Acc:HGNC:855]	0.370334	-1.22223	0.235146	0.633293	0.894873	Unchanged
ENSG00000286064	NA	unprocessed_pseudogene	aldo-keto reductase family pseudogene	0.370168	0.215072	1.89593	0.184589	0.607205	Unchanged
ENSG00000250802	ZBED3-AS1	lncRNA	ZBED3 antisense RNA 1 [Source:HGNC Symbol;Acc:HGNC:44188]	0.37015	3.0831	6.70423	0.0180198	0.257436	Unchanged
ENSG00000224505	NA	lncRNA	novel transcript, antisense to HEXIM1 and HEXIM2	0.370108	0.25317	1.65197	0.214182	0.638073	Unchanged
ENSG00000113248	PCDHB15	protein_coding	protocadherin beta 15 [Source:HGNC Symbol;Acc:HGNC:8686]	0.370004	-0.592812	1.33976	0.261462	0.685578	Unchanged
ENSG00000261008	LINC01572	lncRNA	long intergenic non-protein coding RNA 1572 [Source:HGNC Symbol;Acc:HGNC:51385]	0.369715	1.72803	5.8678	0.0256171	0.297921	Unchanged
ENSG00000168062	BATF2	protein_coding	basic leucine zipper ATF-like transcription factor 2 [Source:HGNC Symbol;Acc:HGNC:25163]	0.369658	2.56422	1.4589	0.241968	0.668868	Unchanged
ENSG00000232807	NA	lncRNA	novel transcript, antisense to FBXO18	0.369605	0.603807	2.77849	0.111985	0.517413	Unchanged
ENSG00000200677	NA	snoRNA	Small nucleolar RNA SNORD18 [Source:RFAM;Acc:RF00093]	0.369433	-1.16841	0.468221	0.502092	0.839382	Unchanged
ENSG00000184678	H2BC21	protein_coding	H2B clustered histone 21 [Source:HGNC Symbol;Acc:HGNC:4760]	0.369338	2.58904	8.01154	0.0107098	0.212818	Unchanged
ENSG00000228393	NA	lncRNA	long intergenic non-protein coding RNA 1004 [Source:HGNC Symbol;Acc:HGNC:48961]	0.369265	2.2128	8.05351	0.010538	0.210515	Unchanged
ENSG00000175985	PLEKHD1	protein_coding	pleckstrin homology and coiled-coil domain containing D1 [Source:HGNC Symbol;Acc:HGNC:20148]	0.369174	-0.43957	1.01396	0.326646	0.736819	Unchanged
ENSG00000149926	TLCD3B	protein_coding	TLC domain containing 3B [Source:HGNC Symbol;Acc:HGNC:25295]	0.369144	0.616899	2.42451	0.135998	0.551209	Unchanged
ENSG00000175264	CHST1	protein_coding	carbohydrate sulfotransferase 1 [Source:HGNC Symbol;Acc:HGNC:1969]	0.369114	0.525965	2.70669	0.116418	0.523692	Unchanged
ENSG00000270039	NA	lncRNA	novel transcript	0.369038	-0.325836	1.36017	0.25798	0.682688	Unchanged
ENSG00000165181	SHOC1	protein_coding	shortage in chiasmata 1 [Source:HGNC Symbol;Acc:HGNC:26535]	0.36858	-1.21515	0.889047	0.357605	0.761051	Unchanged
ENSG00000230461	PROX1-AS1	lncRNA	PROX1 antisense RNA 1 [Source:HGNC Symbol;Acc:HGNC:43656]	0.368548	-0.579148	1.20024	0.287006	0.705003	Unchanged
ENSG00000269570	NA	lncRNA	novel transcript, antisense to ZFP91	0.368255	-0.875757	0.595989	0.449636	0.814332	Unchanged
ENSG00000278986	NA	TEC	TEC	0.368235	-0.144356	1.68043	0.210436	0.63505	Unchanged
ENSG00000141338	ABCA8	protein_coding	ATP binding cassette subfamily A member 8 [Source:HGNC Symbol;Acc:HGNC:38]	0.368218	-0.0252704	1.95654	0.178042	0.599858	Unchanged
ENSG00000248971	KRT8P46	processed_pseudogene	keratin 8 pseudogene 46 [Source:HGNC Symbol;Acc:HGNC:39880]	0.368055	0.745572	2.61161	0.122615	0.533287	Unchanged
ENSG00000258457	AJUBA-DT	lncRNA	novel transcript, antisense to C14orf93	0.367819	-0.339065	1.49452	0.236507	0.663032	Unchanged
ENSG00000270179	NA	lncRNA	novel transcript	0.367582	-0.494531	1.46323	0.241296	0.668413	Unchanged
ENSG00000173137	ADCK5	protein_coding	aarF domain containing kinase 5 [Source:HGNC Symbol;Acc:HGNC:21738]	0.367493	2.26323	4.05057	0.0585917	0.402691	Unchanged
ENSG00000140368	PSTPIP1	protein_coding	proline-serine-threonine phosphatase interacting protein 1 [Source:HGNC Symbol;Acc:HGNC:9580]	0.367276	-1.27764	0.804051	0.381138	0.778133	Unchanged
ENSG00000237200	NA	lncRNA	ZBTB40 intronic transcript 1 [Source:HGNC Symbol;Acc:HGNC:41493]	0.367187	-1.23184	1.06496	0.345505	0.753323	Unchanged
ENSG00000259514	NA	lncRNA	novel transcript, antisense to ISL2	0.367151	0.0375851	1.51499	0.233442	0.659126	Unchanged
ENSG00000278993	NA	TEC	novel transcript	0.367146	0.63438	2.44757	0.134258	0.547831	Unchanged
ENSG00000213930	GALT	protein_coding	galactose-1-phosphate uridylyltransferase [Source:HGNC Symbol;Acc:HGNC:4135]	0.367085	2.40906	4.63978	0.0443267	0.363707	Unchanged
ENSG00000172197	MBOAT1	protein_coding	membrane bound O-acyltransferase domain containing 1 [Source:HGNC Symbol;Acc:HGNC:21579]	0.367081	3.16962	12.4045	0.00228661	0.11072	Unchanged
ENSG00000113971	NPHP3	protein_coding	nephrocystin 3 [Source:HGNC Symbol;Acc:HGNC:7907]	0.366832	3.54261	15.8761	0.000797661	0.0683204	Unchanged
ENSG00000285532	NA	lncRNA	long intergenic non-protein coding RNA 2788 [Source:HGNC Symbol;Acc:HGNC:54309]	0.366804	-0.578246	0.588793	0.452344	0.8156	Unchanged
ENSG00000006432	MAP3K9	protein_coding	mitogen-activated protein kinase kinase kinase 9 [Source:HGNC Symbol;Acc:HGNC:6861]	0.366161	5.86766	19.248	0.000318703	0.0434968	Unchanged
ENSG00000110719	TCIRG1	protein_coding	T cell immune regulator 1, ATPase H+ transporting V0 subunit a3 [Source:HGNC Symbol;Acc:HGNC:11647]	0.366017	2.8787	5.96907	0.0245277	0.294549	Unchanged
ENSG00000280061	NA	TEC	TEC	0.365922	-0.0281906	1.65159	0.214232	0.638073	Unchanged
ENSG00000149150	SLC43A1	protein_coding	solute carrier family 43 member 1 [Source:HGNC Symbol;Acc:HGNC:9225]	0.365656	4.24223	9.03291	0.00728952	0.183075	Unchanged
ENSG00000175105	ZNF654	protein_coding	zinc finger protein 654 [Source:HGNC Symbol;Acc:HGNC:25612]	0.365623	4.84845	10.6693	0.00407289	0.147584	Unchanged
ENSG00000116652	NA	lncRNA	deleted in lymphocytic leukemia 2 like [Source:HGNC Symbol;Acc:HGNC:13225]	0.365453	0.805522	2.72862	0.115042	0.521508	Unchanged
ENSG00000163576	EFHB	protein_coding	EF-hand domain family member B [Source:HGNC Symbol;Acc:HGNC:26330]	0.365414	-1.26047	0.654425	0.428578	0.80286	Unchanged
ENSG00000144821	MYH15	protein_coding	myosin heavy chain 15 [Source:HGNC Symbol;Acc:HGNC:31073]	0.365383	1.1124	3.49763	0.0769896	0.444197	Unchanged
ENSG00000021762	OSBPL5	protein_coding	oxysterol binding protein like 5 [Source:HGNC Symbol;Acc:HGNC:16392]	0.365245	3.69293	7.19135	0.0147855	0.238857	Unchanged
ENSG00000242797	NA	lncRNA	GLYCTK antisense RNA 1 [Source:HGNC Symbol;Acc:HGNC:41043]	0.36516	-1.25841	0.588503	0.452454	0.815665	Unchanged
ENSG00000143387	CTSK	protein_coding	cathepsin K [Source:HGNC Symbol;Acc:HGNC:2536]	0.364516	1.83849	6.7028	0.0180304	0.257436	Unchanged
ENSG00000158423	RIBC1	protein_coding	RIB43A domain with coiled-coils 1 [Source:HGNC Symbol;Acc:HGNC:26537]	0.364449	1.569	3.33658	0.0835555	0.459854	Unchanged
ENSG00000088538	DOCK3	protein_coding	dedicator of cytokinesis 3 [Source:HGNC Symbol;Acc:HGNC:2989]	0.364439	5.27824	17.3552	0.000527349	0.0563271	Unchanged
ENSG00000110693	SOX6	protein_coding	SRY-box transcription factor 6 [Source:HGNC Symbol;Acc:HGNC:16421]	0.363571	3.40824	12.8435	0.00198744	0.103603	Unchanged
ENSG00000127588	GNG13	protein_coding	G protein subunit gamma 13 [Source:HGNC Symbol;Acc:HGNC:14131]	0.363128	-0.182731	1.32581	0.263877	0.687717	Unchanged
ENSG00000140398	NEIL1	protein_coding	nei like DNA glycosylase 1 [Source:HGNC Symbol;Acc:HGNC:18448]	0.362914	4.40107	15.1357	0.000988488	0.0734792	Unchanged
ENSG00000180385	NA	transcribed_unprocessed_pseudogene	EMC3 antisense RNA 1 [Source:HGNC Symbol;Acc:HGNC:49223]	0.362829	2.04967	5.75906	0.0268483	0.302123	Unchanged
ENSG00000206120	NA	transcribed_unitary_pseudogene	EGF like and EMI domain containing 1, pseudogene [Source:HGNC Symbol;Acc:HGNC:25149]	0.36263	0.763473	2.5204	0.128932	0.539649	Unchanged
ENSG00000233585	LOC100420869	transcribed_processed_pseudogene	acetyl-Coenzyme A acyltransferase 2 (mitochondrial 3-oxoacyl-Coenzyme A thiolase) (ACAA2) pseudogene	0.362541	-1.212	0.425824	0.521885	0.850587	Unchanged
ENSG00000131634	TMEM204	protein_coding	transmembrane protein 204 [Source:HGNC Symbol;Acc:HGNC:14158]	0.362499	0.0393042	1.52898	0.231376	0.657485	Unchanged
ENSG00000108551	RASD1	protein_coding	ras related dexamethasone induced 1 [Source:HGNC Symbol;Acc:HGNC:15828]	0.362495	0.417606	2.13382	0.160468	0.579956	Unchanged
ENSG00000133640	LRRIQ1	protein_coding	leucine rich repeats and IQ motif containing 1 [Source:HGNC Symbol;Acc:HGNC:25708]	0.362383	2.11948	4.41674	0.0491982	0.376461	Unchanged
ENSG00000170703	TTLL6	protein_coding	tubulin tyrosine ligase like 6 [Source:HGNC Symbol;Acc:HGNC:26664]	0.362342	-0.42787	1.11302	0.304695	0.719461	Unchanged
ENSG00000235257	ITGA9-AS1	lncRNA	ITGA9 antisense RNA 1 [Source:HGNC Symbol;Acc:HGNC:49668]	0.362278	1.38886	4.82659	0.0406681	0.353862	Unchanged
ENSG00000244165	P2RY11	protein_coding	purinergic receptor P2Y11 [Source:HGNC Symbol;Acc:HGNC:8540]	0.362147	3.17233	6.42114	0.0202623	0.272003	Unchanged
ENSG00000184144	CNTN2	protein_coding	contactin 2 [Source:HGNC Symbol;Acc:HGNC:2172]	0.361924	-0.553319	0.887918	0.357904	0.761051	Unchanged
ENSG00000235513	NA	lncRNA	L3MBTL2 antisense RNA 1 [Source:HGNC Symbol;Acc:HGNC:40847]	0.361897	0.642671	3.15335	0.0918371	0.478639	Unchanged
ENSG00000229298	TUBB8P1	processed_pseudogene	tubulin beta 8 class VIII pseudogene 1 [Source:HGNC Symbol;Acc:HGNC:42182]	0.361874	-0.392537	1.08771	0.310105	0.724143	Unchanged
ENSG00000180354	MTURN	protein_coding	maturin, neural progenitor differentiation regulator homolog [Source:HGNC Symbol;Acc:HGNC:25457]	0.361816	5.34667	19.1847	0.000323976	0.0434968	Unchanged
ENSG00000286707	NA	lncRNA	novel transcript	0.361812	-0.156624	1.58465	0.223384	0.649704	Unchanged
ENSG00000008300	CELSR3	protein_coding	cadherin EGF LAG seven-pass G-type receptor 3 [Source:HGNC Symbol;Acc:HGNC:3230]	0.361678	6.29623	11.6649	0.00291102	0.128297	Unchanged
ENSG00000141337	ARSG	protein_coding	arylsulfatase G [Source:HGNC Symbol;Acc:HGNC:24102]	0.361557	2.41352	7.41992	0.0134972	0.231789	Unchanged
ENSG00000185386	MAPK11	protein_coding	mitogen-activated protein kinase 11 [Source:HGNC Symbol;Acc:HGNC:6873]	0.361532	1.57969	3.1797	0.0905889	0.475684	Unchanged
ENSG00000112706	IMPG1	protein_coding	interphotoreceptor matrix proteoglycan 1 [Source:HGNC Symbol;Acc:HGNC:6055]	0.36132	-1.28881	0.625673	0.438738	0.809126	Unchanged
ENSG00000157429	ZNF19	protein_coding	zinc finger protein 19 [Source:HGNC Symbol;Acc:HGNC:12981]	0.3613	1.96417	4.79439	0.0412733	0.35616	Unchanged
ENSG00000270890	NA	processed_pseudogene	synaptophysin-like 1 (SYPL1) pseudogene	0.361202	1.45095	4.05774	0.0583888	0.402199	Unchanged
ENSG00000053438	NNAT	protein_coding	neuronatin [Source:HGNC Symbol;Acc:HGNC:7860]	0.360673	1.04693	2.57497	0.125106	0.534805	Unchanged
ENSG00000163898	LIPH	protein_coding	lipase H [Source:HGNC Symbol;Acc:HGNC:18483]	0.360496	-0.743883	0.65403	0.428715	0.80291	Unchanged
ENSG00000161381	PLXDC1	protein_coding	plexin domain containing 1 [Source:HGNC Symbol;Acc:HGNC:20945]	0.359909	1.00064	3.46161	0.078404	0.446568	Unchanged
ENSG00000279432	NA	TEC	novel transcript	0.359619	0.283132	1.32838	0.26343	0.687286	Unchanged
ENSG00000140465	CYP1A1	protein_coding	cytochrome P450 family 1 subfamily A member 1 [Source:HGNC Symbol;Acc:HGNC:2595]	0.359406	1.19382	4.48137	0.0477262	0.373281	Unchanged
ENSG00000267040	LOC100505549	lncRNA	novel transcript, antisense to ATP8B1	0.359283	1.03864	2.77473	0.112212	0.517477	Unchanged
ENSG00000185658	BRWD1	protein_coding	bromodomain and WD repeat domain containing 1 [Source:HGNC Symbol;Acc:HGNC:12760]	0.359164	7.0884	12.4224	0.0022735	0.11072	Unchanged
ENSG00000100445	SDR39U1	protein_coding	short chain dehydrogenase/reductase family 39U member 1 [Source:HGNC Symbol;Acc:HGNC:20275]	0.359077	2.68184	6.14186	0.0227877	0.283993	Unchanged
ENSG00000273338	NA	lncRNA	novel transcript, antisense to DNAJB4	0.359058	-0.719537	0.994723	0.33116	0.74077	Unchanged
ENSG00000226310	NA	lncRNA	novel transcript	0.358562	-0.875235	0.606607	0.445688	0.812607	Unchanged
ENSG00000279762	NA	lncRNA	novel transcript, antisense to PSMD11	0.358428	-1.10854	0.691366	0.416058	0.796314	Unchanged
ENSG00000263301	NA	lncRNA	novel transcript, antisense to FGF11	0.358407	-0.791266	1.32699	0.273521	0.693898	Unchanged
ENSG00000166800	LDHAL6A	protein_coding	lactate dehydrogenase A like 6A [Source:HGNC Symbol;Acc:HGNC:28335]	0.358305	-0.116732	1.63436	0.216542	0.641221	Unchanged
ENSG00000184979	USP18	protein_coding	ubiquitin specific peptidase 18 [Source:HGNC Symbol;Acc:HGNC:12616]	0.358295	5.41642	7.75268	0.011841	0.222127	Unchanged
ENSG00000171388	APLN	protein_coding	apelin [Source:HGNC Symbol;Acc:HGNC:16665]	0.358107	1.52975	4.01981	0.0594707	0.405052	Unchanged
ENSG00000188869	TMC3	protein_coding	transmembrane channel like 3 [Source:HGNC Symbol;Acc:HGNC:22995]	0.358064	-0.637987	1.15842	0.295309	0.711831	Unchanged
ENSG00000134109	EDEM1	protein_coding	ER degradation enhancing alpha-mannosidase like protein 1 [Source:HGNC Symbol;Acc:HGNC:18967]	0.357735	6.73211	18.81	0.000357226	0.0453602	Unchanged
ENSG00000054690	PLEKHH1	protein_coding	pleckstrin homology, MyTH4 and FERM domain containing H1 [Source:HGNC Symbol;Acc:HGNC:17733]	0.357584	5.27911	17.6146	0.000491362	0.0540737	Unchanged
ENSG00000115339	GALNT3	protein_coding	polypeptide N-acetylgalactosaminyltransferase 3 [Source:HGNC Symbol;Acc:HGNC:4125]	0.357172	1.08918	2.44998	0.134077	0.547586	Unchanged
ENSG00000137573	SULF1	protein_coding	sulfatase 1 [Source:HGNC Symbol;Acc:HGNC:20391]	0.357158	4.6038	5.41803	0.0311669	0.319676	Unchanged
ENSG00000196507	TCEAL3	protein_coding	transcription elongation factor A like 3 [Source:HGNC Symbol;Acc:HGNC:28247]	0.356958	1.6698	4.83428	0.040525	0.353736	Unchanged
ENSG00000203279	NA	lncRNA	novel transcript	0.3565	0.673147	2.09151	0.164462	0.582881	Unchanged
ENSG00000257543	NA	lncRNA	novel transcript	0.356487	-1.23057	0.625086	0.438949	0.809126	Unchanged
ENSG00000181804	SLC9A9	protein_coding	solute carrier family 9 member A9 [Source:HGNC Symbol;Acc:HGNC:20653]	0.356261	1.23501	3.63725	0.0717789	0.436292	Unchanged
ENSG00000206559	ZCWPW2	protein_coding	zinc finger CW-type and PWWP domain containing 2 [Source:HGNC Symbol;Acc:HGNC:23574]	0.356188	-0.957498	0.821907	0.37601	0.775135	Unchanged
ENSG00000272791	NA	lncRNA	novel transcript	0.355837	0.117643	1.74014	0.202844	0.625439	Unchanged
ENSG00000089820	ARHGAP4	protein_coding	Rho GTPase activating protein 4 [Source:HGNC Symbol;Acc:HGNC:674]	0.355748	0.6613	3.55441	0.0748192	0.440288	Unchanged
ENSG00000250979	NA	unprocessed_pseudogene	transient receptor potential cation channel, subfamily A, member 1 (TRPA1) pseudogene	0.355721	-0.967004	0.887554	0.358	0.761051	Unchanged
ENSG00000204681	GABBR1	protein_coding	gamma-aminobutyric acid type B receptor subunit 1 [Source:HGNC Symbol;Acc:HGNC:4070]	0.355565	4.61461	16.8049	0.000613783	0.0594637	Unchanged
ENSG00000236204	LINC01376	lncRNA	long intergenic non-protein coding RNA 1376 [Source:HGNC Symbol;Acc:HGNC:50637]	0.355289	-0.889602	0.677678	0.42063	0.799072	Unchanged
ENSG00000185189	NRBP2	protein_coding	nuclear receptor binding protein 2 [Source:HGNC Symbol;Acc:HGNC:19339]	0.355279	3.16519	11.9727	0.00263066	0.121237	Unchanged
ENSG00000008226	DLEC1	protein_coding	DLEC1 cilia and flagella associated protein [Source:HGNC Symbol;Acc:HGNC:2899]	0.355203	0.0436297	1.31745	0.265339	0.688377	Unchanged
ENSG00000224281	SLC25A5-AS1	lncRNA	SLC25A5 antisense RNA 1 [Source:HGNC Symbol;Acc:HGNC:43438]	0.355123	1.49396	4.10676	0.0570245	0.397927	Unchanged
ENSG00000279203	NA	TEC	TEC	0.354708	-0.351767	0.951353	0.341666	0.749543	Unchanged
ENSG00000270977	NA	transcribed_processed_pseudogene	leucine rich repeat containing 37 member A3 (LRRC37A3) pseudogene	0.354668	2.79409	6.66072	0.0183455	0.260249	Unchanged
ENSG00000069667	RORA	protein_coding	RAR related orphan receptor A [Source:HGNC Symbol;Acc:HGNC:10258]	0.354596	4.03772	9.10096	0.00710942	0.180815	Unchanged
ENSG00000162591	MEGF6	protein_coding	multiple EGF like domains 6 [Source:HGNC Symbol;Acc:HGNC:3232]	0.354568	1.49209	2.23759	0.151164	0.569163	Unchanged
ENSG00000012171	SEMA3B	protein_coding	semaphorin 3B [Source:HGNC Symbol;Acc:HGNC:10724]	0.354215	1.66202	4.48668	0.0476075	0.373281	Unchanged
ENSG00000246731	MGC16275	lncRNA	uncharacterized protein MGC16275 [Source:NCBI gene (formerly Entrezgene);Acc:85001]	0.354191	-0.0303625	1.82268	0.192905	0.616432	Unchanged
ENSG00000237307	NA	processed_pseudogene	serine/arginine repetitive matrix 1 pseudogene 3 [Source:HGNC Symbol;Acc:HGNC:38164]	0.353529	-1.16955	0.801447	0.381895	0.778452	Unchanged
ENSG00000179476	C14orf28	protein_coding	chromosome 14 open reading frame 28 [Source:HGNC Symbol;Acc:HGNC:19834]	0.35352	1.89134	7.48182	0.0131704	0.229117	Unchanged
ENSG00000280211	NA	TEC	novel transcript, antisense to RNF40	0.353468	-0.273352	0.668543	0.423725	0.800443	Unchanged
ENSG00000260757	NA	lncRNA	novel transcript	0.353455	0.766915	2.33828	0.142755	0.557433	Unchanged
ENSG00000253194	NA	lncRNA	novel transcript, antisense to FAM184A	0.35337	0.0176743	1.44728	0.243784	0.670498	Unchanged
ENSG00000188994	ZNF292	protein_coding	zinc finger protein 292 [Source:HGNC Symbol;Acc:HGNC:18410]	0.353157	6.44295	9.77959	0.00556177	0.163415	Unchanged
ENSG00000184988	TMEM106A	protein_coding	transmembrane protein 106A [Source:HGNC Symbol;Acc:HGNC:28288]	0.352961	-0.917278	0.777686	0.388902	0.781658	Unchanged
ENSG00000079101	CLUL1	protein_coding	clusterin like 1 [Source:HGNC Symbol;Acc:HGNC:2096]	0.352821	-0.586124	1.23718	0.279931	0.698049	Unchanged
ENSG00000257800	NA	processed_pseudogene	formin binding protein 1 pseudogene 1 [Source:HGNC Symbol;Acc:HGNC:44528]	0.352685	2.38921	6.26612	0.0216226	0.277472	Unchanged
ENSG00000266338	NBPF15	protein_coding	NBPF member 15 [Source:HGNC Symbol;Acc:HGNC:28791]	0.352519	4.69007	19.9104	0.000268909	0.0393779	Unchanged
ENSG00000230773	NA	lncRNA	novel transcript	0.352401	-1.25959	0.598049	0.448866	0.81383	Unchanged
ENSG00000278600	NA	lncRNA	novel transcript, sense intronic to ST20	0.351847	2.51049	5.75972	0.0268406	0.302123	Unchanged
ENSG00000198089	SFI1	protein_coding	SFI1 centrin binding protein [Source:HGNC Symbol;Acc:HGNC:29064]	0.351802	5.10322	16.7791	0.000618203	0.0594637	Unchanged
ENSG00000023608	SNAPC1	protein_coding	small nuclear RNA activating complex polypeptide 1 [Source:HGNC Symbol;Acc:HGNC:11134]	0.351564	3.60606	9.63366	0.00585979	0.168625	Unchanged
ENSG00000131044	TTLL9	protein_coding	tubulin tyrosine ligase like 9 [Source:HGNC Symbol;Acc:HGNC:16118]	0.351542	-1.02496	0.842233	0.370295	0.771553	Unchanged
ENSG00000286519	NA	lncRNA	novel transcript	0.351421	-1.24203	0.6675	0.42408	0.800677	Unchanged
ENSG00000271826	PLS3-AS1	lncRNA	PLS3 antisense RNA 1 [Source:HGNC Symbol;Acc:HGNC:50343]	0.351095	-0.978867	0.891694	0.356907	0.760413	Unchanged
ENSG00000181433	SAGE1	protein_coding	sarcoma antigen 1 [Source:HGNC Symbol;Acc:HGNC:30369]	0.350883	3.43296	10.7311	0.00398735	0.145973	Unchanged
ENSG00000250327	RPSAP70	processed_pseudogene	ribosomal protein SA pseudogene 70 [Source:HGNC Symbol;Acc:HGNC:51923]	0.350862	-1.02462	0.984273	0.340069	0.747856	Unchanged
ENSG00000277149	TYW1B	protein_coding	tRNA-yW synthesizing protein 1 homolog B [Source:HGNC Symbol;Acc:HGNC:33908]	0.350828	1.37266	3.67832	0.0703251	0.433309	Unchanged
ENSG00000116329	OPRD1	protein_coding	opioid receptor delta 1 [Source:HGNC Symbol;Acc:HGNC:8153]	0.350606	1.73265	4.38204	0.05001	0.379582	Unchanged
ENSG00000009950	MLXIPL	protein_coding	MLX interacting protein like [Source:HGNC Symbol;Acc:HGNC:12744]	0.35059	3.56945	7.62115	0.0124667	0.225693	Unchanged
ENSG00000183426	NPIPA1	protein_coding	nuclear pore complex interacting protein family member A1 [Source:HGNC Symbol;Acc:HGNC:7909]	0.350526	1.48102	4.97995	0.0379206	0.34606	Unchanged
ENSG00000236809	SNX25P1	unprocessed_pseudogene	sorting nexin 25 pseudogene 1 [Source:HGNC Symbol;Acc:HGNC:41509]	0.350276	-0.676333	1.01433	0.326559	0.736819	Unchanged
ENSG00000270165	NA	lncRNA	novel transcript	0.350272	-1.26835	0.578447	0.456284	0.817695	Unchanged
ENSG00000279026	NA	TEC	TEC	0.350146	-0.481575	1.41307	0.249234	0.675563	Unchanged
ENSG00000144935	TRPC1	protein_coding	transient receptor potential cation channel subfamily C member 1 [Source:HGNC Symbol;Acc:HGNC:12333]	0.34998	4.39632	10.4973	0.00432203	0.149171	Unchanged
ENSG00000129048	ACKR4	protein_coding	atypical chemokine receptor 4 [Source:HGNC Symbol;Acc:HGNC:1611]	0.349962	0.023831	1.43554	0.245637	0.67289	Unchanged
ENSG00000139714	MORN3	protein_coding	MORN repeat containing 3 [Source:HGNC Symbol;Acc:HGNC:29807]	0.349938	-0.225952	1.19407	0.288211	0.706111	Unchanged
ENSG00000125355	TMEM255A	protein_coding	transmembrane protein 255A [Source:HGNC Symbol;Acc:HGNC:26086]	0.349602	3.51985	7.45655	0.0133027	0.230267	Unchanged
ENSG00000205560	CPT1B	protein_coding	carnitine palmitoyltransferase 1B [Source:HGNC Symbol;Acc:HGNC:2329]	0.349579	-0.132273	1.14051	0.298964	0.715511	Unchanged
ENSG00000288095	NA	lncRNA	novel transcript	0.349137	-1.25071	0.485764	0.494287	0.836978	Unchanged
ENSG00000261270	NA	lncRNA	novel transcript, sense intronic to HERPUD1	0.349048	-1.00027	0.748963	0.397632	0.786939	Unchanged
ENSG00000141434	MEP1B	protein_coding	meprin A subunit beta [Source:HGNC Symbol;Acc:HGNC:7020]	0.348828	-1.0697	0.84826	0.368625	0.769809	Unchanged
ENSG00000271659	NA	lncRNA	novel transcript, antisense to PTCH1	0.348762	-1.11747	0.467525	0.502406	0.839398	Unchanged
ENSG00000123338	NCKAP1L	protein_coding	NCK associated protein 1 like [Source:HGNC Symbol;Acc:HGNC:4862]	0.348717	-0.654891	0.69217	0.415791	0.796071	Unchanged
ENSG00000278376	NA	lncRNA	novel transcript	0.34853	0.450786	1.86421	0.188134	0.610737	Unchanged
ENSG00000260236	NA	lncRNA	novel transcript, antisense to PTPN23	0.348429	2.14103	5.05822	0.0366006	0.340642	Unchanged
ENSG00000281357	ARRDC3-AS1	lncRNA	ARRDC3 antisense RNA 1 [Source:HGNC Symbol;Acc:HGNC:44145]	0.348339	1.30226	3.06232	0.0963071	0.486994	Unchanged
ENSG00000166359	WDR88	protein_coding	WD repeat domain 88 [Source:HGNC Symbol;Acc:HGNC:26999]	0.348282	0.842495	2.64006	0.12072	0.529095	Unchanged
ENSG00000225125	NA	processed_pseudogene	RAN pseudogene 4 [Source:HGNC Symbol;Acc:HGNC:39859]	0.347672	-0.495364	1.05406	0.317504	0.730702	Unchanged
ENSG00000229127	NA	lncRNA	KANSL1L antisense RNA 1 [Source:HGNC Symbol;Acc:HGNC:41139]	0.34764	1.52205	3.44625	0.0790165	0.44865	Unchanged
ENSG00000108515	ENO3	protein_coding	enolase 3 [Source:HGNC Symbol;Acc:HGNC:3354]	0.347624	1.80216	4.03676	0.0589844	0.403709	Unchanged
ENSG00000102796	DHRS12	protein_coding	dehydrogenase/reductase 12 [Source:HGNC Symbol;Acc:HGNC:25832]	0.347378	1.13723	2.19325	0.155057	0.572742	Unchanged
ENSG00000162552	WNT4	protein_coding	Wnt family member 4 [Source:HGNC Symbol;Acc:HGNC:12783]	0.347329	-0.68091	0.823957	0.375428	0.775099	Unchanged
ENSG00000275945	NA	processed_pseudogene	eukaryotic translation initiation factor 3 subunit F pseudogene 1 [Source:HGNC Symbol;Acc:HGNC:3276]	0.347045	-0.923996	0.5248	0.477653	0.828267	Unchanged
ENSG00000164845	NA	transcribed_unprocessed_pseudogene	family with sequence similarity 86 member F, pseudogene [Source:HGNC Symbol;Acc:HGNC:42357]	0.346827	-0.911358	0.842235	0.370295	0.771553	Unchanged
ENSG00000171451	DSEL	protein_coding	dermatan sulfate epimerase like [Source:HGNC Symbol;Acc:HGNC:18144]	0.346785	-0.719631	0.839573	0.371036	0.772104	Unchanged
ENSG00000273270	NA	lncRNA	novel transcript	0.346399	2.94925	10.3464	0.00455455	0.150401	Unchanged
ENSG00000214725	CDIPTOSP	transcribed_unitary_pseudogene	CDIP transferase opposite strand, pseudogene [Source:HGNC Symbol;Acc:HGNC:48609]	0.346316	-0.148233	1.08543	0.310599	0.724451	Unchanged
ENSG00000280401	NA	TEC	TEC	0.346177	-1.23084	0.887686	0.357965	0.761051	Unchanged
ENSG00000005102	MEOX1	protein_coding	mesenchyme homeobox 1 [Source:HGNC Symbol;Acc:HGNC:7013]	0.346155	0.182978	2.28368	0.147242	0.563794	Unchanged
ENSG00000161642	ZNF385A	protein_coding	zinc finger protein 385A [Source:HGNC Symbol;Acc:HGNC:17521]	0.346095	5.39184	7.53607	0.0128912	0.229026	Unchanged
ENSG00000154175	ABI3BP	protein_coding	ABI family member 3 binding protein [Source:HGNC Symbol;Acc:HGNC:17265]	0.346052	1.04119	2.65738	0.119584	0.5277	Unchanged
ENSG00000115274	INO80B	protein_coding	INO80 complex subunit B [Source:HGNC Symbol;Acc:HGNC:13324]	0.345906	0.165389	1.31149	0.266387	0.688603	Unchanged
ENSG00000279837	NA	TEC	novel transcript	0.34586	-0.0774218	1.79707	0.195921	0.618302	Unchanged
ENSG00000203896	LIME1	protein_coding	Lck interacting transmembrane adaptor 1 [Source:HGNC Symbol;Acc:HGNC:26016]	0.34548	1.07783	2.19073	0.155281	0.572742	Unchanged
ENSG00000157388	CACNA1D	protein_coding	calcium voltage-gated channel subunit alpha1 D [Source:HGNC Symbol;Acc:HGNC:1391]	0.345245	2.31101	5.02015	0.037236	0.34304	Unchanged
ENSG00000144655	CSRNP1	protein_coding	cysteine and serine rich nuclear protein 1 [Source:HGNC Symbol;Acc:HGNC:14300]	0.345108	4.11012	5.76192	0.0268151	0.302123	Unchanged
ENSG00000281207	SLFNL1-AS1	lncRNA	SLFNL1 antisense RNA 1 [Source:HGNC Symbol;Acc:HGNC:44126]	0.345081	2.59451	7.25522	0.0144121	0.237496	Unchanged
ENSG00000164331	ANKRA2	protein_coding	ankyrin repeat family A member 2 [Source:HGNC Symbol;Acc:HGNC:13208]	0.344801	3.37599	13.02	0.00187967	0.10158	Unchanged
ENSG00000178980	SELENOW	protein_coding	selenoprotein W [Source:HGNC Symbol;Acc:HGNC:10752]	0.344794	4.76908	10.0515	0.00505054	0.158199	Unchanged
ENSG00000254463	PPIAP41	processed_pseudogene	peptidylprolyl isomerase A pseudogene 41 [Source:HGNC Symbol;Acc:HGNC:53665]	0.344733	-0.569579	0.671853	0.422599	0.800441	Unchanged
ENSG00000253667	NA	processed_pseudogene	ESF1, nucleolar pre-rRNA processing protein, homolog (S. cerevisiae) (ESF1) pseudogene	0.344482	0.224281	1.23604	0.280145	0.698049	Unchanged
ENSG00000233602	ERI3-IT1	lncRNA	ERI3 intronic transcript 1 [Source:HGNC Symbol;Acc:HGNC:41431]	0.344451	-0.25874	0.838782	0.371256	0.772285	Unchanged
ENSG00000163126	ANKRD23	protein_coding	ankyrin repeat domain 23 [Source:HGNC Symbol;Acc:HGNC:24470]	0.344296	-0.391604	0.886463	0.358289	0.761181	Unchanged
ENSG00000093100	NA	lncRNA	novel transcript	0.344097	-0.483728	1.06215	0.315703	0.729396	Unchanged
ENSG00000186594	MIR22HG	lncRNA	MIR22 host gene [Source:HGNC Symbol;Acc:HGNC:28219]	0.343518	1.92066	6.89271	0.0166822	0.250254	Unchanged
ENSG00000250031	NA	processed_pseudogene	protein tyrosine phosphatase, non-receptor type 11 (PTPN11) pseudogene	0.343487	-0.825992	0.816017	0.37769	0.776561	Unchanged
ENSG00000249069	LINC01033	lncRNA	long intergenic non-protein coding RNA 1033 [Source:HGNC Symbol;Acc:HGNC:49019]	0.343245	1.03411	2.1969	0.154732	0.572409	Unchanged
ENSG00000115548	KDM3A	protein_coding	lysine demethylase 3A [Source:HGNC Symbol;Acc:HGNC:20815]	0.343129	6.47576	13.3435	0.00169853	0.0982802	Unchanged
ENSG00000228242	NA	lncRNA	XPC antisense RNA 1 [Source:HGNC Symbol;Acc:HGNC:55014]	0.34282	1.78445	2.92281	0.103665	0.502343	Unchanged
ENSG00000115216	NRBP1	protein_coding	nuclear receptor binding protein 1 [Source:HGNC Symbol;Acc:HGNC:7993]	0.342552	6.57245	13.8082	0.00147143	0.0932223	Unchanged
ENSG00000173482	PTPRM	protein_coding	protein tyrosine phosphatase receptor type M [Source:HGNC Symbol;Acc:HGNC:9675]	0.342462	2.84497	8.52789	0.0087973	0.200113	Unchanged
ENSG00000139679	LPAR6	protein_coding	lysophosphatidic acid receptor 6 [Source:HGNC Symbol;Acc:HGNC:15520]	0.342383	-0.734251	1.12978	0.301183	0.717015	Unchanged
ENSG00000277715	NA	lncRNA	novel transcript, antisense to CKAP4	0.342339	-1.05925	0.582011	0.45492	0.816888	Unchanged
ENSG00000283297	TEX52	protein_coding	testis expressed 52 [Source:HGNC Symbol;Acc:HGNC:53643]	0.342201	0.10055	1.86142	0.188449	0.610737	Unchanged
ENSG00000152208	GRID2	protein_coding	glutamate ionotropic receptor delta type subunit 2 [Source:HGNC Symbol;Acc:HGNC:4576]	0.342106	-0.634954	1.11613	0.30404	0.718652	Unchanged
ENSG00000196912	ANKRD36B	protein_coding	ankyrin repeat domain 36B [Source:HGNC Symbol;Acc:HGNC:29333]	0.342102	3.09872	7.195	0.0147639	0.238857	Unchanged
ENSG00000102195	GPR50	protein_coding	G protein-coupled receptor 50 [Source:HGNC Symbol;Acc:HGNC:4506]	0.342075	3.60319	9.02034	0.00732333	0.183416	Unchanged
ENSG00000231993	NA	lncRNA	EP300 antisense RNA 1 [Source:HGNC Symbol;Acc:HGNC:50504]	0.342006	-0.049297	1.7596	0.200444	0.622018	Unchanged
ENSG00000287760	NA	lncRNA	novel transcript	0.341971	-1.13445	0.655178	0.428317	0.802624	Unchanged
ENSG00000196549	MME	protein_coding	membrane metalloendopeptidase [Source:HGNC Symbol;Acc:HGNC:7154]	0.341932	2.68826	7.98131	0.0108354	0.213456	Unchanged
ENSG00000237877	NA	lncRNA	long intergenic non-protein coding RNA 1473 [Source:HGNC Symbol;Acc:HGNC:51109]	0.341777	-0.0583654	1.72796	0.204365	0.627424	Unchanged
ENSG00000277586	NEFL	protein_coding	neurofilament light [Source:HGNC Symbol;Acc:HGNC:7739]	0.341667	5.73977	16.9134	0.000595566	0.0594637	Unchanged
ENSG00000197948	FCHSD1	protein_coding	FCH and double SH3 domains 1 [Source:HGNC Symbol;Acc:HGNC:25463]	0.341513	3.6669	12.3537	0.00232441	0.111954	Unchanged
ENSG00000124493	GRM4	protein_coding	glutamate metabotropic receptor 4 [Source:HGNC Symbol;Acc:HGNC:4596]	0.341429	-0.185165	0.930934	0.346776	0.754047	Unchanged
ENSG00000270091	NA	lncRNA	novel transcript	0.341166	0.417	2.87147	0.106538	0.508264	Unchanged
ENSG00000259462	CPEB1-AS1	lncRNA	CPEB1 antisense RNA 1 [Source:HGNC Symbol;Acc:HGNC:27523]	0.341055	-0.971406	0.567312	0.460587	0.819538	Unchanged
ENSG00000240809	CAP1P1	processed_pseudogene	CAP1 pseudogene 1 [Source:HGNC Symbol;Acc:HGNC:31134]	0.3407	-0.37473	1.1528	0.296449	0.71297	Unchanged
ENSG00000272758	WDR5B-DT	lncRNA	WDR5B divergent transcript [Source:HGNC Symbol;Acc:HGNC:55192]	0.340646	1.33282	4.20768	0.0543293	0.392352	Unchanged
ENSG00000171132	PRKCE	protein_coding	protein kinase C epsilon [Source:HGNC Symbol;Acc:HGNC:9401]	0.340322	4.05529	12.9547	0.00191875	0.102122	Unchanged
ENSG00000271991	NA	lncRNA	TTC32 divergent transcript [Source:HGNC Symbol;Acc:HGNC:55236]	0.340129	-1.17757	0.562681	0.462397	0.820422	Unchanged
ENSG00000189283	FHIT	protein_coding	fragile histidine triad diadenosine triphosphatase [Source:HGNC Symbol;Acc:HGNC:3701]	0.340102	3.05137	9.10907	0.0070883	0.180772	Unchanged
ENSG00000214595	EML6	protein_coding	EMAP like 6 [Source:HGNC Symbol;Acc:HGNC:35412]	0.339925	3.32131	6.43523	0.0201434	0.271338	Unchanged
ENSG00000165730	STOX1	protein_coding	storkhead box 1 [Source:HGNC Symbol;Acc:HGNC:23508]	0.339908	3.02968	5.54454	0.0294789	0.312516	Unchanged
ENSG00000106336	FBXO24	protein_coding	F-box protein 24 [Source:HGNC Symbol;Acc:HGNC:13595]	0.339793	-0.744305	1.04081	0.320485	0.73199	Unchanged
ENSG00000286482	NA	lncRNA	novel transcript	0.339757	0.536711	2.26737	0.148615	0.565735	Unchanged
ENSG00000131584	ACAP3	protein_coding	ArfGAP with coiled-coil, ankyrin repeat and PH domains 3 [Source:HGNC Symbol;Acc:HGNC:16754]	0.339685	5.39377	7.38898	0.0136639	0.232227	Unchanged
ENSG00000116663	FBXO6	protein_coding	F-box protein 6 [Source:HGNC Symbol;Acc:HGNC:13585]	0.339479	-1.26876	0.586696	0.453138	0.816043	Unchanged
ENSG00000267397	NA	lncRNA	novel transcript	0.339328	-0.720087	1.18642	0.289715	0.706937	Unchanged
ENSG00000102385	DRP2	protein_coding	dystrophin related protein 2 [Source:HGNC Symbol;Acc:HGNC:3032]	0.339259	1.98029	5.13131	0.0354148	0.334681	Unchanged
ENSG00000125246	CLYBL	protein_coding	citramalyl-CoA lyase [Source:HGNC Symbol;Acc:HGNC:18355]	0.339108	2.2667	7.23149	0.0145496	0.238388	Unchanged
ENSG00000102057	KCND1	protein_coding	potassium voltage-gated channel subfamily D member 1 [Source:HGNC Symbol;Acc:HGNC:6237]	0.339048	1.30959	3.02278	0.0983282	0.490776	Unchanged
ENSG00000260325	HSPB9	protein_coding	heat shock protein family B (small) member 9 [Source:HGNC Symbol;Acc:HGNC:30589]	0.338861	-0.817897	0.752318	0.396597	0.786344	Unchanged
ENSG00000171223	JUNB	protein_coding	JunB proto-oncogene, AP-1 transcription factor subunit [Source:HGNC Symbol;Acc:HGNC:6205]	0.338669	4.50691	9.24463	0.00674533	0.177293	Unchanged
ENSG00000261351	NA	lncRNA	novel transcript, antisense to MAP2K1	0.338621	0.239875	1.58352	0.223543	0.64975	Unchanged
ENSG00000279412	NA	TEC	novel transcript	0.338568	1.32936	2.60079	0.123344	0.533894	Unchanged
ENSG00000272037	NA	lncRNA	novel transcript, antisense to UBR5	0.338306	-0.410559	0.764897	0.392753	0.784461	Unchanged
ENSG00000257433	RPAP3-DT	lncRNA	novel transcript, antisense to ENDOU and RAPGEF3	0.338211	-1.09962	0.689119	0.416803	0.796792	Unchanged
ENSG00000246465	NA	lncRNA	novel transcript LOC100506705	0.338195	2.83321	6.7086	0.0179875	0.257436	Unchanged
ENSG00000250159	NA	lncRNA	novel transcript	0.338173	1.71973	4.46412	0.0481142	0.373569	Unchanged
ENSG00000145362	ANK2	protein_coding	ankyrin 2 [Source:HGNC Symbol;Acc:HGNC:493]	0.337777	5.66885	13.4653	0.00163546	0.0971025	Unchanged
ENSG00000102781	KATNAL1	protein_coding	katanin catalytic subunit A1 like 1 [Source:HGNC Symbol;Acc:HGNC:28361]	0.337436	5.298	12.8631	0.00197514	0.103603	Unchanged
ENSG00000238228	OR7E7P	unprocessed_pseudogene	olfactory receptor family 7 subfamily E member 7 pseudogene [Source:HGNC Symbol;Acc:HGNC:8457]	0.337272	-0.977954	0.549254	0.46771	0.822512	Unchanged
ENSG00000226752	CUTALP	transcribed_unitary_pseudogene	cutA divalent cation tolerance like, pseudogene [Source:HGNC Symbol;Acc:HGNC:27367]	0.337244	-0.803943	0.540964	0.471042	0.823791	Unchanged
ENSG00000232043	NA	lncRNA	novel transcript, antisense to PTPN1	0.337072	-0.514633	1.35843	0.265331	0.688377	Unchanged
ENSG00000030419	IKZF2	protein_coding	IKAROS family zinc finger 2 [Source:HGNC Symbol;Acc:HGNC:13177]	0.336869	2.82915	7.05388	0.0156267	0.242247	Unchanged
ENSG00000111269	CREBL2	protein_coding	cAMP responsive element binding protein like 2 [Source:HGNC Symbol;Acc:HGNC:2350]	0.336622	5.04837	10.4677	0.0043666	0.149171	Unchanged
ENSG00000213401	MAGEA12	protein_coding	MAGE family member A12 [Source:HGNC Symbol;Acc:HGNC:6799]	0.336541	-0.0947704	1.23488	0.280365	0.698049	Unchanged
ENSG00000168263	KCNV2	protein_coding	potassium voltage-gated channel modifier subfamily V member 2 [Source:HGNC Symbol;Acc:HGNC:19698]	0.336529	-1.16215	0.49789	0.489015	0.834712	Unchanged
ENSG00000255145	NA	lncRNA	STX17 antisense RNA 1 [Source:HGNC Symbol;Acc:HGNC:51174]	0.336419	-0.639192	0.95958	0.339637	0.747441	Unchanged
ENSG00000279689	NA	TEC	TEC	0.336336	-0.825839	0.766614	0.392232	0.784365	Unchanged
ENSG00000152217	SETBP1	protein_coding	SET binding protein 1 [Source:HGNC Symbol;Acc:HGNC:15573]	0.336249	0.236253	2.34421	0.142277	0.557379	Unchanged
ENSG00000128335	APOL2	protein_coding	apolipoprotein L2 [Source:HGNC Symbol;Acc:HGNC:619]	0.336076	6.04641	11.7366	0.00284288	0.127144	Unchanged
ENSG00000114480	GBE1	protein_coding	1,4-alpha-glucan branching enzyme 1 [Source:HGNC Symbol;Acc:HGNC:4180]	0.335943	5.09348	13.4378	0.00164946	0.0971025	Unchanged
ENSG00000164463	CREBRF	protein_coding	CREB3 regulatory factor [Source:HGNC Symbol;Acc:HGNC:24050]	0.335848	4.25993	10.4671	0.00436742	0.149171	Unchanged
ENSG00000254290	NA	lncRNA	novel transcript	0.335742	0.643834	2.35843	0.14114	0.555998	Unchanged
ENSG00000185615	PDIA2	protein_coding	protein disulfide isomerase family A member 2 [Source:HGNC Symbol;Acc:HGNC:14180]	0.335715	0.926339	1.80618	0.194842	0.61768	Unchanged
ENSG00000128590	DNAJB9	protein_coding	DnaJ heat shock protein family (Hsp40) member B9 [Source:HGNC Symbol;Acc:HGNC:6968]	0.335637	3.83057	8.206	0.00993958	0.205721	Unchanged
ENSG00000249859	PVT1	lncRNA	Pvt1 oncogene [Source:HGNC Symbol;Acc:HGNC:9709]	0.335569	3.48113	9.25275	0.00672539	0.177293	Unchanged
ENSG00000145824	CXCL14	protein_coding	C-X-C motif chemokine ligand 14 [Source:HGNC Symbol;Acc:HGNC:10640]	0.335527	-0.840253	1.06287	0.335155	0.743796	Unchanged
ENSG00000086300	SNX10	protein_coding	sorting nexin 10 [Source:HGNC Symbol;Acc:HGNC:14974]	0.335439	3.64388	14.5262	0.00118397	0.0835711	Unchanged
ENSG00000157017	GHRL	protein_coding	ghrelin and obestatin prepropeptide [Source:HGNC Symbol;Acc:HGNC:18129]	0.335357	0.640518	1.54992	0.228328	0.654353	Unchanged
ENSG00000248445	SEMA6A-AS1	lncRNA	SEMA6A antisense RNA 1 [Source:HGNC Symbol;Acc:HGNC:51110]	0.335302	0.378343	2.2796	0.147584	0.564271	Unchanged
ENSG00000170525	PFKFB3	protein_coding	6-phosphofructo-2-kinase/fructose-2,6-biphosphatase 3 [Source:HGNC Symbol;Acc:HGNC:8874]	0.335063	6.89291	18.3464	0.000403701	0.0472929	Unchanged
ENSG00000264125	NA	lncRNA	novel transcript, antisense to SLC6A4	0.335062	1.69302	4.82437	0.0407095	0.353862	Unchanged
ENSG00000266904	NA	lncRNA	long intergenic non-protein coding RNA 663 [Source:HGNC Symbol;Acc:HGNC:28609]	0.334868	-0.667725	0.701446	0.412739	0.794622	Unchanged
ENSG00000167992	VWCE	protein_coding	von Willebrand factor C and EGF domains [Source:HGNC Symbol;Acc:HGNC:26487]	0.33463	0.856213	2.65928	0.11946	0.52752	Unchanged
ENSG00000270116	NA	lncRNA	novel transcript, sense intronic to TTC3	0.334443	-1.10198	0.686055	0.417822	0.797353	Unchanged
ENSG00000129354	AP1M2	protein_coding	adaptor related protein complex 1 subunit mu 2 [Source:HGNC Symbol;Acc:HGNC:558]	0.334374	-0.977054	0.612788	0.443416	0.811325	Unchanged
ENSG00000214655	ZSWIM8	protein_coding	zinc finger SWIM-type containing 8 [Source:HGNC Symbol;Acc:HGNC:23528]	0.334356	5.96812	11.6784	0.00289802	0.128288	Unchanged
ENSG00000163462	TRIM46	protein_coding	tripartite motif containing 46 [Source:HGNC Symbol;Acc:HGNC:19019]	0.334323	2.26839	4.61049	0.0449338	0.366165	Unchanged
ENSG00000274317	NA	lncRNA	long intergenic non-protein coding RNA 2334 [Source:HGNC Symbol;Acc:HGNC:53254]	0.334154	-1.07682	0.668496	0.423741	0.800443	Unchanged
ENSG00000173401	GLIPR1L1	protein_coding	GLIPR1 like 1 [Source:HGNC Symbol;Acc:HGNC:28392]	0.334152	-0.850308	1.05686	0.316879	0.730501	Unchanged
ENSG00000150551	LYPD1	protein_coding	LY6/PLAUR domain containing 1 [Source:HGNC Symbol;Acc:HGNC:28431]	0.334041	-0.868208	0.808948	0.379722	0.777686	Unchanged
ENSG00000197079	KRT35	protein_coding	keratin 35 [Source:HGNC Symbol;Acc:HGNC:6453]	0.333589	-0.366595	0.657065	0.427664	0.802624	Unchanged
ENSG00000169064	ZBBX	protein_coding	zinc finger B-box domain containing [Source:HGNC Symbol;Acc:HGNC:26245]	0.333382	0.302061	1.73788	0.203124	0.625777	Unchanged
ENSG00000154898	NA	transcribed_processed_pseudogene	coiled-coil domain containing 144C, pseudogene [Source:HGNC Symbol;Acc:HGNC:29073]	0.333174	0.590477	1.3425	0.260991	0.685293	Unchanged
ENSG00000013364	MVP	protein_coding	major vault protein [Source:HGNC Symbol;Acc:HGNC:7531]	0.333016	2.10101	3.49105	0.0772456	0.444197	Unchanged
ENSG00000160097	FNDC5	protein_coding	fibronectin type III domain containing 5 [Source:HGNC Symbol;Acc:HGNC:20240]	0.332843	2.01968	4.16834	0.0553621	0.394683	Unchanged
ENSG00000108840	HDAC5	protein_coding	histone deacetylase 5 [Source:HGNC Symbol;Acc:HGNC:14068]	0.332831	5.64051	8.4115	0.00919241	0.202306	Unchanged
ENSG00000200534	SNORA33	snoRNA	small nucleolar RNA, H/ACA box 33 [Source:HGNC Symbol;Acc:HGNC:32623]	0.332638	0.723886	2.49971	0.130418	0.541784	Unchanged
ENSG00000188315	C3orf62	protein_coding	chromosome 3 open reading frame 62 [Source:HGNC Symbol;Acc:HGNC:24771]	0.332509	3.63291	12.4656	0.00224215	0.110035	Unchanged
ENSG00000260671	NA	lncRNA	novel transcript, sense intronic to KLHDC4	0.332203	0.118563	1.25955	0.27576	0.695642	Unchanged
ENSG00000197714	ZNF460	protein_coding	zinc finger protein 460 [Source:HGNC Symbol;Acc:HGNC:21628]	0.332082	3.41339	2.19738	0.154689	0.572409	Unchanged
ENSG00000285077	ARHGAP11B	protein_coding	Rho GTPase activating protein 11B [Source:HGNC Symbol;Acc:HGNC:15782]	0.331924	1.06875	2.3368	0.142874	0.557433	Unchanged
ENSG00000272807	NA	lncRNA	novel transcript, antisense to KANSL1L	0.3318	0.900572	2.80521	0.110387	0.514909	Unchanged
ENSG00000259362	LOC101929457	lncRNA	novel transcript	0.331693	0.0167586	1.25634	0.276352	0.695642	Unchanged
ENSG00000164199	ADGRV1	protein_coding	adhesion G protein-coupled receptor V1 [Source:HGNC Symbol;Acc:HGNC:17416]	0.331635	5.05051	6.19747	0.0222577	0.280473	Unchanged
ENSG00000271452	NA	lncRNA	novel transcript, sense intronic to MRPL19	0.331633	0.426291	2.05329	0.168174	0.586798	Unchanged
ENSG00000173275	ZNF449	protein_coding	zinc finger protein 449 [Source:HGNC Symbol;Acc:HGNC:21039]	0.33158	4.30938	6.80195	0.0173119	0.25386	Unchanged
ENSG00000235677	NA	processed_pseudogene	nucleophosmin 1 pseudogene 26 [Source:HGNC Symbol;Acc:HGNC:45205]	0.331493	-0.314882	0.757234	0.395088	0.785958	Unchanged
ENSG00000276925	NA	processed_pseudogene	novel pseudogene	0.331483	-0.926459	0.950553	0.341864	0.749638	Unchanged
ENSG00000279982	NA	TEC	TEC	0.331414	-0.784486	1.50936	0.26403	0.687941	Unchanged
ENSG00000281731	METTL14-DT	lncRNA	METTL14 divergent transcript [Source:HGNC Symbol;Acc:HGNC:53367]	0.331388	-0.137118	1.36156	0.257745	0.682688	Unchanged
ENSG00000100697	DICER1	protein_coding	dicer 1, ribonuclease III [Source:HGNC Symbol;Acc:HGNC:17098]	0.331368	7.97889	8.31304	0.00954222	0.203607	Unchanged
ENSG00000175265	GOLGA8A	protein_coding	golgin A8 family member A [Source:HGNC Symbol;Acc:HGNC:31972]	0.33135	5.16867	8.41689	0.00917367	0.202155	Unchanged
ENSG00000136457	CHAD	protein_coding	chondroadherin [Source:HGNC Symbol;Acc:HGNC:1909]	0.330959	0.0739355	1.17691	0.291598	0.708526	Unchanged
ENSG00000274315	NA	lncRNA	novel transcript, antisense to FAR2	0.330829	-0.920644	0.712933	0.409008	0.79218	Unchanged
ENSG00000273507	NA	lncRNA	novel transcript	0.330688	-1.21389	0.575746	0.457322	0.818375	Unchanged
ENSG00000112659	CUL9	protein_coding	cullin 9 [Source:HGNC Symbol;Acc:HGNC:15982]	0.330684	4.89031	10.601	0.00416985	0.147819	Unchanged
ENSG00000230314	ELOVL2-AS1	lncRNA	ELOVL2 antisense RNA 1 [Source:HGNC Symbol;Acc:HGNC:44156]	0.330628	-1.18877	0.600045	0.448122	0.813461	Unchanged
ENSG00000105963	ADAP1	protein_coding	ArfGAP with dual PH domains 1 [Source:HGNC Symbol;Acc:HGNC:16486]	0.330476	1.97	2.76783	0.11263	0.518414	Unchanged
ENSG00000134574	DDB2	protein_coding	damage specific DNA binding protein 2 [Source:HGNC Symbol;Acc:HGNC:2718]	0.330476	4.91787	14.7117	0.00112028	0.0805933	Unchanged
ENSG00000197536	NA	lncRNA	IRF1 antisense RNA 1 [Source:HGNC Symbol;Acc:HGNC:33838]	0.330448	2.15182	2.13535	0.160327	0.579862	Unchanged
ENSG00000186479	RGS7BP	protein_coding	regulator of G protein signaling 7 binding protein [Source:HGNC Symbol;Acc:HGNC:23271]	0.330324	-0.901996	0.641134	0.433228	0.805539	Unchanged
ENSG00000111801	BTN3A3	protein_coding	butyrophilin subfamily 3 member A3 [Source:HGNC Symbol;Acc:HGNC:1140]	0.330293	3.06495	7.39383	0.0136376	0.232227	Unchanged
ENSG00000167525	PROCA1	protein_coding	protein interacting with cyclin A1 [Source:HGNC Symbol;Acc:HGNC:28600]	0.330235	2.9298	5.5047	0.029999	0.31505	Unchanged
ENSG00000169031	COL4A3	protein_coding	collagen type IV alpha 3 chain [Source:HGNC Symbol;Acc:HGNC:2204]	0.330207	-0.277656	0.953345	0.341173	0.749228	Unchanged
ENSG00000155966	AFF2	protein_coding	AF4/FMR2 family member 2 [Source:HGNC Symbol;Acc:HGNC:3776]	0.330094	-0.323305	1.26451	0.274846	0.695077	Unchanged
ENSG00000189227	C15orf61	protein_coding	chromosome 15 open reading frame 61 [Source:HGNC Symbol;Acc:HGNC:34453]	0.329966	2.34904	5.37026	0.0318325	0.322095	Unchanged
ENSG00000006327	TNFRSF12A	protein_coding	TNF receptor superfamily member 12A [Source:HGNC Symbol;Acc:HGNC:18152]	0.329966	2.26251	5.82872	0.026052	0.29959	Unchanged
ENSG00000234222	LIX1L-AS1	lncRNA	LIX1L antisense RNA 1 [Source:HGNC Symbol;Acc:HGNC:41210]	0.329731	-0.126889	1.09861	0.307759	0.722199	Unchanged
ENSG00000274776	NA	lncRNA	novel transcript	0.329458	-0.74054	1.15402	0.296201	0.712705	Unchanged
ENSG00000143110	C1orf162	protein_coding	chromosome 1 open reading frame 162 [Source:HGNC Symbol;Acc:HGNC:28344]	0.329331	0.0308984	1.7709	0.199066	0.621154	Unchanged
ENSG00000197852	INKA2	protein_coding	inka box actin regulator 2 [Source:HGNC Symbol;Acc:HGNC:28045]	0.32929	4.06833	10.1067	0.00495333	0.156892	Unchanged
ENSG00000257285	PRMT5-DT	lncRNA	novel transcript, antisense to HAUS4	0.329256	1.25853	2.36794	0.140386	0.555998	Unchanged
ENSG00000163683	SMIM14	protein_coding	small integral membrane protein 14 [Source:HGNC Symbol;Acc:HGNC:27321]	0.328974	3.23736	5.61362	0.0286012	0.309894	Unchanged
ENSG00000149131	SERPING1	protein_coding	serpin family G member 1 [Source:HGNC Symbol;Acc:HGNC:1228]	0.3289	4.32728	2.42755	0.135768	0.551021	Unchanged
ENSG00000231181	RPL9P11	processed_pseudogene	ribosomal protein L9 (RPL9) pseudogene	0.328794	-0.105368	1.1363	0.299833	0.715894	Unchanged
ENSG00000171368	TPPP	protein_coding	tubulin polymerization promoting protein [Source:HGNC Symbol;Acc:HGNC:24164]	0.328719	3.526	9.20671	0.00683935	0.17886	Unchanged
ENSG00000154864	PIEZO2	protein_coding	piezo type mechanosensitive ion channel component 2 [Source:HGNC Symbol;Acc:HGNC:26270]	0.328534	-0.531069	1.14471	0.298103	0.714675	Unchanged
ENSG00000234797	RPS3AP6	processed_pseudogene	RPS3A pseudogene 6 [Source:HGNC Symbol;Acc:HGNC:18630]	0.328523	0.661259	1.36333	0.257446	0.682688	Unchanged
ENSG00000154274	C4orf19	protein_coding	chromosome 4 open reading frame 19 [Source:HGNC Symbol;Acc:HGNC:25618]	0.328449	-0.462785	1.32135	0.264655	0.688186	Unchanged
ENSG00000158106	RHPN1	protein_coding	rhophilin Rho GTPase binding protein 1 [Source:HGNC Symbol;Acc:HGNC:19973]	0.328338	3.55129	4.11361	0.0568367	0.397927	Unchanged
ENSG00000260425	NA	lncRNA	novel transcript, antisense to GNPTG	0.328335	-1.21308	0.45647	0.507442	0.841857	Unchanged
ENSG00000153291	SLC25A27	protein_coding	solute carrier family 25 member 27 [Source:HGNC Symbol;Acc:HGNC:21065]	0.328119	3.85492	10.436	0.00441491	0.149171	Unchanged
ENSG00000140688	RUSF1	protein_coding	RUS family member 1 [Source:HGNC Symbol;Acc:HGNC:25848]	0.328077	4.32277	9.2441	0.00674662	0.177293	Unchanged
ENSG00000233087	RAB6D	protein_coding	RAB6D, member RAS oncogene family [Source:HGNC Symbol;Acc:HGNC:30272]	0.328003	0.46756	1.29819	0.268746	0.690306	Unchanged
ENSG00000271396	NA	processed_pseudogene	MKI67 (FHA domain) interacting nucleolar phosphoprotein (MKI67IP) pseudogene	0.327528	-1.16745	0.472987	0.499951	0.83891	Unchanged
ENSG00000081041	CXCL2	protein_coding	C-X-C motif chemokine ligand 2 [Source:HGNC Symbol;Acc:HGNC:4603]	0.327463	-0.94676	0.582787	0.454624	0.816767	Unchanged
ENSG00000129295	DNAAF11	protein_coding	leucine rich repeat containing 6 [Source:HGNC Symbol;Acc:HGNC:16725]	0.3274	-0.958714	0.545816	0.469087	0.822947	Unchanged
ENSG00000165084	C8orf34	protein_coding	chromosome 8 open reading frame 34 [Source:HGNC Symbol;Acc:HGNC:30905]	0.327229	0.916904	2.79818	0.110805	0.515811	Unchanged
ENSG00000164330	EBF1	protein_coding	EBF transcription factor 1 [Source:HGNC Symbol;Acc:HGNC:3126]	0.327187	0.601466	2.1271	0.161095	0.58014	Unchanged
ENSG00000231793	NA	transcribed_unitary_pseudogene	double C2 domain gamma, pseudogene [Source:HGNC Symbol;Acc:HGNC:37962]	0.327066	-0.572929	0.879082	0.360253	0.762195	Unchanged
ENSG00000196502	SULT1A1	protein_coding	sulfotransferase family 1A member 1 [Source:HGNC Symbol;Acc:HGNC:11453]	0.326761	0.30381	1.81005	0.194385	0.617595	Unchanged
ENSG00000285533	RELA-DT	lncRNA	RELA divergent transcript [Source:HGNC Symbol;Acc:HGNC:54185]	0.326651	0.44921	2.22576	0.152191	0.570378	Unchanged
ENSG00000223745	NA	lncRNA	CCDC18 antisense RNA 1 [Source:HGNC Symbol;Acc:HGNC:52262]	0.326591	3.29172	9.36129	0.00646499	0.175473	Unchanged
ENSG00000185340	GAS2L1	protein_coding	growth arrest specific 2 like 1 [Source:HGNC Symbol;Acc:HGNC:16955]	0.326577	2.88306	2.67026	0.118747	0.52595	Unchanged
ENSG00000278861	NA	TEC	novel transcript	0.326429	0.168489	1.07988	0.311806	0.726303	Unchanged
ENSG00000270641	TSIX	lncRNA	TSIX transcript, XIST antisense RNA [Source:HGNC Symbol;Acc:HGNC:12377]	0.32628	4.16339	7.29002	0.0142131	0.236556	Unchanged
ENSG00000198756	COLGALT2	protein_coding	collagen beta(1-O)galactosyltransferase 2 [Source:HGNC Symbol;Acc:HGNC:16790]	0.326237	4.27788	14.3501	0.0012482	0.0858516	Unchanged
ENSG00000106686	SPATA6L	protein_coding	spermatogenesis associated 6 like [Source:HGNC Symbol;Acc:HGNC:25472]	0.326124	0.328163	1.66642	0.21227	0.636806	Unchanged
ENSG00000184470	TXNRD2	protein_coding	thioredoxin reductase 2 [Source:HGNC Symbol;Acc:HGNC:18155]	0.325908	5.3251	6.63238	0.0185612	0.261673	Unchanged
ENSG00000159399	HK2	protein_coding	hexokinase 2 [Source:HGNC Symbol;Acc:HGNC:4923]	0.32556	6.96601	21.0052	0.000204443	0.0325638	Unchanged
ENSG00000224358	NA	lncRNA	TMCO1 antisense RNA 1 [Source:HGNC Symbol;Acc:HGNC:54046]	0.32541	0.625158	2.4812	0.131767	0.544245	Unchanged
ENSG00000162572	SCNN1D	protein_coding	sodium channel epithelial 1 subunit delta [Source:HGNC Symbol;Acc:HGNC:10601]	0.325194	2.45929	4.68492	0.0434093	0.361571	Unchanged
ENSG00000282508	NA	lncRNA	long intergenic non-protein coding RNA 1002 [Source:HGNC Symbol;Acc:HGNC:38538]	0.32511	1.53902	3.13177	0.0928741	0.481281	Unchanged
ENSG00000280138	NA	TEC	novel transcript	0.325031	2.71454	3.24894	0.0874023	0.468571	Unchanged
ENSG00000258728	NA	protein_coding	novel protein (GALT-IL11RA readthrough)	0.324895	0.549955	1.24068	0.279272	0.698049	Unchanged
ENSG00000169682	SPNS1	protein_coding	sphingolipid transporter 1 (putative) [Source:HGNC Symbol;Acc:HGNC:30621]	0.324754	0.666083	1.94185	0.179602	0.602405	Unchanged
ENSG00000135636	DYSF	protein_coding	dysferlin [Source:HGNC Symbol;Acc:HGNC:3097]	0.324385	1.23178	1.97357	0.176254	0.597095	Unchanged
ENSG00000254911	SCARNA9	lncRNA	small Cajal body-specific RNA 9 [Source:HGNC Symbol;Acc:HGNC:32566]	0.324293	-0.193575	1.18957	0.289094	0.706891	Unchanged
ENSG00000178467	P4HTM	protein_coding	prolyl 4-hydroxylase, transmembrane [Source:HGNC Symbol;Acc:HGNC:28858]	0.32412	-1.17596	0.606066	0.445888	0.812607	Unchanged
ENSG00000270277	NA	lncRNA	novel transcript, antisense to titin	0.324031	-1.18939	0.397697	0.535815	0.856592	Unchanged
ENSG00000099953	MMP11	protein_coding	matrix metallopeptidase 11 [Source:HGNC Symbol;Acc:HGNC:7157]	0.323569	2.01565	3.08457	0.0951913	0.485554	Unchanged
ENSG00000186567	CEACAM19	protein_coding	CEA cell adhesion molecule 19 [Source:HGNC Symbol;Acc:HGNC:31951]	0.323529	2.69345	4.66105	0.0438917	0.36283	Unchanged
ENSG00000100583	SAMD15	protein_coding	sterile alpha motif domain containing 15 [Source:HGNC Symbol;Acc:HGNC:18631]	0.323281	1.95459	2.84001	0.108345	0.511865	Unchanged
ENSG00000232284	GNG12-AS1	lncRNA	GNG12, DIRAS3 and WLS antisense RNA 1 [Source:HGNC Symbol;Acc:HGNC:43938]	0.323207	1.02706	2.40504	0.137489	0.552628	Unchanged
ENSG00000235823	OLMALINC	lncRNA	oligodendrocyte maturation-associated long intergenic non-coding RNA [Source:HGNC Symbol;Acc:HGNC:28060]	0.322901	4.48092	15.3927	0.00091704	0.0720849	Unchanged
ENSG00000169871	TRIM56	protein_coding	tripartite motif containing 56 [Source:HGNC Symbol;Acc:HGNC:19028]	0.322626	5.9293	17.953	0.000448452	0.0512138	Unchanged
ENSG00000242299	RPS18P5	processed_pseudogene	ribosomal protein S18 (RPS18) pseudogene	0.32255	1.25039	3.26325	0.0867604	0.467118	Unchanged
ENSG00000152672	CLEC4F	protein_coding	C-type lectin domain family 4 member F [Source:HGNC Symbol;Acc:HGNC:25357]	0.322393	0.261582	2.21478	0.153151	0.571097	Unchanged
ENSG00000130997	POLN	protein_coding	DNA polymerase nu [Source:HGNC Symbol;Acc:HGNC:18870]	0.322386	1.60558	3.67234	0.0705348	0.434072	Unchanged
ENSG00000269815	NA	lncRNA	novel transcript, sense intronic ABHD8	0.32219	1.23735	3.67973	0.0702757	0.433244	Unchanged
ENSG00000162004	CCDC78	protein_coding	coiled-coil domain containing 78 [Source:HGNC Symbol;Acc:HGNC:14153]	0.322122	1.80522	4.22726	0.0538234	0.391387	Unchanged
ENSG00000196576	PLXNB2	protein_coding	plexin B2 [Source:HGNC Symbol;Acc:HGNC:9104]	0.322116	7.01899	9.08801	0.00714331	0.180904	Unchanged
ENSG00000272942	NA	lncRNA	novel transcript	0.322046	0.389967	2.41288	0.136887	0.551731	Unchanged
ENSG00000273002	ARHGEF2-AS2	lncRNA	ARHGEF2 antisense RNA 2 [Source:HGNC Symbol;Acc:HGNC:55175]	0.321723	-0.712913	0.786938	0.386151	0.780057	Unchanged
ENSG00000130429	ARPC1B	protein_coding	actin related protein 2/3 complex subunit 1B [Source:HGNC Symbol;Acc:HGNC:704]	0.321677	1.33247	3.53075	0.075715	0.44195	Unchanged
ENSG00000162849	KIF26B	protein_coding	kinesin family member 26B [Source:HGNC Symbol;Acc:HGNC:25484]	0.3216	3.0775	6.20417	0.0221948	0.280473	Unchanged
ENSG00000270194	GOLGA4-AS1	lncRNA	GOLGA4 antisense RNA 1 [Source:HGNC Symbol;Acc:HGNC:26469]	0.32156	2.3394	6.11093	0.0230886	0.286352	Unchanged
ENSG00000274641	H2BC17	protein_coding	H2B clustered histone 17 [Source:HGNC Symbol;Acc:HGNC:4758]	0.321496	-0.236327	1.1035	0.306714	0.721508	Unchanged
ENSG00000124406	ATP8A1	protein_coding	ATPase phospholipid transporting 8A1 [Source:HGNC Symbol;Acc:HGNC:13531]	0.321214	4.92533	7.71557	0.0120138	0.222599	Unchanged
ENSG00000144426	NBEAL1	protein_coding	neurobeachin like 1 [Source:HGNC Symbol;Acc:HGNC:20681]	0.321156	5.55319	8.43192	0.00912169	0.202155	Unchanged
ENSG00000023445	BIRC3	protein_coding	baculoviral IAP repeat containing 3 [Source:HGNC Symbol;Acc:HGNC:591]	0.320961	0.158907	1.3176	0.265312	0.688377	Unchanged
ENSG00000128298	BAIAP2L2	protein_coding	BAR/IMD domain containing adaptor protein 2 like 2 [Source:HGNC Symbol;Acc:HGNC:26203]	0.320935	1.93565	3.72219	0.0688095	0.428478	Unchanged
ENSG00000183775	KCTD16	protein_coding	potassium channel tetramerization domain containing 16 [Source:HGNC Symbol;Acc:HGNC:29244]	0.320825	-0.579266	0.804247	0.381081	0.778104	Unchanged
ENSG00000233723	LINC01122	lncRNA	long intergenic non-protein coding RNA 1122 [Source:HGNC Symbol;Acc:HGNC:49267]	0.320431	-1.25886	0.519138	0.480006	0.829191	Unchanged
ENSG00000226453	NA	lncRNA	long intergenic non-protein coding RNA 2542 [Source:HGNC Symbol;Acc:HGNC:53576]	0.320265	0.307123	1.60593	0.220422	0.644937	Unchanged
ENSG00000187720	THSD4	protein_coding	thrombospondin type 1 domain containing 4 [Source:HGNC Symbol;Acc:HGNC:25835]	0.320229	2.76407	10.9724	0.00367197	0.139781	Unchanged
ENSG00000275854	NA	lncRNA	novel transcript, sense intronic to YARS2	0.32014	0.319686	1.69917	0.208016	0.632106	Unchanged
ENSG00000105737	GRIK5	protein_coding	glutamate ionotropic receptor kainate type subunit 5 [Source:HGNC Symbol;Acc:HGNC:4583]	0.320057	1.87546	5.09935	0.0359277	0.337668	Unchanged
ENSG00000122884	P4HA1	protein_coding	prolyl 4-hydroxylase subunit alpha 1 [Source:HGNC Symbol;Acc:HGNC:8546]	0.320056	5.60338	13.1061	0.00182941	0.0996653	Unchanged
ENSG00000149609	C20orf144	protein_coding	chromosome 20 open reading frame 144 [Source:HGNC Symbol;Acc:HGNC:16137]	0.320032	-0.226809	0.967429	0.337718	0.746131	Unchanged
ENSG00000270184	NA	lncRNA	novel transcript, antisense to COX4NB	0.319911	0.291273	1.17305	0.292367	0.708757	Unchanged
ENSG00000279467	NA	lncRNA	novel transcript, antisense to SLC2A11	0.319724	-1.26738	0.419528	0.524945	0.852444	Unchanged
ENSG00000258526	NA	lncRNA	novel transcript	0.3195	-0.187491	0.998672	0.330226	0.740277	Unchanged
ENSG00000104497	SNX16	protein_coding	sorting nexin 16 [Source:HGNC Symbol;Acc:HGNC:14980]	0.319433	2.55645	4.96776	0.0381311	0.34706	Unchanged
ENSG00000227946	NA	lncRNA	novel transcript	0.319424	1.41125	3.31275	0.0845816	0.462197	Unchanged
ENSG00000273004	NA	lncRNA	novel transcript	0.319314	0.0732481	1.22464	0.282306	0.700002	Unchanged
ENSG00000224936	NA	processed_pseudogene	SUCLA2 pseudogene 1 [Source:HGNC Symbol;Acc:HGNC:21632]	0.319233	-1.26919	0.577928	0.456483	0.817695	Unchanged
ENSG00000196295	NA	lncRNA	GARS1 divergent transcript [Source:HGNC Symbol;Acc:HGNC:48951]	0.318943	4.31777	6.22969	0.0219571	0.27942	Unchanged
ENSG00000204410	MSH5	protein_coding	mutS homolog 5 [Source:HGNC Symbol;Acc:HGNC:7328]	0.318921	2.97413	6.0439	0.0237563	0.28979	Unchanged
ENSG00000124201	ZNFX1	protein_coding	zinc finger NFX1-type containing 1 [Source:HGNC Symbol;Acc:HGNC:29271]	0.318839	6.4377	16.1162	0.000744875	0.0656575	Unchanged
ENSG00000140464	PML	protein_coding	PML nuclear body scaffold [Source:HGNC Symbol;Acc:HGNC:9113]	0.318691	7.37312	6.51668	0.019472	0.267447	Unchanged
ENSG00000253898	LINC01419	lncRNA	long intergenic non-protein coding RNA 1419 [Source:HGNC Symbol;Acc:HGNC:50712]	0.318549	0.910794	3.49637	0.0770386	0.444197	Unchanged
ENSG00000179528	LBX2	protein_coding	ladybird homeobox 2 [Source:HGNC Symbol;Acc:HGNC:15525]	0.318498	1.98476	4.19072	0.0547718	0.393724	Unchanged
ENSG00000237489	C10orf143	protein_coding	chromosome 10 open reading frame 143 [Source:HGNC Symbol;Acc:HGNC:48677]	0.318484	1.00423	2.82693	0.109107	0.512859	Unchanged
ENSG00000243725	TTC4	protein_coding	tetratricopeptide repeat domain 4 [Source:HGNC Symbol;Acc:HGNC:12394]	0.318433	1.49004	3.47971	0.0776897	0.445294	Unchanged
ENSG00000181016	LSMEM1	protein_coding	leucine rich single-pass membrane protein 1 [Source:HGNC Symbol;Acc:HGNC:22036]	0.318232	-0.625019	0.748533	0.397765	0.786952	Unchanged
ENSG00000284642	NA	lncRNA	novel transcript	0.318227	0.886354	2.55071	0.12679	0.536976	Unchanged
ENSG00000173269	MMRN2	protein_coding	multimerin 2 [Source:HGNC Symbol;Acc:HGNC:19888]	0.318078	-0.297536	1.13169	0.300788	0.717015	Unchanged
ENSG00000141314	RHBDL3	protein_coding	rhomboid like 3 [Source:HGNC Symbol;Acc:HGNC:16502]	0.317932	3.35457	6.4531	0.0199939	0.270481	Unchanged
ENSG00000254876	SUGT1P4-STRA6LP	lncRNA	STRA6 like, pseudogene [Source:HGNC Symbol;Acc:HGNC:53830]	0.317715	0.423503	1.89398	0.184805	0.607253	Unchanged
ENSG00000287088	NA	lncRNA	novel transcript, antisense to TSPEAR	0.317615	-0.363194	0.83623	0.37197	0.772645	Unchanged
ENSG00000232485	NA	lncRNA	RPL37A divergent transcript [Source:HGNC Symbol;Acc:HGNC:40510]	0.317448	-0.118131	1.14688	0.297658	0.714079	Unchanged
ENSG00000158220	ESYT3	protein_coding	extended synaptotagmin 3 [Source:HGNC Symbol;Acc:HGNC:24295]	0.317444	-0.638573	0.55613	0.464977	0.821842	Unchanged
ENSG00000204116	CHIC1	protein_coding	cysteine rich hydrophobic domain 1 [Source:HGNC Symbol;Acc:HGNC:1934]	0.316787	4.4587	12.4048	0.00228639	0.11072	Unchanged
ENSG00000145687	SSBP2	protein_coding	single stranded DNA binding protein 2 [Source:HGNC Symbol;Acc:HGNC:15831]	0.316513	3.32199	8.84884	0.00780275	0.190178	Unchanged
ENSG00000224934	NA	lncRNA	novel transcript	0.31638	2.29036	6.47007	0.0198531	0.270437	Unchanged
ENSG00000232995	RGS5	lncRNA	regulator of G protein signaling 5 [Source:NCBI gene (formerly Entrezgene);Acc:8490]	0.315888	1.58184	3.38933	0.0813356	0.454895	Unchanged
ENSG00000164850	GPER1	protein_coding	G protein-coupled estrogen receptor 1 [Source:HGNC Symbol;Acc:HGNC:4485]	0.315851	1.31743	2.92771	0.103396	0.501697	Unchanged
ENSG00000232936	NA	lncRNA	novel transcript	0.315815	-1.17815	0.4157	0.526821	0.85297	Unchanged
ENSG00000139636	LMBR1L	protein_coding	limb development membrane protein 1 like [Source:HGNC Symbol;Acc:HGNC:18268]	0.315539	4.5214	9.03557	0.00728238	0.183075	Unchanged
ENSG00000197355	UAP1L1	protein_coding	UDP-N-acetylglucosamine pyrophosphorylase 1 like 1 [Source:HGNC Symbol;Acc:HGNC:28082]	0.315521	4.85185	4.54344	0.0463599	0.369909	Unchanged
ENSG00000207031	SNORD59A	snoRNA	small nucleolar RNA, C/D box 59A [Source:HGNC Symbol;Acc:HGNC:10210]	0.315335	-1.26134	0.287802	0.597877	0.881802	Unchanged
ENSG00000272338	NA	lncRNA	novel transcript	0.315322	0.299846	1.64668	0.214888	0.639137	Unchanged
ENSG00000009413	REV3L	protein_coding	REV3 like, DNA directed polymerase zeta catalytic subunit [Source:HGNC Symbol;Acc:HGNC:9968]	0.31531	6.51447	8.36501	0.00935576	0.203013	Unchanged
ENSG00000221817	PPP3CB-AS1	lncRNA	PPP3CB antisense RNA 1 (head to head) [Source:HGNC Symbol;Acc:HGNC:50750]	0.315094	2.58976	3.74839	0.0679225	0.425612	Unchanged
ENSG00000091513	TF	protein_coding	transferrin [Source:HGNC Symbol;Acc:HGNC:11740]	0.314983	-1.18642	0.40067	0.53431	0.856472	Unchanged
ENSG00000167701	GPT	protein_coding	glutamic--pyruvic transaminase [Source:HGNC Symbol;Acc:HGNC:4552]	0.314942	2.1431	5.85387	0.0257712	0.298153	Unchanged
ENSG00000189367	KIAA0408	protein_coding	KIAA0408 [Source:HGNC Symbol;Acc:HGNC:21636]	0.31492	-0.392891	0.887486	0.358018	0.761051	Unchanged
ENSG00000146411	SLC2A12	protein_coding	solute carrier family 2 member 12 [Source:HGNC Symbol;Acc:HGNC:18067]	0.314798	3.27916	8.7392	0.00812758	0.19393	Unchanged
ENSG00000103742	IGDCC4	protein_coding	immunoglobulin superfamily DCC subclass member 4 [Source:HGNC Symbol;Acc:HGNC:13770]	0.314743	3.65334	9.66518	0.00579393	0.167576	Unchanged
ENSG00000102349	KLF8	protein_coding	Kruppel like factor 8 [Source:HGNC Symbol;Acc:HGNC:6351]	0.314631	-1.14302	0.408356	0.530456	0.854861	Unchanged
ENSG00000100330	MTMR3	protein_coding	myotubularin related protein 3 [Source:HGNC Symbol;Acc:HGNC:7451]	0.314611	3.6077	8.90317	0.00764715	0.187739	Unchanged
ENSG00000260948	NA	lncRNA	novel transcript, sense overlapping WDR77 & OVGP1	0.314512	2.15406	3.71317	0.0691183	0.42937	Unchanged
ENSG00000232186	NA	processed_pseudogene	TERF1 pseudogene 7 [Source:HGNC Symbol;Acc:HGNC:54603]	0.314218	-0.35971	0.80292	0.381467	0.778422	Unchanged
ENSG00000251136	RIPK2-DT	lncRNA	novel transcript	0.314113	3.7603	5.6922	0.0276385	0.305707	Unchanged
ENSG00000215375	MYL5	protein_coding	myosin light chain 5 [Source:HGNC Symbol;Acc:HGNC:7586]	0.313956	2.54549	3.37596	0.0818917	0.456486	Unchanged
ENSG00000167549	CORO6	protein_coding	coronin 6 [Source:HGNC Symbol;Acc:HGNC:21356]	0.313656	2.61171	4.5629	0.0459407	0.369275	Unchanged
ENSG00000287279	NA	lncRNA	novel transcript	0.313613	-0.889711	0.651732	0.429514	0.803248	Unchanged
ENSG00000080298	RFX3	protein_coding	regulatory factor X3 [Source:HGNC Symbol;Acc:HGNC:9984]	0.31334	2.9444	6.14868	0.0227219	0.28356	Unchanged
ENSG00000259683	NA	unprocessed_pseudogene	golgin A6 family-like 9 (GOLGA6L9) pseudogene	0.313327	1.60683	3.79806	0.066277	0.422465	Unchanged
ENSG00000170743	SYT9	protein_coding	synaptotagmin 9 [Source:HGNC Symbol;Acc:HGNC:19265]	0.313213	0.0283057	0.993814	0.331375	0.74077	Unchanged
ENSG00000285589	NA	protein_coding	novel transcript	0.313182	1.87428	4.7454	0.0422141	0.358691	Unchanged
ENSG00000228624	HDAC2-AS2	lncRNA	HDAC2 and HS3ST5 antisense RNA 2 [Source:HGNC Symbol;Acc:HGNC:43590]	0.313036	-0.623181	0.742202	0.39973	0.788414	Unchanged
ENSG00000261159	NA	lncRNA	novel transcript	0.312713	1.16133	1.91067	0.182969	0.605651	Unchanged
ENSG00000140403	DNAJA4	protein_coding	DnaJ heat shock protein family (Hsp40) member A4 [Source:HGNC Symbol;Acc:HGNC:14885]	0.312591	0.458564	1.39169	0.252722	0.678333	Unchanged
ENSG00000227953	NA	lncRNA	long intergenic non-protein coding RNA 1341 [Source:HGNC Symbol;Acc:HGNC:49457]	0.31241	0.491355	1.87203	0.187252	0.610216	Unchanged
ENSG00000148057	IDNK	protein_coding	IDNK gluconokinase [Source:HGNC Symbol;Acc:HGNC:31367]	0.312061	1.15707	2.61287	0.12253	0.533287	Unchanged
ENSG00000154265	ABCA5	protein_coding	ATP binding cassette subfamily A member 5 [Source:HGNC Symbol;Acc:HGNC:35]	0.312016	5.13396	6.18658	0.0223604	0.280941	Unchanged
ENSG00000143224	PPOX	protein_coding	protoporphyrinogen oxidase [Source:HGNC Symbol;Acc:HGNC:9280]	0.311724	3.52108	6.94991	0.0162987	0.248074	Unchanged
ENSG00000171169	NAIF1	protein_coding	nuclear apoptosis inducing factor 1 [Source:HGNC Symbol;Acc:HGNC:25446]	0.311678	3.62373	8.15689	0.0101281	0.206622	Unchanged
ENSG00000287957	NA	lncRNA	novel transcript, antisense to RIC8B	0.31167	0.84698	0.993352	0.331485	0.740813	Unchanged
ENSG00000280734	NA	lncRNA	long intergenic non-protein coding RNA 1232 [Source:HGNC Symbol;Acc:HGNC:49755]	0.311593	0.817244	1.86062	0.18854	0.610737	Unchanged
ENSG00000198917	SPOUT1	protein_coding	SPOUT domain containing methyltransferase 1 [Source:HGNC Symbol;Acc:HGNC:26933]	0.311496	-0.964617	0.547387	0.468457	0.822947	Unchanged
ENSG00000235706	DICER1-AS1	lncRNA	DICER1 antisense RNA 1 [Source:HGNC Symbol;Acc:HGNC:43017]	0.311434	2.34805	4.98004	0.0379192	0.34606	Unchanged
ENSG00000287896	NA	lncRNA	novel transcript, antisense to KPTNand SLC8A2	0.311363	-1.22353	0.386601	0.541502	0.859646	Unchanged
ENSG00000167106	FAM102A	protein_coding	family with sequence similarity 102 member A [Source:HGNC Symbol;Acc:HGNC:31419]	0.311325	4.6386	7.492	0.0131175	0.229026	Unchanged
ENSG00000205002	AARD	protein_coding	alanine and arginine rich domain containing protein [Source:HGNC Symbol;Acc:HGNC:33842]	0.31117	-0.375	0.896069	0.355756	0.759925	Unchanged
ENSG00000285602	NA	protein_coding	novel protein	0.311085	0.0672058	0.773697	0.390097	0.782412	Unchanged
ENSG00000124074	ENKD1	protein_coding	enkurin domain containing 1 [Source:HGNC Symbol;Acc:HGNC:25246]	0.311052	3.74652	8.36169	0.00936757	0.203013	Unchanged
ENSG00000163701	IL17RE	protein_coding	interleukin 17 receptor E [Source:HGNC Symbol;Acc:HGNC:18439]	0.310776	-0.234561	1.26753	0.274291	0.69435	Unchanged
ENSG00000176912	TYMSOS	lncRNA	TYMS opposite strand [Source:HGNC Symbol;Acc:HGNC:29553]	0.310622	1.16578	1.8629	0.188282	0.610737	Unchanged
ENSG00000268970	NA	lncRNA	novel transcript, sense intronic to ZNF83	0.310574	-1.25014	0.665089	0.424904	0.801229	Unchanged
ENSG00000273284	NA	lncRNA	novel transcript, sense intronic to ANKRD12	0.310558	-0.277461	1.00017	0.329873	0.739668	Unchanged
ENSG00000276916	NA	lncRNA	novel transcript, sense intronic	0.310506	-0.643973	0.672158	0.422496	0.800441	Unchanged
ENSG00000154803	FLCN	protein_coding	folliculin [Source:HGNC Symbol;Acc:HGNC:27310]	0.310424	5.35458	10.7009	0.00402897	0.147199	Unchanged
ENSG00000136935	GOLGA1	protein_coding	golgin A1 [Source:HGNC Symbol;Acc:HGNC:4424]	0.310224	5.18563	11.6191	0.00295548	0.129133	Unchanged
ENSG00000171241	SHCBP1	protein_coding	SHC binding and spindle associated 1 [Source:HGNC Symbol;Acc:HGNC:29547]	0.310028	6.24782	13.1889	0.00178253	0.0994649	Unchanged
ENSG00000266601	NA	lncRNA	novel transcript, antisense to SP2	0.309842	-1.15143	0.538913	0.471872	0.824663	Unchanged
ENSG00000167608	TMC4	protein_coding	transmembrane channel like 4 [Source:HGNC Symbol;Acc:HGNC:22998]	0.309667	1.47396	3.8689	0.0640094	0.417337	Unchanged
ENSG00000259030	FPGT-TNNI3K	protein_coding	FPGT-TNNI3K readthrough [Source:HGNC Symbol;Acc:HGNC:42952]	0.309648	-0.582277	1.12631	0.301907	0.71745	Unchanged
ENSG00000170161	LOC554249	lncRNA	novel transcript	0.309621	0.763154	2.43139	0.135476	0.550545	Unchanged
ENSG00000053524	MCF2L2	protein_coding	MCF.2 cell line derived transforming sequence-like 2 [Source:HGNC Symbol;Acc:HGNC:30319]	0.309378	0.576468	2.11512	0.162218	0.580749	Unchanged
ENSG00000116761	CTH	protein_coding	cystathionine gamma-lyase [Source:HGNC Symbol;Acc:HGNC:2501]	0.309231	4.38073	9.0613	0.00721377	0.181927	Unchanged
ENSG00000130529	TRPM4	protein_coding	transient receptor potential cation channel subfamily M member 4 [Source:HGNC Symbol;Acc:HGNC:17993]	0.309187	3.75409	7.20606	0.0146985	0.238846	Unchanged
ENSG00000163157	TMOD4	protein_coding	tropomodulin 4 [Source:HGNC Symbol;Acc:HGNC:11874]	0.309013	-0.148726	0.829895	0.373749	0.773827	Unchanged
ENSG00000138380	CARF	protein_coding	calcium responsive transcription factor [Source:HGNC Symbol;Acc:HGNC:14435]	0.308759	2.44002	6.29984	0.0213181	0.275507	Unchanged
ENSG00000145284	SCD5	protein_coding	stearoyl-CoA desaturase 5 [Source:HGNC Symbol;Acc:HGNC:21088]	0.308677	4.00131	10.4108	0.00445369	0.149207	Unchanged
ENSG00000184786	DYNLT2	protein_coding	dynein light chain Tctex-type 2 [Source:HGNC Symbol;Acc:HGNC:11695]	0.308366	2.40378	3.88993	0.0633535	0.415514	Unchanged
ENSG00000285677	NA	lncRNA	Novel transcript, antisense to SSR2	0.308322	-0.790746	0.762216	0.393567	0.785127	Unchanged
ENSG00000267080	ASB16-AS1	lncRNA	ASB16 antisense RNA 1 [Source:HGNC Symbol;Acc:HGNC:25442]	0.308284	3.9366	12.5371	0.00219128	0.108418	Unchanged
ENSG00000258315	C17orf49	protein_coding	chromosome 17 open reading frame 49 [Source:HGNC Symbol;Acc:HGNC:28737]	0.307989	-1.25927	0.451878	0.50956	0.841893	Unchanged
ENSG00000103316	CRYM	protein_coding	crystallin mu [Source:HGNC Symbol;Acc:HGNC:2418]	0.307623	0.212915	0.872798	0.361938	0.763579	Unchanged
ENSG00000010030	ETV7	protein_coding	ETS variant transcription factor 7 [Source:HGNC Symbol;Acc:HGNC:18160]	0.307442	-0.507928	0.727667	0.404297	0.790192	Unchanged
ENSG00000272498	NA	lncRNA	novel transcript, antisense to RFTN1	0.307375	0.359319	1.53532	0.230447	0.656163	Unchanged
ENSG00000284308	C2orf81	protein_coding	chromosome 2 open reading frame 81 [Source:HGNC Symbol;Acc:HGNC:34350]	0.307317	-0.360765	0.787452	0.385999	0.780057	Unchanged
ENSG00000171126	KCNG3	protein_coding	potassium voltage-gated channel modifier subfamily G member 3 [Source:HGNC Symbol;Acc:HGNC:18306]	0.307309	2.96547	4.66176	0.0438774	0.36283	Unchanged
ENSG00000182676	PPP1R27	protein_coding	protein phosphatase 1 regulatory subunit 27 [Source:HGNC Symbol;Acc:HGNC:16813]	0.307225	-1.05823	0.463444	0.504255	0.84025	Unchanged
ENSG00000117305	HMGCL	protein_coding	3-hydroxy-3-methylglutaryl-CoA lyase [Source:HGNC Symbol;Acc:HGNC:5005]	0.306872	3.84422	7.18527	0.0148216	0.239015	Unchanged
ENSG00000287808	NA	lncRNA	novel transcript, antisense to DHX9	0.306591	0.539166	1.68194	0.21024	0.634778	Unchanged
ENSG00000221955	SLC12A8	protein_coding	solute carrier family 12 member 8 [Source:HGNC Symbol;Acc:HGNC:15595]	0.306333	1.5792	3.82302	0.0654676	0.421642	Unchanged
ENSG00000273893	NA	lncRNA	novel transcript, sense intronic to SLC13A3	0.306285	0.528679	1.72914	0.204216	0.627331	Unchanged
ENSG00000205730	ITPRIPL2	protein_coding	ITPRIP like 2 [Source:HGNC Symbol;Acc:HGNC:27257]	0.306278	5.60182	9.45433	0.00625074	0.173284	Unchanged
ENSG00000103227	LMF1	protein_coding	lipase maturation factor 1 [Source:HGNC Symbol;Acc:HGNC:14154]	0.305893	3.29064	4.17336	0.0552289	0.394683	Unchanged
ENSG00000104728	ARHGEF10	protein_coding	Rho guanine nucleotide exchange factor 10 [Source:HGNC Symbol;Acc:HGNC:14103]	0.305762	1.13882	2.91477	0.104109	0.5029	Unchanged
ENSG00000250133	HOXC-AS2	lncRNA	HOXC cluster antisense RNA 2 [Source:HGNC Symbol;Acc:HGNC:43750]	0.305601	2.33246	4.58421	0.0454867	0.368419	Unchanged
ENSG00000065534	MYLK	protein_coding	myosin light chain kinase [Source:HGNC Symbol;Acc:HGNC:7590]	0.305551	4.06892	11.8557	0.00273353	0.123749	Unchanged
ENSG00000187391	MAGI2	protein_coding	membrane associated guanylate kinase, WW and PDZ domain containing 2 [Source:HGNC Symbol;Acc:HGNC:18957]	0.305547	1.98623	4.91643	0.0390322	0.348449	Unchanged
ENSG00000114841	DNAH1	protein_coding	dynein axonemal heavy chain 1 [Source:HGNC Symbol;Acc:HGNC:2940]	0.305363	4.10874	7.67493	0.0122065	0.223417	Unchanged
ENSG00000127914	AKAP9	protein_coding	A-kinase anchoring protein 9 [Source:HGNC Symbol;Acc:HGNC:379]	0.305359	7.14409	5.67615	0.0278321	0.306697	Unchanged
ENSG00000279144	NA	TEC	TEC	0.305324	-0.98493	0.747862	0.413187	0.794772	Unchanged
ENSG00000135722	FBXL8	protein_coding	F-box and leucine rich repeat protein 8 [Source:HGNC Symbol;Acc:HGNC:17875]	0.305312	2.56143	3.87981	0.063668	0.416344	Unchanged
ENSG00000237436	NA	lncRNA	CAMTA1 divergent transcript [Source:HGNC Symbol;Acc:HGNC:53020]	0.305213	-0.858412	0.658375	0.427212	0.802419	Unchanged
ENSG00000217702	NA	lncRNA	novel transcript, antisense to BOLA3	0.305164	-1.19551	0.497257	0.489288	0.834773	Unchanged
ENSG00000148814	LRRC27	protein_coding	leucine rich repeat containing 27 [Source:HGNC Symbol;Acc:HGNC:29346]	0.305097	2.43591	5.61343	0.0286035	0.309894	Unchanged
ENSG00000236670	KRT18P5	processed_pseudogene	keratin 18 pseudogene 5 [Source:HGNC Symbol;Acc:HGNC:19259]	0.304778	0.168088	1.23928	0.279535	0.698049	Unchanged
ENSG00000197815	NA	lncRNA	novel transcript, antisense to TOM1L2	0.304476	1.67386	3.19725	0.0897687	0.472973	Unchanged
ENSG00000286162	NA	lncRNA	novel transcript	0.304463	-0.644318	0.659219	0.42692	0.802367	Unchanged
ENSG00000280254	NA	TEC	TEC	0.304439	1.10075	1.93918	0.179887	0.602663	Unchanged
ENSG00000260077	NA	lncRNA	novel transcript	0.304295	1.25772	2.84234	0.10821	0.511865	Unchanged
ENSG00000091262	ABCC6	protein_coding	ATP binding cassette subfamily C member 6 [Source:HGNC Symbol;Acc:HGNC:57]	0.304262	2.4584	3.49901	0.0769357	0.444197	Unchanged
ENSG00000018189	RUFY3	protein_coding	RUN and FYVE domain containing 3 [Source:HGNC Symbol;Acc:HGNC:30285]	0.30408	6.05503	7.0175	0.0158582	0.244226	Unchanged
ENSG00000133401	PDZD2	protein_coding	PDZ domain containing 2 [Source:HGNC Symbol;Acc:HGNC:18486]	0.304027	3.14545	8.15412	0.0101388	0.206622	Unchanged
ENSG00000225920	NA	processed_pseudogene	ribosomal modification protein rimK like family member B pseudogene 2 [Source:HGNC Symbol;Acc:HGNC:39163]	0.303936	1.1726	1.78971	0.196799	0.619107	Unchanged
ENSG00000279145	NA	lncRNA	TEC	0.303616	0.303453	1.40045	0.251285	0.677036	Unchanged
ENSG00000286207	NA	lncRNA	novel transcript, antisense to FMNL2	0.303528	1.77277	2.29787	0.14606	0.561565	Unchanged
ENSG00000085831	TTC39A	protein_coding	tetratricopeptide repeat domain 39A [Source:HGNC Symbol;Acc:HGNC:18657]	0.303489	3.35872	6.2971	0.0213427	0.275507	Unchanged
ENSG00000171219	CDC42BPG	protein_coding	CDC42 binding protein kinase gamma [Source:HGNC Symbol;Acc:HGNC:29829]	0.303321	3.27297	5.84213	0.0259019	0.29862	Unchanged
ENSG00000230392	LOC101928336	lncRNA	novel transcript	0.303268	-0.88715	0.4007	0.534295	0.856472	Unchanged
ENSG00000042317	SPATA7	protein_coding	spermatogenesis associated 7 [Source:HGNC Symbol;Acc:HGNC:20423]	0.303246	3.04212	6.05922	0.0236019	0.289257	Unchanged
ENSG00000250874	NA	lncRNA	novel transcript	0.303233	0.17856	0.894792	0.356092	0.759925	Unchanged
ENSG00000248126	NA	unprocessed_pseudogene	coiled-coil domain containing 127 (CCDC127) pseudogene	0.302416	-1.15116	0.392422	0.538505	0.858762	Unchanged
ENSG00000214193	SH3D21	protein_coding	SH3 domain containing 21 [Source:HGNC Symbol;Acc:HGNC:26236]	0.302321	3.53323	5.41174	0.0312536	0.319804	Unchanged
ENSG00000075790	BCAP29	protein_coding	B cell receptor associated protein 29 [Source:HGNC Symbol;Acc:HGNC:24131]	0.302007	0.166213	1.38437	0.253931	0.67957	Unchanged
ENSG00000136048	DRAM1	protein_coding	DNA damage regulated autophagy modulator 1 [Source:HGNC Symbol;Acc:HGNC:25645]	0.301884	2.66262	4.05683	0.0584147	0.402199	Unchanged
ENSG00000140543	DET1	protein_coding	DET1 partner of COP1 E3 ubiquitin ligase [Source:HGNC Symbol;Acc:HGNC:25477]	0.301792	1.33402	3.61478	0.0725894	0.438058	Unchanged
ENSG00000185958	FAM186A	protein_coding	family with sequence similarity 186 member A [Source:HGNC Symbol;Acc:HGNC:26980]	0.301739	-0.616491	0.708097	0.410573	0.793104	Unchanged
ENSG00000167968	DNASE1L2	protein_coding	deoxyribonuclease 1 like 2 [Source:HGNC Symbol;Acc:HGNC:2958]	0.301716	0.484984	1.63851	0.215983	0.640298	Unchanged
ENSG00000058085	LAMC2	protein_coding	laminin subunit gamma 2 [Source:HGNC Symbol;Acc:HGNC:6493]	0.301597	1.21351	2.32982	0.143439	0.557579	Unchanged
ENSG00000229132	EIF4A1P10	processed_pseudogene	eukaryotic translation initiation factor 4A1 pseudogene 10 [Source:HGNC Symbol;Acc:HGNC:37930]	0.301565	-1.15892	0.632544	0.436275	0.807799	Unchanged
ENSG00000247809	NR2F2-AS1	lncRNA	NR2F2 antisense RNA 1 [Source:HGNC Symbol;Acc:HGNC:44222]	0.30153	0.449522	1.9987	0.173657	0.595327	Unchanged
ENSG00000236830	CBR3-AS1	lncRNA	CBR3 antisense RNA 1 [Source:HGNC Symbol;Acc:HGNC:43664]	0.301419	-0.102853	1.04732	0.319016	0.731675	Unchanged
ENSG00000166548	TK2	protein_coding	thymidine kinase 2 [Source:HGNC Symbol;Acc:HGNC:11831]	0.301217	3.34111	8.44607	0.00907303	0.202155	Unchanged
ENSG00000121060	TRIM25	protein_coding	tripartite motif containing 25 [Source:HGNC Symbol;Acc:HGNC:12932]	0.300988	7.89609	11.1868	0.00341496	0.137523	Unchanged
ENSG00000166483	WEE1	protein_coding	WEE1 G2 checkpoint kinase [Source:HGNC Symbol;Acc:HGNC:12761]	0.300987	6.20528	21.0238	0.000203511	0.0325638	Unchanged
ENSG00000167123	CERCAM	protein_coding	cerebral endothelial cell adhesion molecule [Source:HGNC Symbol;Acc:HGNC:23723]	0.300979	6.12699	9.14029	0.00700761	0.179836	Unchanged
ENSG00000272054	NA	lncRNA	novel transcript	0.300899	1.39366	1.80162	0.195381	0.618028	Unchanged
ENSG00000187650	VMAC	protein_coding	vimentin type intermediate filament associated coiled-coil protein [Source:HGNC Symbol;Acc:HGNC:33803]	0.300899	2.09438	4.27394	0.0526392	0.387559	Unchanged
ENSG00000231064	NA	lncRNA	THBS3 antisense RNA 1 [Source:HGNC Symbol;Acc:HGNC:40582]	0.300854	-0.277928	0.797335	0.383094	0.779197	Unchanged
ENSG00000187726	DNAJB13	protein_coding	DnaJ heat shock protein family (Hsp40) member B13 [Source:HGNC Symbol;Acc:HGNC:30718]	0.300844	-0.969889	0.436112	0.516955	0.847037	Unchanged
ENSG00000251141	NA	lncRNA	MRPS30 divergent transcript [Source:HGNC Symbol;Acc:HGNC:53420]	0.300774	0.778101	2.5867	0.124303	0.533919	Unchanged
ENSG00000205323	SARNP	protein_coding	SAP domain containing ribonucleoprotein [Source:HGNC Symbol;Acc:HGNC:24432]	0.300651	-0.360901	0.606195	0.44584	0.812607	Unchanged
ENSG00000186815	TPCN1	protein_coding	two pore segment channel 1 [Source:HGNC Symbol;Acc:HGNC:18182]	0.300627	5.16485	6.57404	0.0190143	0.264957	Unchanged
ENSG00000230487	PSMG3-AS1	lncRNA	PSMG3 antisense RNA 1 (head to head) [Source:HGNC Symbol;Acc:HGNC:22230]	0.300558	2.87244	3.86423	0.0641561	0.417843	Unchanged
ENSG00000143994	ABHD1	protein_coding	abhydrolase domain containing 1 [Source:HGNC Symbol;Acc:HGNC:17553]	0.300473	1.18703	3.43015	0.0796645	0.451341	Unchanged
ENSG00000270975	NA	unprocessed_pseudogene	mago homolog 3, pseudogene [Source:HGNC Symbol;Acc:HGNC:20020]	0.300346	-0.841026	0.754527	0.395918	0.786219	Unchanged
ENSG00000262692	NA	lncRNA	novel transcript, antisense to ITGAE	0.300335	0.22068	1.26518	0.274722	0.694959	Unchanged
ENSG00000233639	PANTR1	lncRNA	POU3F3 adjacent non-coding transcript 1 [Source:HGNC Symbol;Acc:HGNC:49513]	0.300235	1.33857	3.14759	0.0921127	0.478975	Unchanged
ENSG00000267216	ZNF8-ERVK3-1	lncRNA	ZNF8-ERVK3-1 readthrough [Source:NCBI gene (formerly Entrezgene);Acc:108903150]	0.300232	0.812518	2.18345	0.155934	0.5734	Unchanged
ENSG00000171722	SPATA46	protein_coding	spermatogenesis associated 46 [Source:HGNC Symbol;Acc:HGNC:27648]	0.300201	-1.10139	0.412681	0.52831	0.854006	Unchanged
ENSG00000129003	VPS13C	protein_coding	vacuolar protein sorting 13 homolog C [Source:HGNC Symbol;Acc:HGNC:23594]	0.300155	6.36868	6.37757	0.0206346	0.272948	Unchanged
ENSG00000174403	NA	lncRNA	MIR1-1HG antisense RNA 1 [Source:HGNC Symbol;Acc:HGNC:26393]	0.300098	-0.681471	0.879939	0.360024	0.762119	Unchanged
ENSG00000126500	FLRT1	protein_coding	fibronectin leucine rich transmembrane protein 1 [Source:HGNC Symbol;Acc:HGNC:3760]	0.300082	1.76154	3.60917	0.0727932	0.438513	Unchanged
ENSG00000253123	LOC100507403	lncRNA	novel transcript	0.300026	3.39299	10.5383	0.00426119	0.149171	Unchanged
ENSG00000186481	NA	transcribed_unprocessed_pseudogene	ankyrin repeat domain 20 family member A5, pseudogene [Source:HGNC Symbol;Acc:HGNC:33833]	0.2999	-1.23354	0.578233	0.456366	0.817695	Unchanged
ENSG00000278811	LINC00624	lncRNA	long intergenic non-protein coding RNA 624 [Source:HGNC Symbol;Acc:HGNC:44254]	0.299895	1.79534	3.21929	0.0887507	0.471108	Unchanged
ENSG00000102230	PCYT1B	protein_coding	phosphate cytidylyltransferase 1, choline, beta [Source:HGNC Symbol;Acc:HGNC:8755]	0.299703	2.03009	4.32898	0.0512812	0.382874	Unchanged
ENSG00000104765	BNIP3L	protein_coding	BCL2 interacting protein 3 like [Source:HGNC Symbol;Acc:HGNC:1085]	0.29958	5.52573	7.51405	0.0130037	0.229026	Unchanged
ENSG00000105204	DYRK1B	protein_coding	dual specificity tyrosine phosphorylation regulated kinase 1B [Source:HGNC Symbol;Acc:HGNC:3092]	0.299368	4.54233	4.43848	0.0486974	0.374735	Unchanged
ENSG00000166780	BMERB1	protein_coding	bMERB domain containing 1 [Source:HGNC Symbol;Acc:HGNC:19213]	0.29936	1.71539	4.6283	0.0445635	0.364662	Unchanged
ENSG00000226648	PLCG1-AS1	lncRNA	PLCG1 antisense RNA 1 [Source:HGNC Symbol;Acc:HGNC:40450]	0.299259	1.17286	2.02162	0.171328	0.591966	Unchanged
ENSG00000047346	FAM214A	protein_coding	family with sequence similarity 214 member A [Source:HGNC Symbol;Acc:HGNC:25609]	0.299251	4.02641	9.39543	0.00638544	0.174497	Unchanged
ENSG00000005189	REXO5	protein_coding	RNA exonuclease 5 [Source:HGNC Symbol;Acc:HGNC:24661]	0.299181	4.37588	12.2588	0.00239676	0.114527	Unchanged
ENSG00000280332	NA	TEC	TEC	0.299014	1.49628	2.16621	0.157491	0.575342	Unchanged
ENSG00000163131	CTSS	protein_coding	cathepsin S [Source:HGNC Symbol;Acc:HGNC:2545]	0.298725	-0.695664	0.592218	0.451052	0.814905	Unchanged
ENSG00000163624	CDS1	protein_coding	CDP-diacylglycerol synthase 1 [Source:HGNC Symbol;Acc:HGNC:1800]	0.298588	5.16504	9.48864	0.00617373	0.171673	Unchanged
ENSG00000141556	TBCD	protein_coding	tubulin folding cofactor D [Source:HGNC Symbol;Acc:HGNC:11581]	0.298525	7.33988	7.72562	0.0119667	0.222464	Unchanged
ENSG00000130766	SESN2	protein_coding	sestrin 2 [Source:HGNC Symbol;Acc:HGNC:20746]	0.29847	7.13452	6.79884	0.0173339	0.25386	Unchanged
ENSG00000224713	NA	lncRNA	novel transcript, antisense to ARHGEF25	0.29841	-0.813604	0.683726	0.4186	0.797664	Unchanged
ENSG00000101104	PABPC1L	protein_coding	poly(A) binding protein cytoplasmic 1 like [Source:HGNC Symbol;Acc:HGNC:15797]	0.298332	4.85872	11.112	0.00350234	0.137523	Unchanged
ENSG00000231711	NA	lncRNA	long intergenic non-protein coding RNA 899 [Source:HGNC Symbol;Acc:HGNC:48583]	0.298314	-1.21293	0.399094	0.535107	0.856472	Unchanged
ENSG00000204620	NA	lncRNA	novel transcript, antisense to RBM3	0.298294	-0.213966	1.4541	0.242716	0.669702	Unchanged
ENSG00000088854	DNAAF9	protein_coding	chromosome 20 open reading frame 194 [Source:HGNC Symbol;Acc:HGNC:17721]	0.298284	4.63267	15.1115	0.000995506	0.0734813	Unchanged
ENSG00000275322	NA	lncRNA	novel transcript	0.298134	-0.321762	0.915747	0.350648	0.756958	Unchanged
ENSG00000118960	HS1BP3	protein_coding	HCLS1 binding protein 3 [Source:HGNC Symbol;Acc:HGNC:24979]	0.297983	4.98084	6.43981	0.020105	0.271022	Unchanged
ENSG00000135317	SNX14	protein_coding	sorting nexin 14 [Source:HGNC Symbol;Acc:HGNC:14977]	0.297958	4.41957	5.24638	0.0336355	0.328892	Unchanged
ENSG00000229419	RALGAPA1P1	processed_pseudogene	RALGAPA1 pseudogene 1 [Source:HGNC Symbol;Acc:HGNC:23203]	0.297938	-0.252421	0.944803	0.343293	0.751047	Unchanged
ENSG00000212789	NA	processed_pseudogene	ST13, Hsp70 interacting protein pseudogene 5 [Source:HGNC Symbol;Acc:HGNC:18556]	0.297776	-1.17702	0.853897	0.407375	0.791512	Unchanged
ENSG00000244968	LIFR-AS1	lncRNA	LIFR antisense RNA 1 [Source:HGNC Symbol;Acc:HGNC:43600]	0.297659	0.0434891	0.82687	0.374603	0.774368	Unchanged
ENSG00000181444	ZNF467	protein_coding	zinc finger protein 467 [Source:HGNC Symbol;Acc:HGNC:23154]	0.297371	1.81282	1.98309	0.175264	0.595836	Unchanged
ENSG00000135362	PRR5L	protein_coding	proline rich 5 like [Source:HGNC Symbol;Acc:HGNC:25878]	0.297263	1.31817	3.35822	0.0826364	0.458468	Unchanged
ENSG00000147256	ARHGAP36	protein_coding	Rho GTPase activating protein 36 [Source:HGNC Symbol;Acc:HGNC:26388]	0.297176	-0.824762	0.630746	0.436918	0.807897	Unchanged
ENSG00000114127	XRN1	protein_coding	5'-3' exoribonuclease 1 [Source:HGNC Symbol;Acc:HGNC:30654]	0.297146	6.65132	11.4909	0.00308417	0.13177	Unchanged
ENSG00000229832	NA	lncRNA	novel transcript, sense intronic to PPP2R5A	0.297074	0.00139837	0.912794	0.351407	0.757372	Unchanged
ENSG00000283122	HYMAI	lncRNA	hydatidiform mole associated and imprinted [Source:HGNC Symbol;Acc:HGNC:5326]	0.296864	0.600201	1.30544	0.267456	0.689252	Unchanged
ENSG00000232593	NA	protein_coding	KDM5C adjacent transcript [Source:HGNC Symbol;Acc:HGNC:49510]	0.296846	4.46283	5.11496	0.0356761	0.336349	Unchanged
ENSG00000074964	ARHGEF10L	protein_coding	Rho guanine nucleotide exchange factor 10 like [Source:HGNC Symbol;Acc:HGNC:25540]	0.296752	3.31508	2.92861	0.103346	0.501697	Unchanged
ENSG00000139567	ACVRL1	protein_coding	activin A receptor like type 1 [Source:HGNC Symbol;Acc:HGNC:175]	0.296666	0.481899	1.31822	0.265203	0.688377	Unchanged
ENSG00000224243	SOX1-OT	lncRNA	SOX1 overlapping transcript [Source:HGNC Symbol;Acc:HGNC:42733]	0.296591	-1.28797	0.707281	0.410838	0.793222	Unchanged
ENSG00000172765	TMCC1	protein_coding	transmembrane and coiled-coil domain family 1 [Source:HGNC Symbol;Acc:HGNC:29116]	0.296585	4.79643	13.6011	0.0015682	0.0957751	Unchanged
ENSG00000118263	KLF7	protein_coding	Kruppel like factor 7 [Source:HGNC Symbol;Acc:HGNC:6350]	0.296551	2.78608	6.53955	0.0192881	0.266933	Unchanged
ENSG00000157445	CACNA2D3	protein_coding	calcium voltage-gated channel auxiliary subunit alpha2delta 3 [Source:HGNC Symbol;Acc:HGNC:15460]	0.296547	1.6586	3.16943	0.0910729	0.477158	Unchanged
ENSG00000149927	DOC2A	protein_coding	double C2 domain alpha [Source:HGNC Symbol;Acc:HGNC:2985]	0.296544	2.94009	5.756	0.0268839	0.302123	Unchanged
ENSG00000147027	TMEM47	protein_coding	transmembrane protein 47 [Source:HGNC Symbol;Acc:HGNC:18515]	0.296487	4.77316	6.0114	0.024088	0.291733	Unchanged
ENSG00000263146	NA	lncRNA	long intergenic non-protein coding RNA 1896 [Source:HGNC Symbol;Acc:HGNC:52715]	0.296448	-0.102063	0.908034	0.352637	0.758003	Unchanged
ENSG00000132470	ITGB4	protein_coding	integrin subunit beta 4 [Source:HGNC Symbol;Acc:HGNC:6158]	0.2964	1.81106	3.16792	0.0911445	0.477158	Unchanged
ENSG00000206432	TMEM200C	protein_coding	transmembrane protein 200C [Source:HGNC Symbol;Acc:HGNC:37208]	0.296225	1.42628	1.90502	0.183588	0.605947	Unchanged
ENSG00000110025	SNX15	protein_coding	sorting nexin 15 [Source:HGNC Symbol;Acc:HGNC:14978]	0.296142	0.546825	0.997061	0.330607	0.740673	Unchanged
ENSG00000196123	KIAA0895L	protein_coding	KIAA0895 like [Source:HGNC Symbol;Acc:HGNC:34408]	0.296091	4.35885	7.51052	0.0130218	0.229026	Unchanged
ENSG00000282381	NA	lncRNA	novel transcript	0.29603	1.81755	3.21898	0.0887646	0.471108	Unchanged
ENSG00000078403	MLLT10	protein_coding	MLLT10 histone lysine methyltransferase DOT1L cofactor [Source:HGNC Symbol;Acc:HGNC:16063]	0.296008	6.0533	7.21228	0.0146619	0.238846	Unchanged
ENSG00000114853	ZBTB47	protein_coding	zinc finger and BTB domain containing 47 [Source:HGNC Symbol;Acc:HGNC:26955]	0.295962	5.12513	6.84256	0.0170269	0.2528	Unchanged
ENSG00000258904	NA	lncRNA	novel transcript, intronic to YY1	0.295921	0.0679643	1.66501	0.212456	0.636806	Unchanged
ENSG00000227165	WDR11-DT	lncRNA	WDR11 antisense RNA 1 [Source:HGNC Symbol;Acc:HGNC:27437]	0.295889	0.212041	1.14101	0.298861	0.715411	Unchanged
ENSG00000151892	GFRA1	protein_coding	GDNF family receptor alpha 1 [Source:HGNC Symbol;Acc:HGNC:4243]	0.295498	2.81742	5.29409	0.0329277	0.32601	Unchanged
ENSG00000172349	IL16	protein_coding	interleukin 16 [Source:HGNC Symbol;Acc:HGNC:5980]	0.295367	-0.652146	0.549437	0.467637	0.822512	Unchanged
ENSG00000050438	SLC4A8	protein_coding	solute carrier family 4 member 8 [Source:HGNC Symbol;Acc:HGNC:11034]	0.295271	2.39228	6.21114	0.0221296	0.280285	Unchanged
ENSG00000176148	TCP11L1	protein_coding	t-complex 11 like 1 [Source:HGNC Symbol;Acc:HGNC:25655]	0.295191	4.91075	8.42499	0.00914562	0.202155	Unchanged
ENSG00000254064	PIWIL2-DT	lncRNA	novel transcript	0.295166	-0.631078	0.76061	0.394056	0.785144	Unchanged
ENSG00000164327	RICTOR	protein_coding	RPTOR independent companion of MTOR complex 2 [Source:HGNC Symbol;Acc:HGNC:28611]	0.295063	5.92044	10.1786	0.00482982	0.155479	Unchanged
ENSG00000179038	NA	transcribed_processed_pseudogene	tetratricopeptide repeat domain 3 (TTC3) pseudogene	0.294949	-0.929445	0.440734	0.514767	0.845337	Unchanged
ENSG00000164100	NDST3	protein_coding	N-deacetylase and N-sulfotransferase 3 [Source:HGNC Symbol;Acc:HGNC:7682]	0.294896	-0.798827	0.637428	0.434538	0.806207	Unchanged
ENSG00000153237	CCDC148	protein_coding	coiled-coil domain containing 148 [Source:HGNC Symbol;Acc:HGNC:25191]	0.294711	-0.805799	0.574616	0.457757	0.818517	Unchanged
ENSG00000144452	ABCA12	protein_coding	ATP binding cassette subfamily A member 12 [Source:HGNC Symbol;Acc:HGNC:14637]	0.294678	-0.23243	0.661139	0.426259	0.802157	Unchanged
ENSG00000275956	NA	processed_pseudogene	zinc finger protein 610 (ZNF610) pseudogene	0.294606	-0.0760024	0.585795	0.45348	0.816191	Unchanged
ENSG00000260400	NA	lncRNA	novel transcript, overlapping to TET1	0.294429	3.50932	6.2435	0.0218296	0.278946	Unchanged
ENSG00000118292	C1orf54	protein_coding	chromosome 1 open reading frame 54 [Source:HGNC Symbol;Acc:HGNC:26258]	0.294159	0.419357	1.46271	0.241376	0.668432	Unchanged
ENSG00000165028	NIPSNAP3B	protein_coding	nipsnap homolog 3B [Source:HGNC Symbol;Acc:HGNC:23641]	0.293966	2.11765	3.37719	0.0818404	0.456486	Unchanged
ENSG00000234602	MCIDAS	protein_coding	multiciliate differentiation and DNA synthesis associated cell cycle protein [Source:HGNC Symbol;Acc:HGNC:40050]	0.293914	2.5807	6.78549	0.0174289	0.254367	Unchanged
ENSG00000150593	PDCD4	protein_coding	programmed cell death 4 [Source:HGNC Symbol;Acc:HGNC:8763]	0.293767	6.81635	7.54156	0.0128633	0.229026	Unchanged
ENSG00000182687	GALR2	protein_coding	galanin receptor 2 [Source:HGNC Symbol;Acc:HGNC:4133]	0.293566	0.170098	1.30569	0.267412	0.689237	Unchanged
ENSG00000257951	NA	unprocessed_pseudogene	ret finger protein-like 2 (RFPL2) pseudogene	0.293456	-1.19666	0.779439	0.401501	0.789662	Unchanged
ENSG00000138336	TET1	protein_coding	tet methylcytosine dioxygenase 1 [Source:HGNC Symbol;Acc:HGNC:29484]	0.293442	6.38794	5.47471	0.0303974	0.315945	Unchanged
ENSG00000154889	MPPE1	protein_coding	metallophosphoesterase 1 [Source:HGNC Symbol;Acc:HGNC:15988]	0.293308	3.09823	8.97273	0.00745303	0.185133	Unchanged
ENSG00000186765	FSCN2	protein_coding	fascin actin-bundling protein 2, retinal [Source:HGNC Symbol;Acc:HGNC:3960]	0.293088	0.331169	1.32891	0.263337	0.687219	Unchanged
ENSG00000261420	NA	lncRNA	MPC1 divergent transcript [Source:HGNC Symbol;Acc:HGNC:55366]	0.292915	0.36521	1.42317	0.24761	0.674021	Unchanged
ENSG00000132204	NA	lncRNA	long intergenic non-protein coding RNA 470 [Source:HGNC Symbol;Acc:HGNC:1225]	0.292852	1.25735	3.56417	0.0744532	0.440098	Unchanged
ENSG00000170634	ACYP2	protein_coding	acylphosphatase 2 [Source:HGNC Symbol;Acc:HGNC:180]	0.292831	1.29032	2.35053	0.141771	0.55684	Unchanged
ENSG00000136010	ALDH1L2	protein_coding	aldehyde dehydrogenase 1 family member L2 [Source:HGNC Symbol;Acc:HGNC:26777]	0.292743	6.17478	6.88702	0.016721	0.250254	Unchanged
ENSG00000182224	CYB5D1	protein_coding	cytochrome b5 domain containing 1 [Source:HGNC Symbol;Acc:HGNC:26516]	0.292629	0.375721	0.988874	0.33255	0.741641	Unchanged
ENSG00000200913	SNORD46	snoRNA	small nucleolar RNA, C/D box 46 [Source:HGNC Symbol;Acc:HGNC:10186]	0.292504	-0.673986	0.7814	0.387794	0.781093	Unchanged
ENSG00000026508	CD44	protein_coding	CD44 molecule (Indian blood group) [Source:HGNC Symbol;Acc:HGNC:1681]	0.292495	-0.610086	0.484336	0.494915	0.837178	Unchanged
ENSG00000106100	NOD1	protein_coding	nucleotide binding oligomerization domain containing 1 [Source:HGNC Symbol;Acc:HGNC:16390]	0.292481	3.73956	8.26317	0.0097251	0.203799	Unchanged
ENSG00000178026	LRRC75B	protein_coding	leucine rich repeat containing 75B [Source:HGNC Symbol;Acc:HGNC:33155]	0.292428	2.8413	4.81964	0.0407978	0.354114	Unchanged
ENSG00000227741	LOC729867	lncRNA	novel transcript	0.29238	0.383469	1.52302	0.232253	0.658329	Unchanged
[truncated: 16,160 more rows]

## Sheet: siRNA_DJ1.VS.NT
Table S3. Differential gene expression of siRNA_DJ1.VS.NT (FDR<0.05 & logFC>0.5 & log FC< -0.5)
ensemblID	gene name	Description	Gene type	logFC	logCPM	F	PValue	FDR	color
ENSG00000089127	OAS1	protein_coding	2'-5'-oligoadenylate synthetase 1 [Source:HGNC Symbol;Acc:HGNC:8086]	13.4009	4.63443	1821.69	4.95296e-17	2.90116e-14	Up
ENSG00000134321	RSAD2	protein_coding	radical S-adenosyl methionine domain containing 2 [Source:HGNC Symbol;Acc:HGNC:30908]	12.9163	6.4095	1078.73	8.77584e-17	4.61708e-14	Up
ENSG00000111335	OAS2	protein_coding	2'-5'-oligoadenylate synthetase 2 [Source:HGNC Symbol;Acc:HGNC:8087]	12.7254	7.09297	1386.77	3.48836e-19	5.78345e-16	Up
ENSG00000132530	XAF1	protein_coding	XIAP associated factor 1 [Source:HGNC Symbol;Acc:HGNC:30932]	11.9231	2.4021	820.572	1.79011e-14	5.24273e-12	Up
ENSG00000119922	IFIT2	protein_coding	interferon induced protein with tetratricopeptide repeats 2 [Source:HGNC Symbol;Acc:HGNC:5409]	10.8693	8.08649	1109.98	2.78842e-18	2.66485e-15	Up
ENSG00000169245	CXCL10	protein_coding	C-X-C motif chemokine ligand 10 [Source:HGNC Symbol;Acc:HGNC:10637]	10.6906	2.69688	389.222	3.98107e-13	9.15042e-11	Up
ENSG00000183486	MX2	protein_coding	MX dynamin like GTPase 2 [Source:HGNC Symbol;Acc:HGNC:7533]	10.6704	3.59675	1573.59	1.06898e-19	3.5622e-16	Up
ENSG00000221963	APOL6	protein_coding	apolipoprotein L6 [Source:HGNC Symbol;Acc:HGNC:14870]	10.4288	5.79011	2393.13	2.09041e-21	3.79576e-17	Up
ENSG00000137965	IFI44	protein_coding	interferon induced protein 44 [Source:HGNC Symbol;Acc:HGNC:16938]	10.0315	5.48539	1372.37	3.84603e-19	5.81969e-16	Up
ENSG00000171855	IFNB1	protein_coding	interferon beta 1 [Source:HGNC Symbol;Acc:HGNC:5434]	9.18641	0.667688	287.791	4.57127e-12	9.0223e-10	Up
ENSG00000100342	APOL1	protein_coding	apolipoprotein L1 [Source:HGNC Symbol;Acc:HGNC:618]	9.18552	3.67652	1641.7	7.18753e-20	3.26278e-16	Up
ENSG00000132274	TRIM22	protein_coding	tripartite motif containing 22 [Source:HGNC Symbol;Acc:HGNC:16379]	9.16798	5.18522	1546.7	1.25618e-19	3.5622e-16	Up
ENSG00000119917	IFIT3	protein_coding	interferon induced protein with tetratricopeptide repeats 3 [Source:HGNC Symbol;Acc:HGNC:5411]	9.09151	8.05446	1399.09	3.2113e-19	5.78345e-16	Up
ENSG00000197110	IFNL3	protein_coding	interferon lambda 3 [Source:HGNC Symbol;Acc:HGNC:18365]	8.70305	0.223557	159.502	1.18407e-08	1.53574e-06	Up
ENSG00000135114	OASL	protein_coding	2'-5'-oligoadenylate synthetase like [Source:HGNC Symbol;Acc:HGNC:8090]	8.51887	6.1897	1451.33	2.27918e-19	5.17316e-16	Up
ENSG00000271503	CCL5	protein_coding	C-C motif chemokine ligand 5 [Source:HGNC Symbol;Acc:HGNC:10632]	8.42239	4.13221	2112.73	6.74278e-21	4.11623e-17	Up
ENSG00000177409	SAMD9L	protein_coding	sterile alpha motif domain containing 9 like [Source:HGNC Symbol;Acc:HGNC:1349]	8.01101	3.04446	1386.12	3.50358e-19	5.78345e-16	Up
ENSG00000117228	GBP1	protein_coding	guanylate binding protein 1 [Source:HGNC Symbol;Acc:HGNC:4182]	7.94103	4.44813	731.091	1.34659e-16	6.27891e-14	Up
ENSG00000185745	IFIT1	protein_coding	interferon induced protein with tetratricopeptide repeats 1 [Source:HGNC Symbol;Acc:HGNC:5407]	7.84647	8.71244	1272.88	7.77001e-19	1.08529e-15	Up
ENSG00000137959	IFI44L	protein_coding	interferon induced protein 44 like [Source:HGNC Symbol;Acc:HGNC:17817]	7.59847	6.94929	1022.22	6.00574e-18	4.83602e-15	Up
ENSG00000133321	PLAAT4	protein_coding	phospholipase A and acyltransferase 4 [Source:HGNC Symbol;Acc:HGNC:9869]	7.44788	-0.713088	75.4437	3.1699e-07	3.30799e-05	Up
ENSG00000110446	SLC15A3	protein_coding	solute carrier family 15 member 3 [Source:HGNC Symbol;Acc:HGNC:18068]	7.19467	2.77635	556.802	1.65465e-15	5.89121e-13	Up
ENSG00000225886	NA	lncRNA	novel transcript, antisense to IFI6	7.12159	1.91233	598.286	8.55139e-16	3.30375e-13	Up
ENSG00000134326	CMPK2	protein_coding	cytidine/uridine monophosphate kinase 2 [Source:HGNC Symbol;Acc:HGNC:27015]	6.96229	3.8336	1159.47	1.85654e-18	1.98301e-15	Up
ENSG00000121858	TNFSF10	protein_coding	TNF superfamily member 10 [Source:HGNC Symbol;Acc:HGNC:11925]	6.72762	-0.541097	162.988	9.39649e-11	1.5793e-08	Up
ENSG00000126709	IFI6	protein_coding	interferon alpha inducible protein 6 [Source:HGNC Symbol;Acc:HGNC:4054]	6.6723	6.92396	1057.61	4.37453e-18	3.78251e-15	Up
ENSG00000183709	IFNL2	protein_coding	interferon lambda 2 [Source:HGNC Symbol;Acc:HGNC:18364]	6.66323	-0.0824947	155.843	5.71003e-10	8.86177e-08	Up
ENSG00000111331	OAS3	protein_coding	2'-5'-oligoadenylate synthetase 3 [Source:HGNC Symbol;Acc:HGNC:8088]	6.51909	8.33064	2110.81	6.8007e-21	4.11623e-17	Up
ENSG00000182393	IFNL1	protein_coding	interferon lambda 1 [Source:HGNC Symbol;Acc:HGNC:18363]	6.51623	0.033721	131.152	2.12589e-09	3.01577e-07	Up
ENSG00000130303	BST2	protein_coding	bone marrow stromal cell antigen 2 [Source:HGNC Symbol;Acc:HGNC:1119]	6.50873	5.35684	1178.36	1.59681e-18	1.81218e-15	Up
ENSG00000168016	TRANK1	protein_coding	tetratricopeptide repeat and ankyrin repeat containing 1 [Source:HGNC Symbol;Acc:HGNC:29011]	6.25433	3.81182	981.971	8.7278e-18	6.60331e-15	Up
ENSG00000178685	PARP10	protein_coding	poly(ADP-ribose) polymerase family member 10 [Source:HGNC Symbol;Acc:HGNC:25895]	6.18736	5.72298	800.715	5.80257e-17	3.2926e-14	Up
ENSG00000187608	ISG15	protein_coding	ISG15 ubiquitin like modifier [Source:HGNC Symbol;Acc:HGNC:4053]	6.00446	6.02729	835.292	3.92146e-17	2.37353e-14	Up
ENSG00000115267	IFIH1	protein_coding	interferon induced with helicase C domain 1 [Source:HGNC Symbol;Acc:HGNC:18873]	5.91766	5.44686	930.362	1.44176e-17	9.34984e-15	Up
ENSG00000135899	SP110	protein_coding	SP110 nuclear body protein [Source:HGNC Symbol;Acc:HGNC:5401]	5.60049	4.77558	1020.05	6.12559e-18	4.83602e-15	Up
ENSG00000108771	DHX58	protein_coding	DExH-box helicase 58 [Source:HGNC Symbol;Acc:HGNC:29517]	5.47466	3.75957	761.283	9.26155e-17	4.61708e-14	Up
ENSG00000163565	IFI16	protein_coding	interferon gamma inducible protein 16 [Source:HGNC Symbol;Acc:HGNC:5395]	5.44739	-0.255942	143.269	2.80339e-10	4.42643e-08	Up
ENSG00000240065	PSMB9	protein_coding	proteasome 20S subunit beta 9 [Source:HGNC Symbol;Acc:HGNC:9546]	5.42612	1.81705	354.545	1.00633e-13	2.50314e-11	Up
ENSG00000185885	IFITM1	protein_coding	interferon induced transmembrane protein 1 [Source:HGNC Symbol;Acc:HGNC:5412]	5.39656	6.3145	962.628	1.05017e-17	7.36691e-15	Up
ENSG00000214872	SMTNL1	protein_coding	smoothelin like 1 [Source:HGNC Symbol;Acc:HGNC:32394]	5.31288	-0.137244	146.98	2.25979e-10	3.63126e-08	Up
ENSG00000169248	CXCL11	protein_coding	C-X-C motif chemokine ligand 11 [Source:HGNC Symbol;Acc:HGNC:10638]	5.21792	0.0857561	142.554	2.92394e-10	4.57698e-08	Up
ENSG00000133106	EPSTI1	protein_coding	epithelial stromal interaction 1 [Source:HGNC Symbol;Acc:HGNC:16465]	5.13637	4.48655	493.532	4.99391e-15	1.67925e-12	Up
ENSG00000269720	CCDC194	protein_coding	coiled-coil domain containing 194 [Source:HGNC Symbol;Acc:HGNC:53438]	4.96659	0.281252	176.424	4.76764e-11	8.16705e-09	Up
ENSG00000107201	DDX58	protein_coding	DExD/H-box helicase 58 [Source:HGNC Symbol;Acc:HGNC:19102]	4.85654	2.80694	389.337	4.3196e-14	1.18841e-11	Up
ENSG00000182179	UBA7	protein_coding	ubiquitin like modifier activating enzyme 7 [Source:HGNC Symbol;Acc:HGNC:12471]	4.71477	3.49432	697.403	2.08222e-16	9.22168e-14	Up
ENSG00000130589	HELZ2	protein_coding	helicase with zinc finger 2 [Source:HGNC Symbol;Acc:HGNC:30021]	4.67657	8.68811	765.348	8.81617e-17	4.61708e-14	Up
ENSG00000130813	SHFL	protein_coding	shiftless antiviral inhibitor of ribosomal frameshifting [Source:HGNC Symbol;Acc:HGNC:25649]	4.66744	2.86288	685.491	2.44119e-16	1.05541e-13	Up
ENSG00000068079	IFI35	protein_coding	interferon induced protein 35 [Source:HGNC Symbol;Acc:HGNC:5399]	4.60061	5.24352	662.899	3.32568e-16	1.37245e-13	Up
ENSG00000142089	IFITM3	protein_coding	interferon induced transmembrane protein 3 [Source:HGNC Symbol;Acc:HGNC:5414]	4.5539	7.12108	1118.85	2.58909e-18	2.61182e-15	Up
ENSG00000225963	NA	lncRNA	novel transcript, antisense to SP110	4.51573	-1.23749	58.6778	3.2349e-07	3.33746e-05	Up
ENSG00000140853	NLRC5	protein_coding	NLR family CARD domain containing 5 [Source:HGNC Symbol;Acc:HGNC:29933]	4.48596	5.22575	1082.42	3.52466e-18	3.20004e-15	Up
ENSG00000261618	NA	lncRNA	long intergenic non-protein coding RNA 2605 [Source:HGNC Symbol;Acc:HGNC:53974]	4.47198	-0.738535	51.3442	8.40789e-07	7.91038e-05	Up
ENSG00000128815	WDFY4	protein_coding	WDFY family member 4 [Source:HGNC Symbol;Acc:HGNC:29323]	4.36105	-0.523327	85.2689	1.91762e-08	2.40139e-06	Up
ENSG00000157601	MX1	protein_coding	MX dynamin like GTPase 1 [Source:HGNC Symbol;Acc:HGNC:7532]	4.28713	0.406373	227.765	5.17741e-12	1.01088e-09	Up
ENSG00000282851	BISPR	lncRNA	BST2 interferon stimulated positive regulator [Source:HGNC Symbol;Acc:HGNC:51290]	4.21038	1.79852	353.803	1.02553e-13	2.51642e-11	Up
ENSG00000163840	DTX3L	protein_coding	deltex E3 ubiquitin ligase 3L [Source:HGNC Symbol;Acc:HGNC:30323]	4.19879	5.87823	761.941	9.18777e-17	4.61708e-14	Up
ENSG00000137628	DDX60	protein_coding	DExD/H-box helicase 60 [Source:HGNC Symbol;Acc:HGNC:25942]	4.17867	4.39595	1242.26	9.75405e-19	1.2651e-15	Up
ENSG00000156587	UBE2L6	protein_coding	ubiquitin conjugating enzyme E2 L6 [Source:HGNC Symbol;Acc:HGNC:12490]	4.13589	5.71726	1532.05	1.37325e-19	3.5622e-16	Up
ENSG00000233975	LINC02574	lncRNA	long intergenic non-protein coding RNA 2574 [Source:HGNC Symbol;Acc:HGNC:53746]	4.07781	0.671676	82.9182	6.16412e-08	7.03951e-06	Up
ENSG00000123609	NMI	protein_coding	N-myc and STAT interactor [Source:HGNC Symbol;Acc:HGNC:7854]	4.07621	4.07102	636.96	4.80464e-16	1.93873e-13	Up
ENSG00000164342	TLR3	protein_coding	toll like receptor 3 [Source:HGNC Symbol;Acc:HGNC:11849]	4.03019	1.85859	257.232	1.77108e-12	3.69647e-10	Up
ENSG00000138496	PARP9	protein_coding	poly(ADP-ribose) polymerase family member 9 [Source:HGNC Symbol;Acc:HGNC:24118]	3.96788	4.96797	712.795	1.70199e-16	7.72618e-14	Up
ENSG00000287543	NA	lncRNA	novel transcript, antisense to PML	3.87896	-0.309833	85.1181	1.94439e-08	2.41823e-06	Up
ENSG00000168062	BATF2	protein_coding	basic leucine zipper ATF-like transcription factor 2 [Source:HGNC Symbol;Acc:HGNC:25163]	3.86829	2.56422	336.676	1.60306e-13	3.78032e-11	Up
ENSG00000254503	HMGB3P29	processed_pseudogene	high-mobility group box 3 (HMGB3) pseudogene	3.84952	-0.582418	75.9916	4.68337e-08	5.45132e-06	Up
ENSG00000205413	SAMD9	protein_coding	sterile alpha motif domain containing 9 [Source:HGNC Symbol;Acc:HGNC:1348]	3.83683	5.73471	464.44	8.69604e-15	2.67632e-12	Up
ENSG00000149131	SERPING1	protein_coding	serpin family G member 1 [Source:HGNC Symbol;Acc:HGNC:1228]	3.76724	4.32729	519.553	3.12121e-15	1.0899e-12	Up
ENSG00000117226	GBP3	protein_coding	guanylate binding protein 3 [Source:HGNC Symbol;Acc:HGNC:4184]	3.75578	-0.262702	92.2613	1.0302e-08	1.34578e-06	Up
ENSG00000165949	IFI27	protein_coding	interferon alpha inducible protein 27 [Source:HGNC Symbol;Acc:HGNC:5397]	3.73049	4.12351	559.651	1.57895e-15	5.7341e-13	Up
ENSG00000128284	APOL3	protein_coding	apolipoprotein L3 [Source:HGNC Symbol;Acc:HGNC:14868]	3.7248	-1.14932	35.6923	2.58775e-05	0.00151088	Up
ENSG00000135697	BCO1	protein_coding	beta-carotene oxygenase 1 [Source:HGNC Symbol;Acc:HGNC:13815]	3.64957	-0.864215	46.196	1.75082e-06	0.000154327	Up
ENSG00000078081	LAMP3	protein_coding	lysosomal associated membrane protein 3 [Source:HGNC Symbol;Acc:HGNC:14582]	3.51964	3.26205	861.774	2.93575e-17	1.83818e-14	Up
ENSG00000229474	PATL2	protein_coding	PAT1 homolog 2 [Source:HGNC Symbol;Acc:HGNC:33630]	3.48153	-0.424735	64.0356	1.70344e-07	1.85216e-05	Up
ENSG00000185507	IRF7	protein_coding	interferon regulatory factor 7 [Source:HGNC Symbol;Acc:HGNC:6122]	3.40265	4.28815	485.813	5.76757e-15	1.90414e-12	Up
ENSG00000164308	ERAP2	protein_coding	endoplasmic reticulum aminopeptidase 2 [Source:HGNC Symbol;Acc:HGNC:29499]	3.33472	4.20495	418.391	2.2491e-14	6.48242e-12	Up
ENSG00000152689	RASGRP3	protein_coding	RAS guanyl releasing protein 3 [Source:HGNC Symbol;Acc:HGNC:14545]	3.32655	2.00812	396.702	3.64521e-14	1.03421e-11	Up
ENSG00000138642	HERC6	protein_coding	HECT and RLD domain containing E3 ubiquitin protein ligase family member 6 [Source:HGNC Symbol;Acc:HGNC:26072]	3.24626	5.38825	962.167	1.05485e-17	7.36691e-15	Up
ENSG00000115415	STAT1	protein_coding	signal transducer and activator of transcription 1 [Source:HGNC Symbol;Acc:HGNC:11362]	3.17437	8.38616	587.007	1.01864e-15	3.85342e-13	Up
ENSG00000138646	HERC5	protein_coding	HECT and RLD domain containing E3 ubiquitin protein ligase 5 [Source:HGNC Symbol;Acc:HGNC:24368]	3.11859	7.06098	429.586	1.76931e-14	5.24273e-12	Up
ENSG00000132109	TRIM21	protein_coding	tripartite motif containing 21 [Source:HGNC Symbol;Acc:HGNC:11312]	3.05778	4.97034	584.567	1.05838e-15	3.92207e-13	Up
ENSG00000229677	RPL17P28	processed_pseudogene	ribosomal protein L17 (RPL17) pseudogene	2.92475	-0.275698	42.2203	3.21692e-06	0.000266725	Up
ENSG00000067066	SP100	protein_coding	SP100 nuclear antigen [Source:HGNC Symbol;Acc:HGNC:11206]	2.8404	4.28687	473.545	7.28457e-15	2.28057e-12	Up
ENSG00000213928	IRF9	protein_coding	interferon regulatory factor 9 [Source:HGNC Symbol;Acc:HGNC:6131]	2.83288	3.03901	266.041	1.31409e-12	2.8072e-10	Up
ENSG00000137745	MMP13	protein_coding	matrix metallopeptidase 13 [Source:HGNC Symbol;Acc:HGNC:7159]	2.77893	-1.12038	39.2859	5.17645e-06	0.000410454	Up
ENSG00000168394	TAP1	protein_coding	transporter 1, ATP binding cassette subfamily B member [Source:HGNC Symbol;Acc:HGNC:43]	2.76723	6.1704	477.484	6.75413e-15	2.19003e-12	Up
ENSG00000116194	ANGPTL1	protein_coding	angiopoietin like 1 [Source:HGNC Symbol;Acc:HGNC:489]	2.75008	0.0147897	71.9333	7.11931e-08	8.07953e-06	Up
ENSG00000197536	NA	lncRNA	IRF1 antisense RNA 1 [Source:HGNC Symbol;Acc:HGNC:33838]	2.72644	2.15182	223.137	6.19932e-12	1.18492e-09	Up
ENSG00000184979	USP18	protein_coding	ubiquitin specific peptidase 18 [Source:HGNC Symbol;Acc:HGNC:12616]	2.72291	5.41642	476.376	6.89885e-15	2.19771e-12	Up
ENSG00000277511	NA	lncRNA	novel transcript	2.70943	-0.644266	34.5525	1.17772e-05	0.000786824	Up
ENSG00000152778	IFIT5	protein_coding	interferon induced protein with tetratricopeptide repeats 5 [Source:HGNC Symbol;Acc:HGNC:13328]	2.63357	6.74319	508.725	3.78473e-15	1.29666e-12	Up
ENSG00000188313	PLSCR1	protein_coding	phospholipid scramblase 1 [Source:HGNC Symbol;Acc:HGNC:9092]	2.57134	6.28562	759.993	9.40808e-17	4.61708e-14	Up
ENSG00000128335	APOL2	protein_coding	apolipoprotein L2 [Source:HGNC Symbol;Acc:HGNC:619]	2.54744	6.04641	675.776	2.78491e-16	1.17601e-13	Up
ENSG00000125148	MT2A	protein_coding	metallothionein 2A [Source:HGNC Symbol;Acc:HGNC:7406]	2.53313	4.85328	289.058	6.28142e-13	1.38368e-10	Up
ENSG00000108679	LGALS3BP	protein_coding	galectin 3 binding protein [Source:HGNC Symbol;Acc:HGNC:6564]	2.51577	8.97245	450.573	1.1463e-14	3.46909e-12	Up
ENSG00000173821	RNF213	protein_coding	ring finger protein 213 [Source:HGNC Symbol;Acc:HGNC:14539]	2.44695	8.69262	957.297	1.10582e-17	7.43685e-15	Up
ENSG00000232862	NA	transcribed_processed_pseudogene	implantation-associated protein (DKFZp564K142) pseudogene	2.38652	-0.447666	49.3411	1.11097e-06	0.000101883	Up
ENSG00000140464	PML	protein_coding	PML nuclear body scaffold [Source:HGNC Symbol;Acc:HGNC:9113]	2.27454	7.37312	318.227	2.659e-13	6.19002e-11	Up
ENSG00000177238	TRIM72	protein_coding	tripartite motif containing 72 [Source:HGNC Symbol;Acc:HGNC:32671]	2.25515	-0.985372	37.5416	6.94998e-06	0.000521478	Up
ENSG00000172183	ISG20	protein_coding	interferon stimulated exonuclease gene 20 [Source:HGNC Symbol;Acc:HGNC:6130]	2.24979	2.26463	194.993	2.00896e-11	3.72232e-09	Up
ENSG00000120217	CD274	protein_coding	CD274 molecule [Source:HGNC Symbol;Acc:HGNC:17635]	2.22405	0.90916	60.5867	2.56118e-07	2.70384e-05	Up
ENSG00000258521	NA	lncRNA	novel transcript, antisense to WARS	2.22174	-0.46656	35.2387	1.04065e-05	0.000713061	Up
ENSG00000125347	IRF1	protein_coding	interferon regulatory factor 1 [Source:HGNC Symbol;Acc:HGNC:6116]	2.1666	4.60805	342.415	1.37697e-13	3.28988e-11	Up
ENSG00000132256	TRIM5	protein_coding	tripartite motif containing 5 [Source:HGNC Symbol;Acc:HGNC:16276]	2.16412	4.35738	383.297	4.9763e-14	1.32882e-11	Up
ENSG00000184371	CSF1	protein_coding	colony stimulating factor 1 [Source:HGNC Symbol;Acc:HGNC:2432]	2.15037	4.95547	378.54	5.57128e-14	1.44519e-11	Up
ENSG00000164136	IL15	protein_coding	interleukin 15 [Source:HGNC Symbol;Acc:HGNC:5977]	2.13019	0.317712	66.4955	1.28682e-07	1.41613e-05	Up
ENSG00000163739	CXCL1	protein_coding	C-X-C motif chemokine ligand 1 [Source:HGNC Symbol;Acc:HGNC:4602]	2.11748	-0.918521	13.3771	0.00168089	0.0351916	Up
ENSG00000100918	REC8	protein_coding	REC8 meiotic recombination protein [Source:HGNC Symbol;Acc:HGNC:16879]	2.10114	2.6031	237.357	3.60244e-12	7.18825e-10	Up
ENSG00000170581	STAT2	protein_coding	signal transducer and activator of transcription 2 [Source:HGNC Symbol;Acc:HGNC:11363]	2.09969	6.53658	620.593	6.10613e-16	2.41033e-13	Up
ENSG00000185404	SP140L	protein_coding	SP140 nuclear body protein like [Source:HGNC Symbol;Acc:HGNC:25105]	2.06358	1.18622	96.4168	7.25395e-09	9.54472e-07	Up
ENSG00000169871	TRIM56	protein_coding	tripartite motif containing 56 [Source:HGNC Symbol;Acc:HGNC:19028]	2.05206	5.9293	730.973	1.34859e-16	6.27891e-14	Up
ENSG00000055332	EIF2AK2	protein_coding	eukaryotic translation initiation factor 2 alpha kinase 2 [Source:HGNC Symbol;Acc:HGNC:9437]	2.02287	8.18114	261.32	1.54021e-12	3.25199e-10	Up
ENSG00000239713	APOBEC3G	protein_coding	apolipoprotein B mRNA editing enzyme catalytic subunit 3G [Source:HGNC Symbol;Acc:HGNC:17357]	2.00829	-0.0164807	37.323	7.21603e-06	0.000537003	Up
ENSG00000231925	TAPBP	protein_coding	TAP binding protein [Source:HGNC Symbol;Acc:HGNC:11566]	1.96797	6.17463	288.835	6.32477e-13	1.38368e-10	Up
ENSG00000272941	NA	lncRNA	novel transcript, antisense to C7orf49	1.91792	-0.446045	28.1257	4.09388e-05	0.00219931	Up
ENSG00000166750	SLFN5	protein_coding	schlafen family member 5 [Source:HGNC Symbol;Acc:HGNC:28286]	1.87628	3.79573	360.052	8.75743e-14	2.23968e-11	Up
ENSG00000160716	CHRNB2	protein_coding	cholinergic receptor nicotinic beta 2 subunit [Source:HGNC Symbol;Acc:HGNC:1962]	1.84734	0.0672348	20.151	0.00025301	0.00922522	Up
ENSG00000146006	LRRTM2	protein_coding	leucine rich repeat transmembrane neuronal 2 [Source:HGNC Symbol;Acc:HGNC:19409]	1.82984	1.12325	99.1217	5.81247e-09	7.76729e-07	Up
ENSG00000121060	TRIM25	protein_coding	tripartite motif containing 25 [Source:HGNC Symbol;Acc:HGNC:12932]	1.82006	7.89609	392.348	4.02855e-14	1.12539e-11	Up
ENSG00000100346	CACNA1I	protein_coding	calcium voltage-gated channel subunit alpha1 I [Source:HGNC Symbol;Acc:HGNC:1396]	1.81217	0.206841	34.073	1.28533e-05	0.000839536	Up
ENSG00000101342	TLDC2	protein_coding	TBC/LysM-associated domain containing 2 [Source:HGNC Symbol;Acc:HGNC:16112]	1.77824	-0.857954	25.7849	6.74016e-05	0.0033623	Up
ENSG00000241106	HLA-DOB	protein_coding	major histocompatibility complex, class II, DO beta [Source:HGNC Symbol;Acc:HGNC:4937]	1.75447	0.486081	40.4131	4.29965e-06	0.000345456	Up
ENSG00000107796	ACTA2	protein_coding	actin alpha 2, smooth muscle [Source:HGNC Symbol;Acc:HGNC:130]	1.73785	2.69721	105.821	3.43041e-09	4.64847e-07	Up
ENSG00000229873	OGFR-AS1	lncRNA	OGFR antisense RNA 1 [Source:HGNC Symbol;Acc:HGNC:40724]	1.72514	-0.449716	21.2385	0.000193048	0.00747411	Up
ENSG00000136147	PHF11	protein_coding	PHD finger protein 11 [Source:HGNC Symbol;Acc:HGNC:17024]	1.72497	2.69418	181.652	3.70776e-11	6.53645e-09	Up
ENSG00000079385	CEACAM1	protein_coding	CEA cell adhesion molecule 1 [Source:HGNC Symbol;Acc:HGNC:1814]	1.71496	0.126969	32.643	1.67655e-05	0.00104256	Up
ENSG00000271646	NA	lncRNA	IRF2 divergent transcript [Source:HGNC Symbol;Acc:HGNC:54871]	1.71248	0.0571227	27.3972	4.76751e-05	0.00250923	Up
ENSG00000100298	APOBEC3H	protein_coding	apolipoprotein B mRNA editing enzyme catalytic subunit 3H [Source:HGNC Symbol;Acc:HGNC:24100]	1.69959	-0.846656	12.9048	0.00194924	0.0389354	Up
ENSG00000185338	SOCS1	protein_coding	suppressor of cytokine signaling 1 [Source:HGNC Symbol;Acc:HGNC:19383]	1.67217	0.642064	33.0796	1.54467e-05	0.000977288	Up
ENSG00000287733	NA	lncRNA	novel transcript	1.6709	-0.467644	28.8	3.56336e-05	0.00196852	Up
ENSG00000204592	HLA-E	protein_coding	major histocompatibility complex, class I, E [Source:HGNC Symbol;Acc:HGNC:4962]	1.65645	7.26345	379.193	5.48515e-14	1.44347e-11	Up
ENSG00000184898	RBM43	protein_coding	RNA binding motif protein 43 [Source:HGNC Symbol;Acc:HGNC:24790]	1.65619	3.27008	127.518	7.42469e-10	1.10506e-07	Up
ENSG00000105559	PLEKHA4	protein_coding	pleckstrin homology domain containing A4 [Source:HGNC Symbol;Acc:HGNC:14339]	1.64306	3.95076	182.721	3.52479e-11	6.33695e-09	Up
ENSG00000169429	CXCL8	protein_coding	C-X-C motif chemokine ligand 8 [Source:HGNC Symbol;Acc:HGNC:6025]	1.64174	-0.0762886	21.8026	0.00016829	0.00676062	Up
ENSG00000111801	BTN3A3	protein_coding	butyrophilin subfamily 3 member A3 [Source:HGNC Symbol;Acc:HGNC:1140]	1.63401	3.06495	213.972	8.94877e-12	1.69262e-09	Up
ENSG00000141574	SECTM1	protein_coding	secreted and transmembrane 1 [Source:HGNC Symbol;Acc:HGNC:10707]	1.61405	2.13668	52.883	6.82486e-07	6.52241e-05	Up
ENSG00000142233	NTN5	protein_coding	netrin 5 [Source:HGNC Symbol;Acc:HGNC:25208]	1.61314	-1.12311	12.0185	0.00259152	0.0460438	Up
ENSG00000270048	NA	lncRNA	novel transcript, sense intronic to CCDC92	1.58316	-1.18675	9.33121	0.00653601	0.0801596	Unchanged
ENSG00000072858	SIDT1	protein_coding	SID1 transmembrane family member 1 [Source:HGNC Symbol;Acc:HGNC:25967]	1.58054	1.53657	54.8284	5.27665e-07	5.20725e-05	Up
ENSG00000205592	MUC19	protein_coding	mucin 19, oligomeric [Source:HGNC Symbol;Acc:HGNC:14362]	1.57061	0.789558	48.7977	1.19994e-06	0.00010949	Up
ENSG00000112343	TRIM38	protein_coding	tripartite motif containing 38 [Source:HGNC Symbol;Acc:HGNC:10059]	1.56684	4.96368	186.989	2.88782e-11	5.24371e-09	Up
ENSG00000128394	APOBEC3F	protein_coding	apolipoprotein B mRNA editing enzyme catalytic subunit 3F [Source:HGNC Symbol;Acc:HGNC:17356]	1.56441	3.64433	190.719	2.43428e-11	4.46481e-09	Up
ENSG00000124201	ZNFX1	protein_coding	zinc finger NFX1-type containing 1 [Source:HGNC Symbol;Acc:HGNC:29271]	1.56187	6.4377	384.636	4.82165e-14	1.30674e-11	Up
ENSG00000196116	TDRD7	protein_coding	tudor domain containing 7 [Source:HGNC Symbol;Acc:HGNC:30831]	1.55235	5.61028	274.461	9.96394e-13	2.15387e-10	Up
ENSG00000237940	LINC01238	lncRNA	long intergenic non-protein coding RNA 1238 [Source:HGNC Symbol;Acc:HGNC:49795]	1.54991	-0.496861	18.5816	0.000379332	0.0124555	Up
ENSG00000008517	IL32	protein_coding	interleukin 32 [Source:HGNC Symbol;Acc:HGNC:16830]	1.53728	-0.389202	11.9153	0.00268053	0.0467762	Up
ENSG00000279281	NA	TEC	TEC	1.53055	-1.0991	5.61609	0.0285703	0.179886	Unchanged
ENSG00000225492	GBP1P1	transcribed_unprocessed_pseudogene	guanylate binding protein 1 pseudogene 1 [Source:HGNC Symbol;Acc:HGNC:39561]	1.52814	-0.129816	20.0322	0.000260728	0.00940582	Up
ENSG00000206168	NA	processed_pseudogene	novel pseudogene	1.51688	-1.24046	7.34744	0.0138915	0.123467	Unchanged
ENSG00000259120	SMIM6	protein_coding	small integral membrane protein 6 [Source:HGNC Symbol;Acc:HGNC:40032]	1.49737	-0.741205	19.2754	0.000316454	0.010966	Up
ENSG00000130513	GDF15	protein_coding	growth differentiation factor 15 [Source:HGNC Symbol;Acc:HGNC:30142]	1.49573	1.06523	34.2276	1.24949e-05	0.000825027	Up
ENSG00000141579	ZNF750	protein_coding	zinc finger protein 750 [Source:HGNC Symbol;Acc:HGNC:25843]	1.48474	-0.715286	12.9468	0.00192353	0.0386842	Up
ENSG00000188157	AGRN	protein_coding	agrin [Source:HGNC Symbol;Acc:HGNC:329]	1.48129	7.20518	106.749	3.19589e-09	4.39629e-07	Up
ENSG00000205500	MAPRE3-AS1	lncRNA	MAPRE3 antisense RNA 1 [Source:HGNC Symbol;Acc:HGNC:40362]	1.48039	-1.28573	9.35769	0.00647345	0.0801596	Unchanged
ENSG00000166710	B2M	protein_coding	beta-2-microglobulin [Source:HGNC Symbol;Acc:HGNC:914]	1.47345	7.1898	296.402	5.02138e-13	1.13973e-10	Up
ENSG00000185880	TRIM69	protein_coding	tripartite motif containing 69 [Source:HGNC Symbol;Acc:HGNC:17857]	1.46901	4.05517	224.967	5.7708e-12	1.11475e-09	Up
ENSG00000128422	KRT17	protein_coding	keratin 17 [Source:HGNC Symbol;Acc:HGNC:6427]	1.44745	0.931575	35.3716	1.01619e-05	0.000704275	Up
ENSG00000106785	TRIM14	protein_coding	tripartite motif containing 14 [Source:HGNC Symbol;Acc:HGNC:16283]	1.44439	6.76669	289.896	6.12131e-13	1.37223e-10	Up
ENSG00000141497	ZMYND15	protein_coding	zinc finger MYND-type containing 15 [Source:HGNC Symbol;Acc:HGNC:20997]	1.42962	-0.785592	16.3751	0.00069226	0.02008	Up
ENSG00000230149	NA	lncRNA	novel transcript, antisense to SUN2	1.4242	-0.0664102	21.8356	0.000166951	0.00675166	Up
ENSG00000138035	PNPT1	protein_coding	polyribonucleotide nucleotidyltransferase 1 [Source:HGNC Symbol;Acc:HGNC:23166]	1.41763	7.32535	145.492	2.46233e-10	3.92202e-08	Up
ENSG00000234745	HLA-B	protein_coding	major histocompatibility complex, class I, B [Source:HGNC Symbol;Acc:HGNC:4932]	1.41731	7.57545	251.522	2.16016e-12	4.4573e-10	Up
ENSG00000250959	GLUD1P3	transcribed_unprocessed_pseudogene	glutamate dehydrogenase 1 pseudogene 3 [Source:HGNC Symbol;Acc:HGNC:4338]	1.41361	-1.13313	9.31415	0.00657668	0.0803758	Unchanged
ENSG00000101347	SAMHD1	protein_coding	SAM and HD domain containing deoxynucleoside triphosphate triphosphohydrolase 1 [Source:HGNC Symbol;Acc:HGNC:15925]	1.41231	7.46406	205.502	1.27291e-11	2.38284e-09	Up
ENSG00000254936	NA	lncRNA	novel transcript	1.38979	-0.773166	9.71588	0.00568973	0.0748014	Unchanged
ENSG00000112139	MDGA1	protein_coding	MAM domain containing glycosylphosphatidylinositol anchor 1 [Source:HGNC Symbol;Acc:HGNC:19267]	1.38749	4.04688	120.105	1.21872e-09	1.77036e-07	Up
ENSG00000228697	LOC101928565	lncRNA	novel transcript	1.38136	-0.826106	12.4346	0.0022646	0.0423488	Up
ENSG00000137198	GMPR	protein_coding	guanosine monophosphate reductase [Source:HGNC Symbol;Acc:HGNC:4376]	1.3743	3.04683	128.673	6.88856e-10	1.04235e-07	Up
ENSG00000236778	INTS6-AS1	lncRNA	INTS6 antisense RNA 1 [Source:HGNC Symbol;Acc:HGNC:42691]	1.37194	-0.0774557	32.8818	1.60294e-05	0.00100366	Up
ENSG00000261528	CCNYL7	processed_pseudogene	cyclin Y like 7 (pseudogene) [Source:HGNC Symbol;Acc:HGNC:54659]	1.36993	-1.20311	11.6031	0.00297124	0.0498323	Up
ENSG00000168918	INPP5D	protein_coding	inositol polyphosphate-5-phosphatase D [Source:HGNC Symbol;Acc:HGNC:6079]	1.36829	1.83323	38.1648	6.24885e-06	0.000474756	Up
ENSG00000157873	TNFRSF14	protein_coding	TNF receptor superfamily member 14 [Source:HGNC Symbol;Acc:HGNC:11912]	1.36402	-0.738379	16.3163	0.000703843	0.0202863	Up
ENSG00000060491	OGFR	protein_coding	opioid growth factor receptor [Source:HGNC Symbol;Acc:HGNC:15768]	1.34887	7.17923	178.674	4.2752e-11	7.46434e-09	Up
ENSG00000273507	NA	lncRNA	novel transcript	1.34771	-1.21389	12.5072	0.00221236	0.0416723	Up
ENSG00000266538	NA	lncRNA	novel transcript	1.34354	-0.661533	13.7715	0.00148809	0.032832	Up
ENSG00000269907	NA	processed_pseudogene	prothymosin alpha pseudogene 11 [Source:HGNC Symbol;Acc:HGNC:53979]	1.33888	-1.16992	7.4685	0.0132399	0.120205	Unchanged
ENSG00000160710	ADAR	protein_coding	adenosine deaminase RNA specific [Source:HGNC Symbol;Acc:HGNC:225]	1.3335	10.0408	358.503	9.10487e-14	2.2962e-11	Up
ENSG00000092010	PSME1	protein_coding	proteasome activator subunit 1 [Source:HGNC Symbol;Acc:HGNC:9568]	1.32737	5.93754	162.818	9.4803e-11	1.5793e-08	Up
ENSG00000087074	PPP1R15A	protein_coding	protein phosphatase 1 regulatory subunit 15A [Source:HGNC Symbol;Acc:HGNC:14375]	1.3257	6.29846	247.922	2.45362e-12	5.00593e-10	Up
ENSG00000185883	ATP6V0C	protein_coding	ATPase H+ transporting V0 subunit c [Source:HGNC Symbol;Acc:HGNC:855]	1.32073	-1.22223	3.89782	0.0631093	0.274608	Unchanged
ENSG00000247095	MIR210HG	lncRNA	MIR210 host gene [Source:HGNC Symbol;Acc:HGNC:39524]	1.31769	0.843524	25.0661	7.89863e-05	0.00383952	Up
ENSG00000140105	WARS1	protein_coding	tryptophanyl-tRNA synthetase 1 [Source:HGNC Symbol;Acc:HGNC:12729]	1.3134	8.25494	352.097	1.07118e-13	2.5934e-11	Up
ENSG00000273084	NA	lncRNA	novel transcript	1.31011	-0.755429	11.8263	0.00276008	0.0475225	Up
ENSG00000204525	HLA-C	protein_coding	major histocompatibility complex, class I, C [Source:HGNC Symbol;Acc:HGNC:4933]	1.30567	8.62381	164.928	8.49352e-11	1.44136e-08	Up
ENSG00000164307	ERAP1	protein_coding	endoplasmic reticulum aminopeptidase 1 [Source:HGNC Symbol;Acc:HGNC:18173]	1.30282	4.21175	182.01	3.64538e-11	6.48948e-09	Up
ENSG00000244694	PTCHD4	protein_coding	patched domain containing 4 [Source:HGNC Symbol;Acc:HGNC:21345]	1.2987	-0.861054	9.59998	0.00593108	0.0766524	Unchanged
ENSG00000235989	MORC2-AS1	lncRNA	MORC2 antisense RNA 1 [Source:HGNC Symbol;Acc:HGNC:26662]	1.2961	-1.15878	8.46278	0.00901591	0.0965846	Unchanged
ENSG00000233585	LOC100420869	transcribed_processed_pseudogene	acetyl-Coenzyme A acyltransferase 2 (mitochondrial 3-oxoacyl-Coenzyme A thiolase) (ACAA2) pseudogene	1.29558	-1.212	7.07487	0.0154948	0.130136	Unchanged
ENSG00000163131	CTSS	protein_coding	cathepsin S [Source:HGNC Symbol;Acc:HGNC:2545]	1.28194	-0.695664	13.9962	0.00138931	0.0313275	Up
ENSG00000261546	NA	lncRNA	novel transcript, antisense to ACSF3	1.26453	-0.485018	9.7519	0.00561699	0.0739618	Unchanged
ENSG00000176928	GCNT4	protein_coding	glucosaminyl (N-acetyl) transferase 4 [Source:HGNC Symbol;Acc:HGNC:17973]	1.26232	0.97723	35.563	9.82097e-06	0.000691383	Up
ENSG00000203650	LINC01285	lncRNA	long intergenic non-protein coding RNA 1285 [Source:HGNC Symbol;Acc:HGNC:50344]	1.25974	0.00192366	26.8429	5.36244e-05	0.00278204	Up
ENSG00000233783	NA	lncRNA	novel transcript	1.25773	-1.19609	5.88753	0.0254007	0.168192	Unchanged
ENSG00000284669	NA	lncRNA	novel transcript, antisense CSRNP1	1.2576	-0.00281034	21.276	0.000191283	0.0074375	Up
ENSG00000120738	EGR1	protein_coding	early growth response 1 [Source:HGNC Symbol;Acc:HGNC:3238]	1.25701	3.86373	35.0522	1.07606e-05	0.000731798	Up
ENSG00000134470	IL15RA	protein_coding	interleukin 15 receptor subunit alpha [Source:HGNC Symbol;Acc:HGNC:5978]	1.24971	2.21714	51.28	8.48226e-07	7.93922e-05	Up
ENSG00000165171	METTL27	protein_coding	methyltransferase like 27 [Source:HGNC Symbol;Acc:HGNC:19068]	1.24852	-0.533916	9.19798	0.00686121	0.0824924	Unchanged
ENSG00000265136	NA	processed_pseudogene	ADP-ribosylation factor-like 2 binding protein (ARL2BP) pseudogene	1.24694	-0.148165	13.1114	0.0018264	0.0372512	Up
ENSG00000248794	NA	processed_pseudogene	ribosomal protein S12 (RPS12) pseudogene	1.2366	-1.22192	7.37791	0.0137242	0.122798	Unchanged
ENSG00000104856	RELB	protein_coding	RELB proto-oncogene, NF-kB subunit [Source:HGNC Symbol;Acc:HGNC:9956]	1.23525	4.5201	76.3597	4.51285e-08	5.32106e-06	Up
ENSG00000185101	ANO9	protein_coding	anoctamin 9 [Source:HGNC Symbol;Acc:HGNC:20679]	1.23362	-1.20151	9.53187	0.00607823	0.0777649	Unchanged
ENSG00000260685	NA	processed_pseudogene	RWD domain containing 1 (RWDD1) pseudogene	1.23278	-1.27997	8.51328	0.00884584	0.095837	Unchanged
ENSG00000110057	UNC93B1	protein_coding	unc-93 homolog B1, TLR signaling regulator [Source:HGNC Symbol;Acc:HGNC:13481]	1.23147	4.58359	81.9292	2.61929e-08	3.21358e-06	Up
ENSG00000261386	NA	lncRNA	novel transcript	1.23121	-1.2121	7.81849	0.0115412	0.111001	Unchanged
ENSG00000149243	KLHL35	protein_coding	kelch like family member 35 [Source:HGNC Symbol;Acc:HGNC:26597]	1.22998	-1.27759	7.72673	0.0119616	0.113499	Unchanged
ENSG00000219665	ZNF433-AS1	lncRNA	ZNF433 and ZNF878 antisense RNA 1 [Source:HGNC Symbol;Acc:HGNC:53776]	1.22852	-1.23114	5.6571	0.0280639	0.178052	Unchanged
ENSG00000185201	IFITM2	protein_coding	interferon induced transmembrane protein 2 [Source:HGNC Symbol;Acc:HGNC:5413]	1.21862	4.74806	117.781	1.43137e-09	2.06277e-07	Up
ENSG00000026950	BTN3A1	protein_coding	butyrophilin subfamily 3 member A1 [Source:HGNC Symbol;Acc:HGNC:1138]	1.21375	4.03834	176.798	4.68151e-11	8.09589e-09	Up
ENSG00000207554	MIR647	miRNA	microRNA 647 [Source:HGNC Symbol;Acc:HGNC:32903]	1.20821	-1.0762	6.87309	0.0168161	0.13493	Unchanged
ENSG00000265293	NA	processed_pseudogene	arginine-fifty homeobox pseudogene 2 [Source:HGNC Symbol;Acc:HGNC:23977]	1.20589	-0.599321	8.06832	0.0104782	0.10576	Unchanged
ENSG00000128342	LIF	protein_coding	LIF interleukin 6 family cytokine [Source:HGNC Symbol;Acc:HGNC:6596]	1.202	1.86151	35.3356	1.02275e-05	0.00070435	Up
ENSG00000228363	NA	lncRNA	novel transcript	1.20022	-0.0933408	22.2133	0.000152478	0.00635024	Up
ENSG00000279110	NA	lncRNA	novel transcript	1.19812	0.406915	10.2362	0.00473326	0.066805	Unchanged
ENSG00000172349	IL16	protein_coding	interleukin 16 [Source:HGNC Symbol;Acc:HGNC:5980]	1.19743	-0.652146	11.3024	0.00328481	0.0534459	Unchanged
ENSG00000176046	NUPR1	protein_coding	nuclear protein 1, transcriptional regulator [Source:HGNC Symbol;Acc:HGNC:29990]	1.19565	-0.827749	10.0327	0.00508412	0.0698846	Unchanged
ENSG00000168310	IRF2	protein_coding	interferon regulatory factor 2 [Source:HGNC Symbol;Acc:HGNC:6117]	1.19484	3.1721	105.911	3.40688e-09	4.64847e-07	Up
ENSG00000127362	TAS2R3	protein_coding	taste 2 receptor member 3 [Source:HGNC Symbol;Acc:HGNC:14910]	1.18323	-0.303768	9.85112	0.0054219	0.0723372	Unchanged
ENSG00000244649	NA	lncRNA	long intergenic non-protein coding RNA 2086 [Source:HGNC Symbol;Acc:HGNC:52936]	1.18193	0.625144	38.4694	5.93508e-06	0.000454722	Up
ENSG00000002822	MAD1L1	protein_coding	mitotic arrest deficient 1 like 1 [Source:HGNC Symbol;Acc:HGNC:6762]	1.18173	-0.702995	10.6283	0.0041308	0.06194	Unchanged
ENSG00000184557	SOCS3	protein_coding	suppressor of cytokine signaling 3 [Source:HGNC Symbol;Acc:HGNC:19391]	1.18042	1.32312	28.6481	3.67589e-05	0.00202263	Up
ENSG00000278918	NA	TEC	novel transcript	1.17746	-1.01543	6.3983	0.0204564	0.150323	Unchanged
ENSG00000185633	NDUFA4L2	protein_coding	NDUFA4 mitochondrial complex associated like 2 [Source:HGNC Symbol;Acc:HGNC:29836]	1.17303	-0.835359	6.32011	0.0211375	0.152731	Unchanged
ENSG00000206337	HCP5	lncRNA	HLA complex P5 [Source:HGNC Symbol;Acc:HGNC:21659]	1.17272	3.48479	99.1109	5.81755e-09	7.76729e-07	Up
ENSG00000267394	NA	lncRNA	ATXN7L3 antisense RNA 1 [Source:HGNC Symbol;Acc:HGNC:55298]	1.16984	-0.561501	8.68375	0.00829764	0.092152	Unchanged
ENSG00000269967	NA	lncRNA	novel transcript	1.16946	-1.18503	5.28744	0.0330253	0.194384	Unchanged
ENSG00000261889	NA	lncRNA	novel transcript	1.16944	-0.323327	16.2006	0.000727249	0.0205052	Up
ENSG00000250995	NA	processed_pseudogene	TMEM30B pseudogene 1 [Source:HGNC Symbol;Acc:HGNC:55058]	1.16469	-0.895542	7.10666	0.0152975	0.129245	Unchanged
ENSG00000137869	CYP19A1	protein_coding	cytochrome P450 family 19 subfamily A member 1 [Source:HGNC Symbol;Acc:HGNC:2594]	1.16377	-1.18586	4.62678	0.0445951	0.228739	Unchanged
ENSG00000204642	HLA-F	protein_coding	major histocompatibility complex, class I, F [Source:HGNC Symbol;Acc:HGNC:4963]	1.16132	3.82823	98.8376	5.94785e-09	7.88329e-07	Up
ENSG00000224969	NA	lncRNA	novel transcript	1.15943	-0.0468329	16.2411	0.000718947	0.0204349	Up
ENSG00000134107	BHLHE40	protein_coding	basic helix-loop-helix family member e40 [Source:HGNC Symbol;Acc:HGNC:1046]	1.15757	5.29662	128.962	6.76129e-10	1.03169e-07	Up
ENSG00000287539	NA	lncRNA	novel transcript	1.15593	-0.797492	10.7144	0.00401028	0.0606352	Unchanged
ENSG00000255946	NA	lncRNA	novel transcript	1.15192	-1.04167	5.44134	0.0308477	0.187398	Unchanged
ENSG00000133401	PDZD2	protein_coding	PDZ domain containing 2 [Source:HGNC Symbol;Acc:HGNC:18486]	1.14985	3.14545	129.338	6.59958e-10	1.01555e-07	Up
ENSG00000274363	NA	lncRNA	novel transcript	1.14407	-1.09072	5.75817	0.0268586	0.173223	Unchanged
ENSG00000240729	RPL21P60	processed_pseudogene	ribosomal protein L21 (RPL21) pseudogene	1.13818	-0.95612	6.407	0.0203823	0.150036	Unchanged
ENSG00000118503	TNFAIP3	protein_coding	TNF alpha induced protein 3 [Source:HGNC Symbol;Acc:HGNC:11896]	1.13428	4.37034	123.345	9.78251e-10	1.44415e-07	Up
ENSG00000277504	NA	lncRNA	novel transcript, antisense to JPH3	1.13403	-1.12463	5.06732	0.0364505	0.204719	Unchanged
ENSG00000274922	NA	lncRNA	novel transcript	1.13026	-0.537492	9.13272	0.00702708	0.0835904	Unchanged
ENSG00000126759	CFP	protein_coding	complement factor properdin [Source:HGNC Symbol;Acc:HGNC:8864]	1.13008	-0.532855	9.91393	0.00530232	0.071424	Unchanged
ENSG00000227436	NA	processed_pseudogene	FCF1 pseudogene 1 [Source:HGNC Symbol;Acc:HGNC:44613]	1.12832	-1.28949	7.54321	0.012855	0.118188	Unchanged
ENSG00000251095	NA	lncRNA	novel transcript	1.12765	0.337591	21.1986	0.000194944	0.00753147	Up
ENSG00000275294	NA	lncRNA	long intergenic non-protein coding RNA 2340 [Source:HGNC Symbol;Acc:HGNC:53260]	1.12566	-0.926658	9.9697	0.0051986	0.0707087	Unchanged
ENSG00000177721	ANXA2R	protein_coding	annexin A2 receptor [Source:HGNC Symbol;Acc:HGNC:33463]	1.12186	-0.409689	6.12261	0.0229745	0.160388	Unchanged
ENSG00000276966	H4C5	protein_coding	H4 clustered histone 5 [Source:HGNC Symbol;Acc:HGNC:4790]	1.12159	-0.788174	11.2465	0.00334708	0.0539782	Unchanged
ENSG00000230005	NA	lncRNA	SNAP47 antisense RNA 1 [Source:HGNC Symbol;Acc:HGNC:41501]	1.1209	-0.565545	15.3741	0.000922	0.0239089	Up
ENSG00000220008	LINGO3	protein_coding	leucine rich repeat and Ig domain containing 3 [Source:HGNC Symbol;Acc:HGNC:21206]	1.12077	-0.47975	6.58465	0.018931	0.144364	Unchanged
ENSG00000263177	MTND1P8	processed_pseudogene	MT-ND1 pseudogene 8 [Source:HGNC Symbol;Acc:HGNC:42100]	1.12048	-1.04099	5.24627	0.0336371	0.196565	Unchanged
ENSG00000164054	SHISA5	protein_coding	shisa family member 5 [Source:HGNC Symbol;Acc:HGNC:30376]	1.11659	7.88527	90.2121	1.23078e-08	1.57384e-06	Up
ENSG00000257246	NA	processed_pseudogene	prohibitin pseudogene 19 [Source:HGNC Symbol;Acc:HGNC:51552]	1.11453	-1.13391	10.3882	0.00448878	0.0649979	Unchanged
ENSG00000270083	NA	lncRNA	novel transcript, sense intronic to NDUFA6	1.1139	-0.188087	13.4669	0.00163466	0.0345945	Up
ENSG00000155363	MOV10	protein_coding	Mov10 RISC complex RNA helicase [Source:HGNC Symbol;Acc:HGNC:7200]	1.10837	6.94629	152.001	1.70089e-10	2.80771e-08	Up
ENSG00000205220	PSMB10	protein_coding	proteasome 20S subunit beta 10 [Source:HGNC Symbol;Acc:HGNC:9538]	1.10753	0.923291	22.7383	0.000134614	0.00569771	Up
ENSG00000122641	INHBA	protein_coding	inhibin subunit beta A [Source:HGNC Symbol;Acc:HGNC:6066]	1.1068	-0.654733	9.82653	0.00546952	0.0727586	Unchanged
ENSG00000245532	NEAT1	lncRNA	nuclear paraspeckle assembly transcript 1 [Source:HGNC Symbol;Acc:HGNC:30815]	1.10575	6.70215	57.6716	3.66734e-07	3.76224e-05	Up
ENSG00000224401	RPL7P57	processed_pseudogene	ribosomal protein L7 pseudogene 57 [Source:HGNC Symbol;Acc:HGNC:35901]	1.10458	-0.527025	10.508	0.00430601	0.063337	Unchanged
ENSG00000268066	FMR1-AS1	lncRNA	FMR1 antisense RNA 1 [Source:HGNC Symbol;Acc:HGNC:39081]	1.10194	-1.11494	6.15307	0.0226797	0.159395	Unchanged
ENSG00000226310	NA	lncRNA	novel transcript	1.10118	-0.875235	6.95664	0.0162542	0.133096	Unchanged
ENSG00000163644	PPM1K	protein_coding	protein phosphatase, Mg2+/Mn2+ dependent 1K [Source:HGNC Symbol;Acc:HGNC:25415]	1.09788	6.07012	74.0345	5.71825e-08	6.6135e-06	Up
ENSG00000260428	SCX	protein_coding	scleraxis bHLH transcription factor [Source:HGNC Symbol;Acc:HGNC:32322]	1.09773	-0.611165	11.1499	0.00345778	0.0549793	Unchanged
ENSG00000125826	RBCK1	protein_coding	RANBP2-type and C3HC4-type zinc finger containing 1 [Source:HGNC Symbol;Acc:HGNC:15864]	1.09264	5.91605	90.1226	1.24048e-08	1.57516e-06	Up
ENSG00000285704	NA	lncRNA	novel transcript, antisense to WNK1	1.09209	-1.26934	2.6119	0.122595	0.386942	Unchanged
ENSG00000204267	TAP2	protein_coding	transporter 2, ATP binding cassette subfamily B member [Source:HGNC Symbol;Acc:HGNC:44]	1.09043	5.64046	246.268	2.60302e-12	5.25174e-10	Up
ENSG00000270112	NA	lncRNA	ST8SIA5 divergent transcript [Source:HGNC Symbol;Acc:HGNC:55267]	1.08982	-0.449866	12.2109	0.00243425	0.044334	Up
ENSG00000230658	NA	lncRNA	KLHL7 divergent transcript [Source:HGNC Symbol;Acc:HGNC:43431]	1.0883	-0.458534	9.34447	0.00650459	0.0801596	Unchanged
ENSG00000095585	BLNK	protein_coding	B cell linker [Source:HGNC Symbol;Acc:HGNC:14211]	1.0883	-0.205224	7.4337	0.0134236	0.121327	Unchanged
ENSG00000116774	OLFML3	protein_coding	olfactomedin like 3 [Source:HGNC Symbol;Acc:HGNC:24956]	1.08749	-1.07455	8.97207	0.00745484	0.0865344	Unchanged
ENSG00000091879	ANGPT2	protein_coding	angiopoietin 2 [Source:HGNC Symbol;Acc:HGNC:485]	1.08648	-1.08356	6.99409	0.0160093	0.132195	Unchanged
ENSG00000249661	NA	processed_pseudogene	trinucleotide repeat containing 18 pseudogene 1 [Source:HGNC Symbol;Acc:HGNC:43881]	1.08416	-0.0367137	16.2043	0.000726477	0.0205052	Up
ENSG00000188451	SRP72P2	processed_pseudogene	signal recognition particle 72 pseudogene 2 [Source:HGNC Symbol;Acc:HGNC:31096]	1.07974	-1.27777	3.22449	0.0885122	0.324819	Unchanged
ENSG00000279078	SND1-IT1	lncRNA	SND1 intronic transcript 1 [Source:HGNC Symbol;Acc:HGNC:24158]	1.07844	-0.97263	7.6957	0.0121076	0.114148	Unchanged
ENSG00000204396	VWA7	protein_coding	von Willebrand factor A domain containing 7 [Source:HGNC Symbol;Acc:HGNC:13939]	1.07541	-1.21062	3.64909	0.0713563	0.291887	Unchanged
ENSG00000026103	FAS	protein_coding	Fas cell surface death receptor [Source:HGNC Symbol;Acc:HGNC:11920]	1.07501	3.96691	68.3818	1.04353e-07	1.15539e-05	Up
ENSG00000234772	NA	lncRNA	long intergenic non-protein coding RNA 412 [Source:HGNC Symbol;Acc:HGNC:42745]	1.07472	-0.792416	6.38354	0.0205831	0.150662	Unchanged
ENSG00000280392	NA	TEC	novel transcript	1.07426	-1.2782	3.83287	0.0651514	0.279277	Unchanged
ENSG00000114127	XRN1	protein_coding	5'-3' exoribonuclease 1 [Source:HGNC Symbol;Acc:HGNC:30654]	1.06742	6.65132	147.177	2.23428e-10	3.62232e-08	Up
ENSG00000260978	NA	lncRNA	MKRN3 antisense RNA 1	1.06268	-0.982069	5.72802	0.0272119	0.174616	Unchanged
ENSG00000133943	DGLUCY	protein_coding	D-glutamate cyclase [Source:HGNC Symbol;Acc:HGNC:20498]	1.05875	4.50702	127.854	7.26433e-10	1.09013e-07	Up
ENSG00000225339	NA	lncRNA	novel transcript, antisense to C6orf1	1.05779	-1.18308	3.99701	0.0601319	0.269637	Unchanged
ENSG00000223551	TMSB4XP4	processed_pseudogene	TMSB4X pseudogene 4 [Source:HGNC Symbol;Acc:HGNC:11886]	1.05649	-1.20302	4.20556	0.0543843	0.255765	Unchanged
ENSG00000239559	NA	processed_pseudogene	ribosomal protein L37 pseudogene 2 [Source:HGNC Symbol;Acc:HGNC:17092]	1.0558	-1.18379	3.85223	0.0645348	0.278121	Unchanged
ENSG00000146910	CNPY1	protein_coding	canopy FGF signaling regulator 1 [Source:HGNC Symbol;Acc:HGNC:27786]	1.0512	-1.00237	7.59541	0.0125934	0.11661	Unchanged
ENSG00000225872	LINC01529	transcribed_unitary_pseudogene	long intergenic non-protein coding RNA 1529 [Source:HGNC Symbol;Acc:HGNC:51268]	1.0493	-1.08927	6.84528	0.017008	0.135716	Unchanged
ENSG00000152578	GRIA4	protein_coding	glutamate ionotropic receptor AMPA type subunit 4 [Source:HGNC Symbol;Acc:HGNC:4574]	1.04914	-1.27968	5.99432	0.0242643	0.164954	Unchanged
ENSG00000229598	NA	processed_pseudogene	peroxiredoxin 3 pseudogene 1 [Source:HGNC Symbol;Acc:HGNC:39264]	1.04762	-0.102534	10.6141	0.00415103	0.0620773	Unchanged
ENSG00000286242	NA	lncRNA	novel transcript, antisense to UBE2D3	1.046	0.419942	11.15	0.00345759	0.0549793	Unchanged
ENSG00000119714	GPR68	protein_coding	G protein-coupled receptor 68 [Source:HGNC Symbol;Acc:HGNC:4519]	1.04252	-0.070286	13.7654	0.00149087	0.0328534	Up
ENSG00000244476	ERVFRD-1	protein_coding	endogenous retrovirus group FRD member 1, envelope [Source:HGNC Symbol;Acc:HGNC:33823]	1.04022	-1.00879	5.78224	0.0265803	0.172127	Unchanged
ENSG00000013364	MVP	protein_coding	major vault protein [Source:HGNC Symbol;Acc:HGNC:7531]	1.04002	2.10101	38.8971	5.52335e-06	0.000428602	Up
ENSG00000234719	NPIPB2	protein_coding	nuclear pore complex interacting protein family member B2 [Source:HGNC Symbol;Acc:HGNC:37451]	1.03897	-1.27607	7.17402	0.0148887	0.127569	Unchanged
ENSG00000239486	NA	unprocessed_pseudogene	pseudogene similar to part of stromal antigen 3 STAG3	1.03696	-1.27912	6.0224	0.0239751	0.164094	Unchanged
ENSG00000173567	ADGRF3	protein_coding	adhesion G protein-coupled receptor F3 [Source:HGNC Symbol;Acc:HGNC:18989]	1.03695	-0.306032	16.2467	0.000717825	0.0204349	Up
ENSG00000259081	NA	lncRNA	novel transcript	1.03563	-0.280333	12.6063	0.00214328	0.04089	Up
ENSG00000170345	FOS	protein_coding	Fos proto-oncogene, AP-1 transcription factor subunit [Source:HGNC Symbol;Acc:HGNC:3796]	1.03479	1.86582	16.9419	0.000590869	0.0178698	Up
ENSG00000167779	IGFBP6	protein_coding	insulin like growth factor binding protein 6 [Source:HGNC Symbol;Acc:HGNC:5475]	1.03437	-0.176115	7.44428	0.0133675	0.120983	Unchanged
ENSG00000286688	NA	lncRNA	novel transcript, antisense to BBS1	1.03424	-1.27704	5.50334	0.030017	0.184674	Unchanged
ENSG00000278206	NA	lncRNA	novel transcript	1.03093	0.566279	20.9883	0.000205296	0.00781502	Up
ENSG00000181016	LSMEM1	protein_coding	leucine rich single-pass membrane protein 1 [Source:HGNC Symbol;Acc:HGNC:22036]	1.02896	-0.625019	9.29439	0.00662413	0.0805093	Unchanged
ENSG00000161132	NA	unprocessed_pseudogene	proline dehydrogenase (oxidase) 1 (PRODH) pseudogene	1.02106	-1.01851	4.94848	0.0384667	0.211084	Unchanged
ENSG00000123240	OPTN	protein_coding	optineurin [Source:HGNC Symbol;Acc:HGNC:17142]	1.01869	6.0237	90.4425	1.2062e-08	1.55335e-06	Up
ENSG00000172936	MYD88	protein_coding	MYD88 innate immune signal transduction adaptor [Source:HGNC Symbol;Acc:HGNC:7562]	1.01808	2.32059	54.531	5.48582e-07	5.35545e-05	Up
ENSG00000272468	NA	lncRNA	novel transcript	1.01611	0.517965	13.7731	0.00148734	0.032832	Up
ENSG00000072182	ASIC4	protein_coding	acid sensing ion channel subunit family member 4 [Source:HGNC Symbol;Acc:HGNC:21263]	1.01356	-1.19212	3.09003	0.0949197	0.336894	Unchanged
ENSG00000286339	NA	lncRNA	novel transcript, antisense to CEP85L	1.01233	-0.776511	5.31184	0.0326687	0.193331	Unchanged
ENSG00000162267	ITIH3	protein_coding	inter-alpha-trypsin inhibitor heavy chain 3 [Source:HGNC Symbol;Acc:HGNC:6168]	1.01106	-1.16764	4.99806	0.0376104	0.208337	Unchanged
ENSG00000235724	NA	lncRNA	novel transcript, antisense to TANK	1.01005	-1.09322	9.67893	0.00576547	0.0756427	Unchanged
ENSG00000279356	NA	TEC	novel transcript	1.00235	-0.332201	8.72736	0.00816358	0.0913898	Unchanged
ENSG00000265828	MIR3939	miRNA	microRNA 3939 [Source:HGNC Symbol;Acc:HGNC:38931]	1.00104	-1.23244	6.9549	0.0162657	0.133096	Unchanged
ENSG00000092529	CAPN3	protein_coding	calpain 3 [Source:HGNC Symbol;Acc:HGNC:1480]	0.999367	-0.140045	7.10349	0.0153171	0.129245	Unchanged
ENSG00000139269	INHBE	protein_coding	inhibin subunit beta E [Source:HGNC Symbol;Acc:HGNC:24029]	0.999032	-0.496824	6.91027	0.0165634	0.134088	Unchanged
ENSG00000120675	DNAJC15	protein_coding	DnaJ heat shock protein family (Hsp40) member C15 [Source:HGNC Symbol;Acc:HGNC:20325]	0.99853	-0.42156	13.6038	0.0015669	0.0338225	Up
ENSG00000265100	NA	lncRNA	novel transcript, antisense to AMZ2	0.993954	-0.993462	8.10227	0.0103424	0.104797	Unchanged
ENSG00000250133	HOXC-AS2	lncRNA	HOXC cluster antisense RNA 2 [Source:HGNC Symbol;Acc:HGNC:43750]	0.992901	2.33246	54.3595	5.61061e-07	5.44799e-05	Up
ENSG00000262766	NA	lncRNA	novel transcript	0.990642	0.0138425	10.9127	0.00374736	0.0582076	Unchanged
ENSG00000136235	GPNMB	protein_coding	glycoprotein nmb [Source:HGNC Symbol;Acc:HGNC:4462]	0.990631	-0.111886	11.018	0.00361553	0.0566933	Unchanged
ENSG00000178636	NA	transcribed_processed_pseudogene	mitochondrial ribosomal protein L42 (MRPL42) pseudogene	0.990132	-1.24302	4.90955	0.0391547	0.212887	Unchanged
ENSG00000242931	RPL7P49	processed_pseudogene	ribosomal protein L7 pseudogene 49 [Source:HGNC Symbol;Acc:HGNC:36912]	0.989588	-0.949903	6.88859	0.0167102	0.134582	Unchanged
ENSG00000276763	NA	processed_pseudogene	ribosomal protein L10 (RPL10) pseudogene	0.988838	-1.2238	5.09535	0.0359926	0.203663	Unchanged
ENSG00000287299	LOC101927741	lncRNA	novel transcript, antisense to SPATS2L	0.988802	0.457636	16.3656	0.000694113	0.0200872	Up
ENSG00000272305	NA	protein_coding	novel transcript	0.987824	-0.624724	8.78132	0.00800102	0.0904061	Unchanged
ENSG00000250033	SLC7A11-AS1	lncRNA	SLC7A11 antisense RNA 1 [Source:HGNC Symbol;Acc:HGNC:44064]	0.987206	-0.670378	4.06015	0.058321	0.26563	Unchanged
ENSG00000231340	NA	processed_pseudogene	actin gamma 1 pseudogene 10 [Source:HGNC Symbol;Acc:HGNC:155]	0.986892	-0.176657	8.05763	0.0105213	0.105887	Unchanged
ENSG00000224072	VEZTP1	processed_pseudogene	VEZT pseudogene 1 [Source:HGNC Symbol;Acc:HGNC:54949]	0.984187	-0.785691	4.61302	0.0448811	0.229434	Unchanged
ENSG00000226251	LINC02608	lncRNA	long intergenic non-protein coding RNA 2608 [Source:HGNC Symbol;Acc:HGNC:54052]	0.982792	-1.24707	5.55985	0.0292818	0.182276	Unchanged
ENSG00000158315	RHBDL2	protein_coding	rhomboid like 2 [Source:HGNC Symbol;Acc:HGNC:16083]	0.9805	-0.324353	11.2481	0.00334524	0.0539782	Unchanged
ENSG00000204956	PCDHGA1	protein_coding	protocadherin gamma subfamily A, 1 [Source:HGNC Symbol;Acc:HGNC:8696]	0.980481	-1.23303	6.05104	0.0236842	0.163396	Unchanged
ENSG00000279432	NA	TEC	novel transcript	0.979469	0.283132	11.3041	0.00328285	0.0534459	Unchanged
ENSG00000274251	NA	lncRNA	novel transcript	0.977732	-1.15106	6.21195	0.022122	0.156766	Unchanged
ENSG00000144792	ZNF660	protein_coding	zinc finger protein 660 [Source:HGNC Symbol;Acc:HGNC:26720]	0.976659	-0.826792	5.49979	0.0300639	0.184798	Unchanged
ENSG00000283761	NA	protein_coding	novel protein	0.974699	-0.371651	10.4436	0.00440327	0.0643239	Unchanged
ENSG00000281005	LINC00921	lncRNA	long intergenic non-protein coding RNA 921 [Source:HGNC Symbol;Acc:HGNC:26830]	0.973864	0.302757	9.04551	0.0072558	0.0849978	Unchanged
ENSG00000228444	NA	lncRNA	novel transcript, sense intronic to LMO7	0.973807	-0.910745	5.80789	0.0262873	0.171106	Unchanged
ENSG00000267506	NA	lncRNA	novel transcript	0.967633	-0.868969	5.06325	0.0365175	0.204719	Unchanged
ENSG00000104951	IL4I1	protein_coding	interleukin 4 induced 1 [Source:HGNC Symbol;Acc:HGNC:19094]	0.966614	-0.101414	9.84626	0.00543127	0.072409	Unchanged
ENSG00000143217	NECTIN4	protein_coding	nectin cell adhesion molecule 4 [Source:HGNC Symbol;Acc:HGNC:19688]	0.965744	1.03946	18.664	0.000371192	0.0123266	Up
ENSG00000163898	LIPH	protein_coding	lipase H [Source:HGNC Symbol;Acc:HGNC:18483]	0.965336	-0.743883	5.50382	0.0300106	0.184674	Unchanged
ENSG00000263142	LRRC37A17P	transcribed_unprocessed_pseudogene	leucine rich repeat containing 37 member A17, pseudogene [Source:HGNC Symbol;Acc:HGNC:48365]	0.964956	-1.26858	3.65226	0.0712438	0.291758	Unchanged
ENSG00000235571	NA	processed_pseudogene	sorting nexin 18 pseudogene 14 [Source:HGNC Symbol;Acc:HGNC:39622]	0.964625	-0.93555	9.11688	0.00706802	0.0838246	Unchanged
ENSG00000132000	PODNL1	protein_coding	podocan like 1 [Source:HGNC Symbol;Acc:HGNC:26275]	0.964607	-0.793713	7.57061	0.0127169	0.117334	Unchanged
ENSG00000168961	LGALS9	protein_coding	galectin 9 [Source:HGNC Symbol;Acc:HGNC:6570]	0.964192	-0.153136	11.5398	0.00303435	0.0505484	Unchanged
ENSG00000286550	NA	lncRNA	novel transcript, antisense to ANKS1A	0.959804	-1.19561	3.72244	0.0688009	0.287523	Unchanged
ENSG00000261351	NA	lncRNA	novel transcript, antisense to MAP2K1	0.95889	0.239875	14.5412	0.00117869	0.0281614	Up
ENSG00000274286	ADRA2B	protein_coding	adrenoceptor alpha 2B [Source:HGNC Symbol;Acc:HGNC:282]	0.957361	-1.23041	4.63571	0.0444105	0.228185	Unchanged
ENSG00000286548	NA	lncRNA	novel transcript, antisense to LRRC8B	0.955694	-0.565878	8.56877	0.00866306	0.0948293	Unchanged
ENSG00000183929	NA	processed_pseudogene	dual specificity phosphatase 5 pseudogene 1 [Source:HGNC Symbol;Acc:HGNC:32020]	0.9545	-0.12057	16.3009	0.000706911	0.0203319	Up
ENSG00000153303	FRMD1	protein_coding	FERM domain containing 1 [Source:HGNC Symbol;Acc:HGNC:21240]	0.954426	-0.202494	4.18251	0.0549875	0.257433	Unchanged
ENSG00000254244	NA	processed_pseudogene	phosphoribosylaminoimidazole carboxylase, phosphoribosylaminoimidazole succinocarboxamide synthetase pseudogene 4 [Source:HGNC Symbol;Acc:HGNC:38097]	0.95432	-1.00012	4.40184	0.049545	0.242425	Unchanged
ENSG00000270813	NA	processed_pseudogene	NANOGNB pseudogene 3 [Source:HGNC Symbol;Acc:HGNC:42160]	0.954209	-0.724769	5.92716	0.0249721	0.166748	Unchanged
ENSG00000279981	NA	TEC	TEC	0.953966	-1.24158	3.80629	0.0660088	0.281623	Unchanged
ENSG00000249502	NA	lncRNA	novel transcript, antisense to LAP3	0.953303	-0.322514	7.68433	0.0121616	0.114183	Unchanged
ENSG00000189269	DRICH1	protein_coding	aspartate rich 1 [Source:HGNC Symbol;Acc:HGNC:28031]	0.952801	-0.851659	6.1238	0.0229629	0.160369	Unchanged
ENSG00000246350	ZBED9-AS1	lncRNA	novel transcript	0.952326	-1.28771	5.19944	0.0343487	0.198329	Unchanged
ENSG00000278514	NA	lncRNA	novel transcript	0.950467	-1.13145	3.23062	0.0882326	0.324407	Unchanged
ENSG00000174844	DNAH12	protein_coding	dynein axonemal heavy chain 12 [Source:HGNC Symbol;Acc:HGNC:2943]	0.950109	-0.365969	4.68335	0.0434409	0.225107	Unchanged
ENSG00000287535	NA	lncRNA	novel transcript	0.94973	-0.784455	8.83141	0.0078534	0.0892937	Unchanged
ENSG00000268916	CSAG3	protein_coding	CSAG family member 3 [Source:HGNC Symbol;Acc:HGNC:26237]	0.946843	-1.15891	6.50099	0.0195994	0.146697	Unchanged
ENSG00000220506	NA	processed_pseudogene	novel pseudogene	0.944585	-1.17683	4.41228	0.0493017	0.241983	Unchanged
ENSG00000273100	NA	lncRNA	novel transcript	0.942837	-1.26859	3.62357	0.0722712	0.293908	Unchanged
ENSG00000064205	CCN5	protein_coding	cellular communication network factor 5 [Source:HGNC Symbol;Acc:HGNC:12770]	0.938423	-1.24204	5.323	0.0325071	0.193274	Unchanged
ENSG00000279861	NA	TEC	TEC	0.938336	0.353799	14.4447	0.00121323	0.0287972	Up
ENSG00000250979	NA	unprocessed_pseudogene	transient receptor potential cation channel, subfamily A, member 1 (TRPA1) pseudogene	0.931941	-0.967004	7.0834	0.0154416	0.12993	Unchanged
ENSG00000187583	PLEKHN1	protein_coding	pleckstrin homology domain containing N1 [Source:HGNC Symbol;Acc:HGNC:25284]	0.931926	-0.444845	9.97599	0.00518704	0.0707087	Unchanged
ENSG00000092607	TBX15	protein_coding	T-box transcription factor 15 [Source:HGNC Symbol;Acc:HGNC:11594]	0.931208	-0.371067	8.56678	0.00866952	0.094832	Unchanged
ENSG00000188487	INSC	protein_coding	INSC spindle orientation adaptor protein [Source:HGNC Symbol;Acc:HGNC:33116]	0.931157	-0.375379	5.2056	0.0342541	0.198274	Unchanged
ENSG00000174028	NA	processed_pseudogene	family with sequence similarity 3 member C2, pseudogene [Source:HGNC Symbol;Acc:HGNC:34501]	0.930823	-1.18691	5.06679	0.0364591	0.204719	Unchanged
ENSG00000286176	LOC107986257	lncRNA	novel transcript	0.930032	0.943838	15.6404	0.000853573	0.0229618	Up
ENSG00000227113	NA	unprocessed_pseudogene	pseudogene similar to part of sulfatase modifying factor 2 SUMF2	0.92934	-0.637641	8.94389	0.00753284	0.0868767	Unchanged
ENSG00000198400	NTRK1	protein_coding	neurotrophic receptor tyrosine kinase 1 [Source:HGNC Symbol;Acc:HGNC:8031]	0.928999	-0.62356	6.02056	0.0239939	0.164098	Unchanged
ENSG00000248671	ALG1L9P	lncRNA	ALG1 like 9, pseudogene [Source:NCBI gene (formerly Entrezgene);Acc:285407]	0.927478	0.0222879	10.3142	0.00460597	0.0659438	Unchanged
ENSG00000232713	NA	processed_pseudogene	ribosomal protein S12 pseudogene 3 [Source:HGNC Symbol;Acc:HGNC:35500]	0.926305	-0.566726	7.99973	0.0107586	0.10721	Unchanged
ENSG00000130518	IQCN	protein_coding	IQ motif containing N [Source:HGNC Symbol;Acc:HGNC:29350]	0.925888	-0.495859	8.66403	0.00835905	0.092664	Unchanged
ENSG00000275719	NA	lncRNA	novel transcript, antisense to SLC1A5	0.925654	-0.829175	3.72574	0.0686887	0.287318	Unchanged
ENSG00000272717	NA	lncRNA	novel transcript, antisense to SETD7	0.924779	-0.605562	9.06485	0.00720435	0.0845614	Unchanged
ENSG00000286302	NA	lncRNA	novel transcript, antisense to NEK1	0.920825	0.0129949	7.56584	0.0127408	0.117408	Unchanged
ENSG00000239291	RPS2P47	processed_pseudogene	ribosomal protein S2 (RPS2) pseudogene	0.919551	-1.05929	5.54909	0.0294202	0.182886	Unchanged
ENSG00000260325	HSPB9	protein_coding	heat shock protein family B (small) member 9 [Source:HGNC Symbol;Acc:HGNC:30589]	0.919218	-0.817897	6.41271	0.0203337	0.149845	Unchanged
ENSG00000213018	NA	processed_pseudogene	PABPN1 pseudogene 1 [Source:HGNC Symbol;Acc:HGNC:54988]	0.918852	-1.01886	4.30436	0.0518838	0.249962	Unchanged
ENSG00000183837	PNMA3	protein_coding	PNMA family member 3 [Source:HGNC Symbol;Acc:HGNC:18742]	0.917986	-1.05874	5.05962	0.0365774	0.204858	Unchanged
ENSG00000260213	NA	lncRNA	CENPN antisense RNA 1 [Source:HGNC Symbol;Acc:HGNC:55106]	0.916482	-1.27744	2.65805	0.119541	0.381479	Unchanged
ENSG00000286367	LOC112268289	lncRNA	novel transcript, antisense to CLTCL1	0.914165	-0.668199	5.48473	0.0302637	0.185401	Unchanged
ENSG00000288637	NA	protein_coding	novel protein	0.913166	-0.93405	5.94441	0.0247881	0.166151	Unchanged
ENSG00000165731	RET	protein_coding	ret proto-oncogene [Source:HGNC Symbol;Acc:HGNC:9967]	0.913161	3.49856	64.4307	1.62749e-07	1.78024e-05	Up
ENSG00000271361	NA	processed_pseudogene	HIV-1 Tat specific factor 1 pseudogene 2 [Source:HGNC Symbol;Acc:HGNC:38586]	0.913095	-0.847163	4.19297	0.0547126	0.256645	Unchanged
ENSG00000049249	TNFRSF9	protein_coding	TNF receptor superfamily member 9 [Source:HGNC Symbol;Acc:HGNC:11924]	0.912723	1.12477	6.96562	0.0161951	0.133003	Unchanged
ENSG00000215068	LOC153684	lncRNA	novel transcript, antisense to ANXA2R	0.912259	-0.0335355	7.531	0.012917	0.118364	Unchanged
ENSG00000215388	NA	processed_pseudogene	actin gamma 1 pseudogene 3 [Source:HGNC Symbol;Acc:HGNC:148]	0.912119	-0.596371	7.10457	0.0153104	0.129245	Unchanged
ENSG00000236305	SLC12A9-AS1	lncRNA	SLC12A9 antisense RNA 1 [Source:HGNC Symbol;Acc:HGNC:40807]	0.911894	-0.558317	5.35615	0.0320323	0.191898	Unchanged
ENSG00000242861	NA	lncRNA	novel transcript	0.910894	0.164018	16.327	0.000701714	0.0202571	Up
ENSG00000162779	AXDND1	protein_coding	axonemal dynein light chain domain containing 1 [Source:HGNC Symbol;Acc:HGNC:26564]	0.909957	-1.24975	5.01828	0.0372675	0.20688	Unchanged
ENSG00000139083	ETV6	protein_coding	ETS variant transcription factor 6 [Source:HGNC Symbol;Acc:HGNC:3495]	0.909451	4.13123	110.201	2.46731e-09	3.44626e-07	Up
ENSG00000139192	TAPBPL	protein_coding	TAP binding protein like [Source:HGNC Symbol;Acc:HGNC:30683]	0.908476	1.4443	20.6043	0.000225815	0.00841961	Up
ENSG00000254995	STX16-NPEPL1	protein_coding	STX16-NPEPL1 readthrough (NMD candidate) [Source:HGNC Symbol;Acc:HGNC:41993]	0.904052	0.74397	7.21557	0.0146426	0.12655	Unchanged
ENSG00000276997	NA	lncRNA	novel transcript	0.90376	-0.961475	6.30388	0.021282	0.153215	Unchanged
ENSG00000280160	NA	TEC	novel transcript	0.903749	-0.318661	5.72466	0.0272517	0.17473	Unchanged
ENSG00000215156	NA	processed_pseudogene	POM121-like protein 1 pseudogene	0.900593	0.698142	11.3587	0.0032234	0.0528253	Unchanged
ENSG00000186470	BTN3A2	protein_coding	butyrophilin subfamily 3 member A2 [Source:HGNC Symbol;Acc:HGNC:1139]	0.900573	4.80103	113.641	1.91958e-09	2.74454e-07	Up
ENSG00000126861	OMG	protein_coding	oligodendrocyte myelin glycoprotein [Source:HGNC Symbol;Acc:HGNC:8135]	0.898859	-0.573356	7.49533	0.0131002	0.119474	Unchanged
ENSG00000247317	NA	lncRNA	LY6E divergent transcript [Source:HGNC Symbol;Acc:HGNC:53728]	0.897304	-1.22971	5.34256	0.032226	0.192297	Unchanged
ENSG00000288533	NA	lncRNA	novel transcript, antisense to TYMS and CLUL1	0.896915	-1.21314	5.75475	0.0268985	0.173384	Unchanged
ENSG00000283031	NA	lncRNA	novel transcript	0.895914	0.14571	7.27548	0.0142959	0.124981	Unchanged
ENSG00000220305	HNRNPH1P1	processed_pseudogene	heterogeneous nuclear ribonucleoprotein H1 pseudogene 1 [Source:HGNC Symbol;Acc:HGNC:48751]	0.894243	0.413978	19.3362	0.000311518	0.0108363	Up
ENSG00000265806	MIR4292	miRNA	microRNA 4292 [Source:HGNC Symbol;Acc:HGNC:38348]	0.893987	0.395035	14.3858	0.00123489	0.0291839	Up
ENSG00000227212	NA	processed_pseudogene	profilin 1 pseudogene 6 [Source:HGNC Symbol;Acc:HGNC:42988]	0.89251	-0.49764	8.08054	0.010429	0.105323	Unchanged
ENSG00000143199	ADCY10	protein_coding	adenylate cyclase 10 [Source:HGNC Symbol;Acc:HGNC:21285]	0.892273	-0.711382	5.11665	0.035649	0.202603	Unchanged
ENSG00000287619	NA	lncRNA	novel transcript	0.890723	-0.309256	9.82924	0.00546425	0.0727418	Unchanged
ENSG00000163492	CCDC141	protein_coding	coiled-coil domain containing 141 [Source:HGNC Symbol;Acc:HGNC:26821]	0.890487	-1.1782	5.50649	0.0299755	0.184632	Unchanged
ENSG00000179698	WDR97	protein_coding	WD repeat domain 97 [Source:HGNC Symbol;Acc:HGNC:26959]	0.889804	-0.301106	6.08366	0.0233577	0.16182	Unchanged
ENSG00000166278	C2	protein_coding	complement C2 [Source:HGNC Symbol;Acc:HGNC:1248]	0.889751	0.691226	18.6413	0.000373411	0.0123505	Up
ENSG00000279632	NA	TEC	novel transcript	0.888868	-0.897044	3.6683	0.0706766	0.291206	Unchanged
ENSG00000210049	NA	Mt_tRNA	mitochondrially encoded tRNA-Phe (UUU/C) [Source:HGNC Symbol;Acc:HGNC:7481]	0.887045	-0.940258	5.28746	0.0330251	0.194384	Unchanged
ENSG00000270115	NA	lncRNA	novel transcript	0.885998	-0.678725	5.79289	0.0264582	0.171802	Unchanged
ENSG00000259318	NA	processed_pseudogene	high mobility group nucleosome binding domain 1 pseudogene 1 [Source:HGNC Symbol;Acc:HGNC:20015]	0.883892	-0.300779	7.73294	0.0119326	0.113322	Unchanged
ENSG00000155749	FLACC1	protein_coding	flagellum associated containing coiled-coil domains 1 [Source:HGNC Symbol;Acc:HGNC:14439]	0.883079	-0.330305	5.34725	0.0321589	0.192276	Unchanged
ENSG00000253908	NA	processed_pseudogene	zinc finger protein pseudogene	0.882183	-0.043173	4.85007	0.0402329	0.215629	Unchanged
ENSG00000136999	CCN3	protein_coding	cellular communication network factor 3 [Source:HGNC Symbol;Acc:HGNC:7885]	0.881064	0.492879	12.1414	0.00248985	0.0450356	Up
ENSG00000274403	NA	lncRNA	novel transcript, antisense to CDAN1	0.880929	-1.07472	5.97947	0.0244189	0.165415	Unchanged
ENSG00000266171	NA	lncRNA	novel transcript, antisense to YES1	0.880482	-1.15054	2.354	0.141493	0.416273	Unchanged
ENSG00000093100	NA	lncRNA	novel transcript	0.878935	-0.483728	7.85518	0.0113777	0.110304	Unchanged
ENSG00000270300	NA	transcribed_processed_pseudogene	phosphatase and actin regulator 2 pseudogene 1 [Source:HGNC Symbol;Acc:HGNC:49488]	0.878195	-0.848228	4.94452	0.038536	0.211303	Unchanged
ENSG00000279762	NA	lncRNA	novel transcript, antisense to PSMD11	0.877874	-1.10854	4.74181	0.0422839	0.221604	Unchanged
ENSG00000124091	GCNT7	protein_coding	glucosaminyl (N-acetyl) transferase family member 7 [Source:HGNC Symbol;Acc:HGNC:16099]	0.877487	-0.195434	6.94432	0.0163358	0.133255	Unchanged
ENSG00000230303	LOC102724057	lncRNA	novel transcript	0.876597	-0.535447	7.38509	0.0136851	0.122652	Unchanged
ENSG00000259103	NA	lncRNA	novel transcript, antisense to TTLL5	0.874495	-1.23884	2.66139	0.119322	0.381447	Unchanged
ENSG00000184144	CNTN2	protein_coding	contactin 2 [Source:HGNC Symbol;Acc:HGNC:2172]	0.874453	-0.553319	5.87344	0.025555	0.168554	Unchanged
ENSG00000233892	PAIP1P1	processed_pseudogene	poly(A) binding protein interacting protein 1 pseudogene 1 [Source:HGNC Symbol;Acc:HGNC:18240]	0.874084	-0.533119	5.9477	0.0247532	0.166039	Unchanged
ENSG00000164188	RANBP3L	protein_coding	RAN binding protein 3 like [Source:HGNC Symbol;Acc:HGNC:26353]	0.874084	-0.964757	4.28244	0.0524267	0.251283	Unchanged
ENSG00000230358	SPDYE21	protein_coding	speedy/RINGO cell cycle regulator family member E21 [Source:HGNC Symbol;Acc:HGNC:51517]	0.873767	-0.608288	5.69214	0.0276392	0.176287	Unchanged
ENSG00000279315	NA	TEC	TEC	0.873732	0.0739604	7.33481	0.0139615	0.123665	Unchanged
ENSG00000286886	NA	lncRNA	novel transcript, antisense to PCBP3	0.873115	-1.18658	3.72077	0.068858	0.287637	Unchanged
ENSG00000271869	NA	lncRNA	DCTN6 divergent transcript [Source:HGNC Symbol;Acc:HGNC:55241]	0.87233	-1.14959	3.13874	0.0925377	0.332865	Unchanged
ENSG00000198535	C2CD4A	protein_coding	C2 calcium dependent domain containing 4A [Source:HGNC Symbol;Acc:HGNC:33627]	0.871994	0.0693514	9.5124	0.00612103	0.0779423	Unchanged
ENSG00000286594	NA	lncRNA	novel transcript	0.870687	-0.179453	7.39814	0.0136143	0.122139	Unchanged
ENSG00000268785	RPL7P50	processed_pseudogene	ribosomal protein L7 pseudogene 50 [Source:HGNC Symbol;Acc:HGNC:35816]	0.870604	0.681945	15.041	0.00101636	0.0254904	Up
ENSG00000230872	MFSD13B	transcribed_unitary_pseudogene	major facilitator superfamily domain containing 13B (pseudogene) [Source:HGNC Symbol;Acc:HGNC:52163]	0.870089	-1.2248	5.15797	0.0349932	0.200302	Unchanged
ENSG00000234405	NA	lncRNA	novel transcript	0.869231	-0.714389	3.09988	0.0944324	0.336085	Unchanged
ENSG00000275395	FCGBP	protein_coding	Fc fragment of IgG binding protein [Source:HGNC Symbol;Acc:HGNC:13572]	0.868138	-0.136536	6.65726	0.0183718	0.141898	Unchanged
ENSG00000131080	EDA2R	protein_coding	ectodysplasin A2 receptor [Source:HGNC Symbol;Acc:HGNC:17756]	0.866164	3.39934	49.5549	1.07799e-06	9.99915e-05	Up
ENSG00000228350	LINC02585	lncRNA	long intergenic non-protein coding RNA 2585 [Source:HGNC Symbol;Acc:HGNC:50302]	0.86563	-0.661466	6.49455	0.0196519	0.146847	Unchanged
ENSG00000254413	CHKB-CPT1B	protein_coding	CHKB-CPT1B readthrough (NMD candidate) [Source:HGNC Symbol;Acc:HGNC:41998]	0.863947	-1.13439	4.32575	0.0513597	0.248227	Unchanged
ENSG00000276547	PCDHGB5	protein_coding	protocadherin gamma subfamily B, 5 [Source:HGNC Symbol;Acc:HGNC:8712]	0.863745	-1.09911	2.13473	0.160384	0.444075	Unchanged
ENSG00000255176	NA	lncRNA	novel transcript	0.86362	-0.96125	3.21698	0.0888568	0.325506	Unchanged
ENSG00000251484	NA	processed_pseudogene	poly(rC) binding protein 1 (PCBP1) pseudogene	0.86153	-0.145268	8.63619	0.00844664	0.0932932	Unchanged
ENSG00000230409	NA	processed_pseudogene	transcription elongation factor A1 pseudogene 2 [Source:HGNC Symbol;Acc:HGNC:29891]	0.861486	-1.10166	5.13761	0.0353147	0.201459	Unchanged
ENSG00000255458	NA	lncRNA	novel transcript	0.861461	-0.606383	3.86801	0.0640372	0.27692	Unchanged
ENSG00000279801	NA	TEC	TEC	0.858673	0.102601	6.86948	0.0168409	0.135069	Unchanged
ENSG00000170324	FRMPD2	protein_coding	FERM and PDZ domain containing 2 [Source:HGNC Symbol;Acc:HGNC:28572]	0.857862	-0.802373	4.28759	0.0522988	0.251029	Unchanged
ENSG00000197142	ACSL5	protein_coding	acyl-CoA synthetase long chain family member 5 [Source:HGNC Symbol;Acc:HGNC:16526]	0.857414	-0.605777	6.59118	0.0188799	0.144364	Unchanged
ENSG00000279187	NA	TEC	TEC	0.856349	-0.847823	5.88236	0.0254572	0.168363	Unchanged
ENSG00000236483	MTND2P40	unprocessed_pseudogene	MT-ND2 pseudogene 40 [Source:HGNC Symbol;Acc:HGNC:52084]	0.855925	-0.670259	4.23023	0.0537472	0.254151	Unchanged
ENSG00000142961	MOB3C	protein_coding	MOB kinase activator 3C [Source:HGNC Symbol;Acc:HGNC:29800]	0.854238	2.90805	69.074	9.67402e-08	1.07767e-05	Up
ENSG00000275945	NA	processed_pseudogene	eukaryotic translation initiation factor 3 subunit F pseudogene 1 [Source:HGNC Symbol;Acc:HGNC:3276]	0.853747	-0.923996	3.63045	0.072023	0.293322	Unchanged
ENSG00000260495	NA	lncRNA	novel transcript, antisense to GAN	0.853356	-0.415503	9.5485	0.00604192	0.0774783	Unchanged
ENSG00000222112	RN7SKP16	misc_RNA	RN7SK pseudogene 16 [Source:HGNC Symbol;Acc:HGNC:45740]	0.85257	-1.13356	4.64479	0.0442238	0.227548	Unchanged
ENSG00000257957	QRSL1P3	processed_pseudogene	QRSL1 pseudogene 3 [Source:HGNC Symbol;Acc:HGNC:43669]	0.852563	-0.889722	4.51596	0.0469592	0.235515	Unchanged
ENSG00000010030	ETV7	protein_coding	ETS variant transcription factor 7 [Source:HGNC Symbol;Acc:HGNC:18160]	0.852534	-0.507928	6.36302	0.0207606	0.151464	Unchanged
ENSG00000058085	LAMC2	protein_coding	laminin subunit gamma 2 [Source:HGNC Symbol;Acc:HGNC:6493]	0.852514	1.21351	20.806	0.000214769	0.00809084	Up
ENSG00000156509	FBXO43	protein_coding	F-box protein 43 [Source:HGNC Symbol;Acc:HGNC:28521]	0.852288	-1.24217	3.41715	0.0801922	0.309813	Unchanged
ENSG00000276272	NA	lncRNA	novel transcript	0.850526	-0.684903	3.65216	0.0712473	0.291758	Unchanged
ENSG00000273387	NA	lncRNA	novel transcript, antisense to SMTN	0.850269	-1.18489	3.94355	0.0617161	0.272009	Unchanged
ENSG00000136960	ENPP2	protein_coding	ectonucleotide pyrophosphatase/phosphodiesterase 2 [Source:HGNC Symbol;Acc:HGNC:3357]	0.848992	2.26745	47.9493	1.35503e-06	0.000121805	Up
ENSG00000124429	POF1B	protein_coding	POF1B actin binding protein [Source:HGNC Symbol;Acc:HGNC:13711]	0.848903	-0.877739	5.63293	0.0283612	0.179068	Unchanged
ENSG00000250474	NA	processed_pseudogene	WBP1L pseudogene 2 [Source:HGNC Symbol;Acc:HGNC:43949]	0.848434	-0.804156	3.82866	0.0652862	0.279657	Unchanged
ENSG00000041982	TNC	protein_coding	tenascin C [Source:HGNC Symbol;Acc:HGNC:5318]	0.848388	3.64787	45.3141	1.99706e-06	0.000174247	Up
ENSG00000248734	NA	lncRNA	novel transcript	0.848366	-0.933116	5.67592	0.0278349	0.17697	Unchanged
ENSG00000177551	NHLH2	protein_coding	nescient helix-loop-helix 2 [Source:HGNC Symbol;Acc:HGNC:7818]	0.848166	1.51303	31.257	2.18517e-05	0.00129668	Up
ENSG00000245322	NA	lncRNA	H2AZ1 divergent transcript [Source:HGNC Symbol;Acc:HGNC:40271]	0.846762	-0.895834	4.82753	0.0406505	0.216461	Unchanged
ENSG00000279555	NA	TEC	TEC	0.846352	-0.581168	4.92422	0.0388939	0.212083	Unchanged
ENSG00000283122	HYMAI	lncRNA	hydatidiform mole associated and imprinted [Source:HGNC Symbol;Acc:HGNC:5326]	0.844779	0.600201	11.8548	0.00273433	0.0474129	Up
ENSG00000137842	TMEM62	protein_coding	transmembrane protein 62 [Source:HGNC Symbol;Acc:HGNC:26269]	0.842479	3.48829	63.7545	1.75986e-07	1.89086e-05	Up
ENSG00000248323	LUCAT1	lncRNA	lung cancer associated transcript 1 [Source:HGNC Symbol;Acc:HGNC:48498]	0.842423	-1.09208	6.04718	0.0237232	0.1634	Unchanged
ENSG00000269906	NA	lncRNA	novel transcript, sense intronic to SAV1	0.841954	-0.0655419	8.72442	0.00817254	0.0914338	Unchanged
ENSG00000231977	NA	lncRNA	novel transcript	0.841944	-1.17727	4.76538	0.0418275	0.220274	Unchanged
ENSG00000267023	NA	transcribed_unprocessed_pseudogene	leucine rich repeat containing 37 member A16, pseudogene [Source:HGNC Symbol;Acc:HGNC:43820]	0.841533	-0.0562763	6.21136	0.0221275	0.156766	Unchanged
ENSG00000279175	NA	lncRNA	novel transcript, antisense to PARVB	0.841072	-0.378079	7.39845	0.0136127	0.122139	Unchanged
ENSG00000010379	SLC6A13	protein_coding	solute carrier family 6 member 13 [Source:HGNC Symbol;Acc:HGNC:11046]	0.839565	-0.840182	5.01354	0.0373477	0.207212	Unchanged
ENSG00000273374	NA	lncRNA	novel transcript	0.838458	0.109823	14.178	0.00131473	0.0303726	Up
ENSG00000280211	NA	TEC	novel transcript, antisense to RNF40	0.835659	-0.273352	4.19006	0.0547889	0.256803	Unchanged
ENSG00000256981	TAS2R18P	unprocessed_pseudogene	taste receptor, type 2, member 18 pseudogene	0.835104	-1.00477	3.74949	0.0678855	0.28567	Unchanged
ENSG00000275481	NA	lncRNA	novel transcript	0.834825	-1.18817	4.06985	0.0580485	0.265276	Unchanged
ENSG00000288719	NA	lncRNA	novel transcript, sense intronic to TCF20	0.833511	-0.825713	5.40645	0.0313267	0.189421	Unchanged
ENSG00000229057	NA	processed_pseudogene	RPS3A pseudogene 54 [Source:HGNC Symbol;Acc:HGNC:49750]	0.832285	-1.28597	2.42964	0.135609	0.40795	Unchanged
ENSG00000273759	NA	lncRNA	novel transcript	0.831644	0.308994	12.6116	0.00213964	0.04089	Up
ENSG00000173762	CD7	protein_coding	CD7 molecule [Source:HGNC Symbol;Acc:HGNC:1695]	0.831158	-0.728322	2.50745	0.12986	0.398431	Unchanged
ENSG00000255052	LOC112268389	lncRNA	family with sequence similarity 66 member D [Source:HGNC Symbol;Acc:HGNC:24159]	0.829791	-0.236346	4.30554	0.0518547	0.249888	Unchanged
ENSG00000262903	NA	lncRNA	novel transcript, antisense to CTNS	0.82974	-0.272161	10.1027	0.00496027	0.0687546	Unchanged
ENSG00000049192	ADAMTS6	protein_coding	ADAM metallopeptidase with thrombospondin type 1 motif 6 [Source:HGNC Symbol;Acc:HGNC:222]	0.829106	1.13975	16.0514	0.000758736	0.021163	Up
ENSG00000101194	SLC17A9	protein_coding	solute carrier family 17 member 9 [Source:HGNC Symbol;Acc:HGNC:16192]	0.827958	0.366524	10.871	0.00380101	0.0588395	Unchanged
ENSG00000170178	HOXD12	protein_coding	homeobox D12 [Source:HGNC Symbol;Acc:HGNC:5135]	0.827893	0.177871	10.3603	0.00453264	0.0653724	Unchanged
ENSG00000241288	LINC02614	lncRNA	long intergenic non-protein coding RNA 2614 [Source:HGNC Symbol;Acc:HGNC:54072]	0.827183	1.06291	12.2052	0.00243877	0.0443719	Up
ENSG00000178226	PRSS36	protein_coding	serine protease 36 [Source:HGNC Symbol;Acc:HGNC:26906]	0.825549	-0.901026	3.44282	0.0791541	0.307571	Unchanged
ENSG00000114268	PFKFB4	protein_coding	6-phosphofructo-2-kinase/fructose-2,6-biphosphatase 4 [Source:HGNC Symbol;Acc:HGNC:8875]	0.824802	3.92387	35.4313	1.00543e-05	0.000703262	Up
ENSG00000284726	NA	lncRNA	novel transcript	0.823953	-0.921188	4.75403	0.0420465	0.220849	Unchanged
ENSG00000242628	NA	lncRNA	novel transcript	0.823496	-1.26916	2.20679	0.153855	0.433333	Unchanged
ENSG00000271396	NA	processed_pseudogene	MKI67 (FHA domain) interacting nucleolar phosphoprotein (MKI67IP) pseudogene	0.823411	-1.16745	3.42263	0.0799693	0.309415	Unchanged
ENSG00000285627	NA	lncRNA	novel transcript, antisense to ADIPOR2	0.823266	-1.21385	3.887	0.0634442	0.275274	Unchanged
ENSG00000286071	LOC105373170	lncRNA	disrupted in schizophrenia 2	0.821212	-0.239569	3.81514	0.0657218	0.280983	Unchanged
ENSG00000279652	NA	lncRNA	novel transcript	0.820448	0.391117	5.38627	0.0316077	0.190233	Unchanged
ENSG00000259581	NA	processed_pseudogene	TYRO3P protein tyrosine kinase pseudogene [Source:HGNC Symbol;Acc:HGNC:12447]	0.820335	-0.519815	6.94011	0.0163637	0.133363	Unchanged
ENSG00000122643	NT5C3A	protein_coding	5'-nucleotidase, cytosolic IIIA [Source:HGNC Symbol;Acc:HGNC:17820]	0.820093	5.31619	57.0465	3.96799e-07	4.0478e-05	Up
ENSG00000280109	PLAC4	lncRNA	placenta enriched 4 [Source:HGNC Symbol;Acc:HGNC:14616]	0.819988	1.28545	6.99168	0.0160249	0.132263	Unchanged
ENSG00000075073	TACR2	protein_coding	tachykinin receptor 2 [Source:HGNC Symbol;Acc:HGNC:11527]	0.819834	-0.769471	5.31078	0.032684	0.193331	Unchanged
ENSG00000176406	RIMS2	protein_coding	regulating synaptic membrane exocytosis 2 [Source:HGNC Symbol;Acc:HGNC:17283]	0.819809	1.95305	22.8133	0.000132259	0.00564767	Up
ENSG00000288720	NA	lncRNA	novel transcript	0.819722	-0.471344	4.42487	0.0490102	0.241304	Unchanged
ENSG00000229052	NA	transcribed_processed_pseudogene	GAJ protein pseudogene	0.819132	-0.768152	3.78985	0.0665459	0.283046	Unchanged
ENSG00000287064	NA	lncRNA	novel transcript	0.818045	0.280632	7.4127	0.0135359	0.122019	Unchanged
ENSG00000272328	NA	lncRNA	novel transcript, antisense to ICA1	0.818015	-1.00425	3.96507	0.0610727	0.270876	Unchanged
ENSG00000270130	NA	lncRNA	novel transcript, sense intronic to CCDC92	0.817957	-0.681401	4.04978	0.0586139	0.266278	Unchanged
ENSG00000267277	NA	lncRNA	novel transcript, antisense to SWSAP1	0.817185	-1.23725	3.36578	0.0823181	0.313822	Unchanged
ENSG00000277027	NA	ribozyme	RNA component of mitochondrial RNA processing endoribonuclease [Source:HGNC Symbol;Acc:HGNC:10031]	0.816464	-0.139435	2.39302	0.13842	0.412241	Unchanged
ENSG00000151655	ITIH2	protein_coding	inter-alpha-trypsin inhibitor heavy chain 2 [Source:HGNC Symbol;Acc:HGNC:6167]	0.81626	-0.936481	4.94179	0.0385839	0.211331	Unchanged
ENSG00000235397	EPN2-AS1	lncRNA	EPN2 antisense RNA 1 [Source:HGNC Symbol;Acc:HGNC:40849]	0.81588	-0.333235	5.34424	0.0322019	0.192279	Unchanged
ENSG00000198754	OXCT2	protein_coding	3-oxoacid CoA-transferase 2 [Source:HGNC Symbol;Acc:HGNC:18606]	0.815235	-0.390638	7.25255	0.0144275	0.125587	Unchanged
ENSG00000122432	SPATA1	protein_coding	spermatogenesis associated 1 [Source:HGNC Symbol;Acc:HGNC:14682]	0.814759	-0.0987538	10.262	0.00469069	0.0666096	Unchanged
ENSG00000047648	ARHGAP6	protein_coding	Rho GTPase activating protein 6 [Source:HGNC Symbol;Acc:HGNC:676]	0.814532	-1.18715	5.5772	0.0290601	0.181643	Unchanged
ENSG00000214425	NA	transcribed_unprocessed_pseudogene	leucine rich repeat containing 37 member A4, pseudogene [Source:HGNC Symbol;Acc:HGNC:25479]	0.813719	0.205915	9.46136	0.00623488	0.078839	Unchanged
ENSG00000233613	NA	lncRNA	DCUN1D2 antisense RNA [Source:HGNC Symbol;Acc:HGNC:39889]	0.812914	-1.05917	2.77395	0.112259	0.369009	Unchanged
ENSG00000165029	ABCA1	protein_coding	ATP binding cassette subfamily A member 1 [Source:HGNC Symbol;Acc:HGNC:29]	0.812826	2.92405	32.1625	1.8363e-05	0.00111506	Up
ENSG00000250222	NA	lncRNA	novel transcript	0.81274	-1.27737	2.95337	0.101998	0.349688	Unchanged
ENSG00000111859	NEDD9	protein_coding	neural precursor cell expressed, developmentally down-regulated 9 [Source:HGNC Symbol;Acc:HGNC:7733]	0.811824	1.1704	20.1403	0.000253697	0.00923171	Up
ENSG00000235020	NA	lncRNA	novel transcript	0.810745	-0.246732	3.55093	0.0749501	0.298977	Unchanged
ENSG00000170006	TMEM154	protein_coding	transmembrane protein 154 [Source:HGNC Symbol;Acc:HGNC:26489]	0.809433	0.202196	7.78459	0.0116945	0.111821	Unchanged
ENSG00000117983	MUC5B	protein_coding	mucin 5B, oligomeric mucus/gel-forming [Source:HGNC Symbol;Acc:HGNC:7516]	0.809029	-1.23182	4.88228	0.039645	0.214006	Unchanged
ENSG00000229519	NA	processed_pseudogene	ribosomal protein L34 (RPL34) pseudogene	0.808857	-0.353147	4.51641	0.0469494	0.235515	Unchanged
ENSG00000223960	CHROMR	lncRNA	cholesterol induced regulator of metabolism RNA [Source:HGNC Symbol;Acc:HGNC:54059]	0.808652	5.07467	88.6723	1.40996e-08	1.77792e-06	Up
ENSG00000206341	NA	unprocessed_pseudogene	major histocompatibility complex, class I, H (pseudogene) [Source:HGNC Symbol;Acc:HGNC:4965]	0.807383	-0.656122	4.57423	0.0456987	0.231172	Unchanged
ENSG00000228140	NA	lncRNA	novel transcript	0.806409	-1.1777	4.08857	0.0575265	0.263979	Unchanged
ENSG00000102349	KLF8	protein_coding	Kruppel like factor 8 [Source:HGNC Symbol;Acc:HGNC:6351]	0.805822	-1.14303	3.05025	0.0969186	0.340507	Unchanged
ENSG00000272509	NA	lncRNA	novel transcript, antisense to CCNE2	0.805137	-1.02798	6.42819	0.0202027	0.149426	Unchanged
ENSG00000284773	NA	protein_coding	novel protein	0.804772	-1.17875	3.14847	0.0920703	0.332208	Unchanged
ENSG00000213658	LAT	protein_coding	linker for activation of T cells [Source:HGNC Symbol;Acc:HGNC:18874]	0.803017	-1.06846	2.86947	0.106652	0.358428	Unchanged
ENSG00000256043	CTSO	protein_coding	cathepsin O [Source:HGNC Symbol;Acc:HGNC:2542]	0.802242	2.64578	24.4687	9.03062e-05	0.00418311	Up
ENSG00000263069	RNF213-AS1	lncRNA	RNF213 antisense RNA 1 [Source:HGNC Symbol;Acc:HGNC:54402]	0.802004	2.68098	28.1791	4.04884e-05	0.00218157	Up
ENSG00000023445	BIRC3	protein_coding	baculoviral IAP repeat containing 3 [Source:HGNC Symbol;Acc:HGNC:591]	0.801491	0.158907	9.17388	0.00692195	0.0829629	Unchanged
ENSG00000166333	ILK	protein_coding	integrin linked kinase [Source:HGNC Symbol;Acc:HGNC:6040]	0.801307	-0.108238	8.93344	0.00756199	0.0869311	Unchanged
ENSG00000245888	NSMCE1-DT	lncRNA	NSMCE1 divergent transcript [Source:HGNC Symbol;Acc:HGNC:51368]	0.799198	0.025001	6.38455	0.0205744	0.150662	Unchanged
ENSG00000257298	NA	lncRNA	novel transcript, sense intronic to LIMA1	0.799163	-0.743267	4.18172	0.0550082	0.257433	Unchanged
ENSG00000272033	NA	lncRNA	novel transcript, sense intronic to POU2F1	0.799103	-1.03406	4.45545	0.0483105	0.239547	Unchanged
ENSG00000241362	NA	processed_pseudogene	ribosomal protein L36a pseudogene 43 [Source:HGNC Symbol;Acc:HGNC:36791]	0.798565	-1.04339	5.11868	0.0356165	0.202544	Unchanged
ENSG00000259321	NA	lncRNA	novel transcript	0.796872	-0.378926	10.1261	0.00491953	0.0687512	Unchanged
ENSG00000180596	H2BC4	protein_coding	H2B clustered histone 4 [Source:HGNC Symbol;Acc:HGNC:4757]	0.796763	1.04629	18.6052	0.00037698	0.0124232	Up
ENSG00000106125	MINDY4	protein_coding	MINDY lysine 48 deubiquitinase 4 [Source:HGNC Symbol;Acc:HGNC:21916]	0.795881	0.286547	11.6787	0.00289774	0.0489917	Up
ENSG00000225806	NA	lncRNA	novel transcript, antisense to GNAS	0.795678	-0.0758443	8.75689	0.00807416	0.0908474	Unchanged
ENSG00000248905	FMN1	protein_coding	formin 1 [Source:HGNC Symbol;Acc:HGNC:3768]	0.795534	0.654433	9.18786	0.00688665	0.0826489	Unchanged
ENSG00000279289	NA	TEC	TEC	0.795507	-0.905985	5.37379	0.0317827	0.191087	Unchanged
ENSG00000281195	NA	lncRNA	novel transcript	0.795222	1.71382	11.1816	0.00342101	0.0547784	Unchanged
ENSG00000234969	AARSD1P1	processed_pseudogene	AARSD1 pseudogene 1 [Source:HGNC Symbol;Acc:HGNC:54994]	0.792964	-0.646144	4.10177	0.0571618	0.263165	Unchanged
ENSG00000205593	DENND6B	protein_coding	DENN domain containing 6B [Source:HGNC Symbol;Acc:HGNC:32690]	0.791557	0.489439	9.25508	0.00671967	0.0812897	Unchanged
ENSG00000207445	SNORD15B	snoRNA	small nucleolar RNA, C/D box 15B [Source:HGNC Symbol;Acc:HGNC:16649]	0.789921	-0.888176	4.95922	0.0382793	0.210701	Unchanged
ENSG00000263990	NA	lncRNA	novel transcript	0.789639	-0.187777	5.56592	0.0292041	0.182276	Unchanged
ENSG00000287403	NA	lncRNA	novel transcript, antisense to RPTOR	0.787321	-1.26722	1.98553	0.175011	0.464667	Unchanged
ENSG00000265148	TSPOAP1-AS1	lncRNA	TSPOAP1, SUPT4H1 and RNF43 antisense RNA 1 [Source:HGNC Symbol;Acc:HGNC:44148]	0.787315	0.0266452	7.06392	0.0155634	0.130383	Unchanged
ENSG00000249738	LOC285626	lncRNA	novel transcript	0.787288	-0.471612	4.18012	0.0550504	0.257509	Unchanged
ENSG00000156959	LHFPL4	protein_coding	LHFPL tetraspan subfamily member 4 [Source:HGNC Symbol;Acc:HGNC:29568]	0.786761	-0.675939	3.2311	0.0882105	0.324407	Unchanged
ENSG00000280378	NA	TEC	TEC	0.786731	-0.676152	5.50212	0.0300331	0.184674	Unchanged
ENSG00000120156	TEK	protein_coding	TEK receptor tyrosine kinase [Source:HGNC Symbol;Acc:HGNC:11724]	0.786471	-1.24081	3.53139	0.0756904	0.30015	Unchanged
ENSG00000174428	GTF2IRD2B	protein_coding	GTF2I repeat domain containing 2B [Source:HGNC Symbol;Acc:HGNC:33125]	0.785242	-0.159974	8.59534	0.00857703	0.0944461	Unchanged
ENSG00000243230	NA	lncRNA	novel transcript	0.785014	-0.90281	4.711	0.0428892	0.223467	Unchanged
ENSG00000278467	NA	lncRNA	novel transcript	0.783387	-0.347097	5.03331	0.037015	0.206003	Unchanged
ENSG00000235912	NA	processed_pseudogene	novel pseudogene	0.783332	-1.19292	2.13143	0.16069	0.444382	Unchanged
ENSG00000105939	ZC3HAV1	protein_coding	zinc finger CCCH-type containing, antiviral 1 [Source:HGNC Symbol;Acc:HGNC:23721]	0.782831	7.86749	149.442	1.96377e-10	3.21244e-08	Up
ENSG00000091513	TF	protein_coding	transferrin [Source:HGNC Symbol;Acc:HGNC:11740]	0.782749	-1.18642	2.79219	0.111162	0.366884	Unchanged
ENSG00000178467	P4HTM	protein_coding	prolyl 4-hydroxylase, transmembrane [Source:HGNC Symbol;Acc:HGNC:28858]	0.782735	-1.17596	4.00585	0.0598745	0.269109	Unchanged
ENSG00000019582	CD74	protein_coding	CD74 molecule [Source:HGNC Symbol;Acc:HGNC:1697]	0.781523	-0.0818225	8.36177	0.00936728	0.0993391	Unchanged
ENSG00000173991	TCAP	protein_coding	titin-cap [Source:HGNC Symbol;Acc:HGNC:11610]	0.780558	-0.999437	4.14785	0.055909	0.259609	Unchanged
ENSG00000145861	C1QTNF2	protein_coding	C1q and TNF related 2 [Source:HGNC Symbol;Acc:HGNC:14325]	0.780319	-0.889631	3.83471	0.0650926	0.279223	Unchanged
ENSG00000265656	NA	lncRNA	novel transcript, antisense to ABHD3	0.780175	-1.27871	3.17432	0.0908422	0.329581	Unchanged
ENSG00000226245	ZNF32-AS1	lncRNA	ZNF32 antisense RNA 1 [Source:HGNC Symbol;Acc:HGNC:23577]	0.779202	-1.27819	3.33908	0.0834486	0.315613	Unchanged
ENSG00000248309	MEF2C-AS1	lncRNA	MEF2C antisense RNA 1 [Source:HGNC Symbol;Acc:HGNC:48908]	0.778627	-0.307311	6.79237	0.0173798	0.137449	Unchanged
ENSG00000267796	LIN37	protein_coding	lin-37 DREAM MuvB core complex component [Source:HGNC Symbol;Acc:HGNC:33234]	0.77806	1.18007	11.4884	0.00308668	0.051279	Unchanged
ENSG00000183397	C19orf71	protein_coding	chromosome 19 open reading frame 71 [Source:HGNC Symbol;Acc:HGNC:34496]	0.777291	1.51796	21.0454	0.000202426	0.00773821	Up
ENSG00000232545	NA	lncRNA	novel transcript	0.776962	0.436258	5.98484	0.0243628	0.165252	Unchanged
ENSG00000108375	RNF43	protein_coding	ring finger protein 43 [Source:HGNC Symbol;Acc:HGNC:18505]	0.776493	2.37464	35.5615	9.8236e-06	0.000691383	Up
ENSG00000247934	NA	lncRNA	novel transcript, antisense to CCDC91	0.776328	0.460773	9.26804	0.00668799	0.0810144	Unchanged
ENSG00000233483	NA	transcribed_unitary_pseudogene	EF-hand calcium binding domain 15, pseudogene [Source:HGNC Symbol;Acc:HGNC:55140]	0.775832	-1.09068	2.30055	0.145837	0.421875	Unchanged
ENSG00000247121	NA	lncRNA	novel transcript, antisense to LNPEP and ERAP2	0.775649	0.0801307	7.82816	0.0114979	0.110897	Unchanged
ENSG00000249306	LINC01411	lncRNA	long intergenic non-protein coding RNA 1411 [Source:HGNC Symbol;Acc:HGNC:50703]	0.774494	-0.433727	4.66827	0.0437452	0.225789	Unchanged
ENSG00000129048	ACKR4	protein_coding	atypical chemokine receptor 4 [Source:HGNC Symbol;Acc:HGNC:1611]	0.774321	0.023831	7.72626	0.0119637	0.113499	Unchanged
ENSG00000272720	NA	lncRNA	novel transcript, antisense to BAIAP2L2	0.773487	0.741588	8.94167	0.00753903	0.0868767	Unchanged
ENSG00000180573	H2AC6	protein_coding	H2A clustered histone 6 [Source:HGNC Symbol;Acc:HGNC:4733]	0.772994	2.68796	49.51	1.08483e-06	9.99915e-05	Up
ENSG00000267397	NA	lncRNA	novel transcript	0.772949	-0.720087	6.82635	0.01714	0.136145	Unchanged
ENSG00000276292	NA	lncRNA	novel transcript, antisense to WSB2	0.772272	-0.486845	5.65024	0.0281479	0.178398	Unchanged
ENSG00000287287	NA	lncRNA	novel transcript, antisense to RUSC2	0.770798	-1.15345	2.71535	0.115873	0.375349	Unchanged
ENSG00000253392	NA	lncRNA	novel transcript, antisense to ZNF57	0.77041	-0.36453	6.34286	0.0209367	0.152007	Unchanged
ENSG00000240132	NA	processed_pseudogene	eukaryotic translation termination factor 1 pseudogene 2 [Source:HGNC Symbol;Acc:HGNC:3479]	0.770208	-0.874758	3.81016	0.0658831	0.281219	Unchanged
ENSG00000235865	GSN-AS1	lncRNA	GSN antisense RNA 1 [Source:HGNC Symbol;Acc:HGNC:23372]	0.769457	-0.398973	3.96531	0.0610655	0.270876	Unchanged
ENSG00000285865	NA	lncRNA	Novel transcript, antisense to RNF130	0.769007	-0.958234	5.45098	0.0307169	0.187042	Unchanged
ENSG00000158055	GRHL3	protein_coding	grainyhead like transcription factor 3 [Source:HGNC Symbol;Acc:HGNC:25839]	0.767529	0.432627	7.18791	0.0148059	0.127536	Unchanged
ENSG00000260051	NA	lncRNA	novel transcript, antisense to CLCN7	0.765744	-0.594472	4.27009	0.0527357	0.251728	Unchanged
ENSG00000254463	PPIAP41	processed_pseudogene	peptidylprolyl isomerase A pseudogene 41 [Source:HGNC Symbol;Acc:HGNC:53665]	0.765737	-0.569579	3.65852	0.0710218	0.291636	Unchanged
ENSG00000266933	NA	lncRNA	MADCAM1 antisense RNA 1 [Source:HGNC Symbol;Acc:HGNC:55315]	0.764306	-0.611651	4.46824	0.0480212	0.238634	Unchanged
ENSG00000231665	NA	processed_pseudogene	2-oxoglutarate and iron dependent oxygenase domain containing 1 pseudogene 1 [Source:HGNC Symbol;Acc:HGNC:39202]	0.762706	-0.940872	3.07483	0.0956779	0.338923	Unchanged
ENSG00000189060	H1-0	protein_coding	H1.0 linker histone [Source:HGNC Symbol;Acc:HGNC:4714]	0.762396	7.47052	108.406	2.82017e-09	3.90906e-07	Up
ENSG00000270878	GCATP1	processed_pseudogene	glycine C-acetyltransferase pseudogene 1 [Source:HGNC Symbol;Acc:HGNC:20013]	0.761147	-0.995549	4.00729	0.0598327	0.269099	Unchanged
ENSG00000226851	NA	lncRNA	novel transcript, antisense to ZNF277	0.760673	-1.10968	2.95241	0.10205	0.349688	Unchanged
ENSG00000242198	NA	processed_pseudogene	ribosomal protein S26 (RPS26) pseudogene	0.759874	-0.993478	2.4568	0.133568	0.404571	Unchanged
ENSG00000253559	NA	lncRNA	OSGEPL1 antisense RNA 1 [Source:HGNC Symbol;Acc:HGNC:41009]	0.758498	-0.499096	4.44302	0.0485936	0.240295	Unchanged
ENSG00000241886	NA	lncRNA	novel transcript, sense intronic to GK	0.758042	-0.833949	3.17538	0.0907922	0.329581	Unchanged
ENSG00000155287	SLC25A28	protein_coding	solute carrier family 25 member 28 [Source:HGNC Symbol;Acc:HGNC:23472]	0.756745	5.58795	69.4168	9.31991e-08	1.04464e-05	Up
ENSG00000249084	NA	lncRNA	novel transcript	0.756399	-0.579267	2.70517	0.116514	0.376453	Unchanged
ENSG00000228526	MIR34AHG	lncRNA	MIR34A host gene [Source:HGNC Symbol;Acc:HGNC:51913]	0.756011	3.41171	45.377	1.97829e-06	0.000173535	Up
ENSG00000231530	NA	lncRNA	novel transcript	0.755857	-1.22396	3.5546	0.074812	0.298559	Unchanged
ENSG00000064012	CASP8	protein_coding	caspase 8 [Source:HGNC Symbol;Acc:HGNC:1509]	0.755855	4.32094	73.6425	5.95457e-08	6.84324e-06	Up
ENSG00000237766	GGTA2P	processed_pseudogene	glycoprotein alpha-galactosyltransferase 2, pseudogene [Source:HGNC Symbol;Acc:HGNC:4254]	0.755832	-0.9066	5.52749	0.0297002	0.183872	Unchanged
ENSG00000271860	LOC101927314	lncRNA	novel transcript	0.755302	-1.18845	4.00151	0.0600006	0.269461	Unchanged
ENSG00000248476	NA	lncRNA	BACH1 intronic transcript 1 [Source:HGNC Symbol;Acc:HGNC:40006]	0.755288	-0.0990736	6.60215	0.0187945	0.143935	Unchanged
ENSG00000276517	NA	lncRNA	novel transcript, sense intronic to BIRC6	0.753784	1.27357	12.8079	0.00201	0.0395852	Up
ENSG00000270165	NA	lncRNA	novel transcript	0.753418	-1.26835	3.00232	0.0993937	0.345497	Unchanged
ENSG00000254266	PKIA-AS1	lncRNA	PKIA antisense RNA 1 [Source:HGNC Symbol;Acc:HGNC:51659]	0.751471	-0.943114	4.78863	0.0413827	0.219054	Unchanged
ENSG00000263968	RN7SL381P	misc_RNA	RNA, 7SL, cytoplasmic 381, pseudogene [Source:HGNC Symbol;Acc:HGNC:46397]	0.751394	-0.775744	4.33473	0.0511418	0.247704	Unchanged
ENSG00000075891	PAX2	protein_coding	paired box 2 [Source:HGNC Symbol;Acc:HGNC:8616]	0.751329	3.12901	28.2756	3.9688e-05	0.00216881	Up
ENSG00000179930	ZNF648	protein_coding	zinc finger protein 648 [Source:HGNC Symbol;Acc:HGNC:18190]	0.750737	-0.730297	4.73801	0.042358	0.221689	Unchanged
ENSG00000180525	NA	lncRNA	DIP2C antisense RNA 1 [Source:HGNC Symbol;Acc:HGNC:30724]	0.750698	1.18735	11.8454	0.00274275	0.0474263	Up
ENSG00000181722	ZBTB20	protein_coding	zinc finger and BTB domain containing 20 [Source:HGNC Symbol;Acc:HGNC:13503]	0.750167	1.83448	12.2686	0.00238917	0.0438651	Up
ENSG00000273108	NA	lncRNA	novel transcript, antisense to SH3PXD2A	0.74885	0.769212	12.8305	0.00199567	0.039459	Up
ENSG00000246560	UBE2D3-AS1	lncRNA	UBE2D3 antisense RNA 1 [Source:HGNC Symbol;Acc:HGNC:54095]	0.74749	-0.109811	4.56294	0.0459398	0.231848	Unchanged
ENSG00000270392	PFN1P2	transcribed_processed_pseudogene	profilin 1 pseudogene 2 [Source:HGNC Symbol;Acc:HGNC:24298]	0.747474	0.518165	8.69968	0.00824838	0.0919224	Unchanged
ENSG00000226067	NA	lncRNA	long intergenic non-protein coding RNA 623 [Source:HGNC Symbol;Acc:HGNC:44252]	0.746422	0.123756	6.38326	0.0205855	0.150662	Unchanged
ENSG00000238198	LRIG2-DT	lncRNA	LRIG2 divergent transcript [Source:HGNC Symbol;Acc:HGNC:54312]	0.74598	1.25721	10.6459	0.00410585	0.0617169	Unchanged
ENSG00000204632	HLA-G	protein_coding	major histocompatibility complex, class I, G [Source:HGNC Symbol;Acc:HGNC:4964]	0.745632	-0.283609	6.98013	0.0161001	0.132764	Unchanged
ENSG00000286214	NA	lncRNA	COPG2 imprinted transcript 1	0.745274	0.110591	3.38673	0.0814433	0.312257	Unchanged
ENSG00000236047	RPL13AP12	processed_pseudogene	ribosomal protein L13a pseudogene 12 [Source:HGNC Symbol;Acc:HGNC:35673]	0.744606	-1.10169	5.07953	0.0362502	0.204367	Unchanged
ENSG00000135636	DYSF	protein_coding	dysferlin [Source:HGNC Symbol;Acc:HGNC:3097]	0.744067	1.23178	11.4095	0.00316903	0.0523121	Unchanged
ENSG00000233382	NKAPP1	transcribed_processed_pseudogene	NFKB activating protein pseudogene 1 [Source:HGNC Symbol;Acc:HGNC:26706]	0.743666	1.31924	14.7276	0.00111501	0.0271398	Up
ENSG00000233435	NA	processed_pseudogene	angiogenic factor with G-patch and FHA domains 1 pseudogene 2 [Source:HGNC Symbol;Acc:HGNC:38052]	0.743473	-0.467745	5.32418	0.03249	0.193237	Unchanged
ENSG00000286909	NA	lncRNA	novel transcript	0.742756	-1.06837	3.87236	0.0639008	0.276528	Unchanged
ENSG00000172139	SLC9C1	protein_coding	solute carrier family 9 member C1 [Source:HGNC Symbol;Acc:HGNC:31401]	0.742176	-1.22333	3.4556	0.0786433	0.306796	Unchanged
ENSG00000187726	DNAJB13	protein_coding	DnaJ heat shock protein family (Hsp40) member B13 [Source:HGNC Symbol;Acc:HGNC:30718]	0.741363	-0.969889	2.96498	0.101373	0.348624	Unchanged
ENSG00000286672	NA	lncRNA	novel transcript, antisense to TBC1D22B	0.741273	0.148219	4.2009	0.0545057	0.256005	Unchanged
ENSG00000237757	NA	processed_pseudogene	eukaryotic translation elongation factor 1 alpha 1 pseudogene 30 [Source:HGNC Symbol;Acc:HGNC:37906]	0.739864	-0.861685	4.62416	0.0446494	0.228803	Unchanged
ENSG00000196187	TMEM63A	protein_coding	transmembrane protein 63A [Source:HGNC Symbol;Acc:HGNC:29118]	0.739691	5.70039	56.8929	4.04597e-07	4.10429e-05	Up
ENSG00000160932	LY6E	protein_coding	lymphocyte antigen 6 family member E [Source:HGNC Symbol;Acc:HGNC:6727]	0.739504	6.54072	39.1566	5.28907e-06	0.000414672	Up
ENSG00000213842	SUGT1P2	processed_pseudogene	SUGT1 pseudogene 2 [Source:HGNC Symbol;Acc:HGNC:31377]	0.739424	-0.751171	1.87402	0.187029	0.478319	Unchanged
ENSG00000116574	RHOU	protein_coding	ras homolog family member U [Source:HGNC Symbol;Acc:HGNC:17794]	0.739234	5.00743	78.5658	3.62434e-08	4.35833e-06	Up
ENSG00000174307	PHLDA3	protein_coding	pleckstrin homology like domain family A member 3 [Source:HGNC Symbol;Acc:HGNC:8934]	0.739136	4.31658	42.2416	3.20613e-06	0.000266725	Up
ENSG00000180509	KCNE1	protein_coding	potassium voltage-gated channel subfamily E regulatory subunit 1 [Source:HGNC Symbol;Acc:HGNC:6240]	0.73893	-1.14191	2.89545	0.105184	0.355801	Unchanged
ENSG00000235121	NA	lncRNA	novel transcript	0.738556	-1.02731	2.42077	0.136284	0.409031	Unchanged
ENSG00000286024	NA	lncRNA	novel transcript, antisense to BCAT2	0.738232	-0.688129	5.2284	0.0339066	0.197332	Unchanged
ENSG00000272140	NA	lncRNA	novel transcript	0.737559	0.28014	7.60663	0.012538	0.116275	Unchanged
ENSG00000278983	NA	TEC	TEC	0.737165	-1.00209	4.61528	0.0448339	0.229322	Unchanged
ENSG00000225871	NA	processed_pseudogene	family with sequence similarity 91, member A1 (FAM91A1) pseudogene	0.736447	-1.10815	3.07427	0.0957059	0.338956	Unchanged
ENSG00000239300	NA	lncRNA	novel transcript	0.736148	-1.2058	2.70174	0.116732	0.376864	Unchanged
ENSG00000262227	NA	lncRNA	novel transcript, antisense to INCA1	0.735949	-0.542178	3.55976	0.0746185	0.298441	Unchanged
ENSG00000274184	NA	lncRNA	novel transcript, antisense to ZSCAN30	0.735832	-0.21058	5.86131	0.0256888	0.168893	Unchanged
ENSG00000261504	LINC01686	lncRNA	long intergenic non-protein coding RNA 1686 [Source:HGNC Symbol;Acc:HGNC:27643]	0.734227	-0.848681	2.38354	0.139159	0.413285	Unchanged
ENSG00000279821	NA	TEC	TEC	0.732324	1.05145	13.3106	0.00171605	0.0357341	Up
ENSG00000267058	LOC100505715	lncRNA	novel transcript	0.731287	-0.453745	6.69274	0.0181052	0.140976	Unchanged
ENSG00000266934	NA	lncRNA	novel transcript, sense intronic to BCAS3	0.73107	-0.348162	2.96531	0.101355	0.348624	Unchanged
ENSG00000184956	MUC6	protein_coding	mucin 6, oligomeric mucus/gel-forming [Source:HGNC Symbol;Acc:HGNC:7517]	0.73074	0.954362	10.5595	0.00423004	0.0627525	Unchanged
ENSG00000196337	CGB7	protein_coding	chorionic gonadotropin subunit beta 7 [Source:HGNC Symbol;Acc:HGNC:16451]	0.729505	-0.635936	5.79207	0.0264676	0.171802	Unchanged
ENSG00000117475	BLZF1	protein_coding	basic leucine zipper nuclear factor 1 [Source:HGNC Symbol;Acc:HGNC:1065]	0.729482	5.44444	63.9272	1.72496e-07	1.86439e-05	Up
ENSG00000260103	NA	transcribed_processed_pseudogene	coiled-coil-helix-coiled-coil-helix domain-containing protein 7 (CHCHD7) pseudogene	0.728608	-0.310563	5.90901	0.0251673	0.167334	Unchanged
ENSG00000164440	TXLNB	protein_coding	taxilin beta [Source:HGNC Symbol;Acc:HGNC:21617]	0.728028	-0.378919	5.6806	0.0277782	0.176742	Unchanged
ENSG00000100079	LGALS2	protein_coding	galectin 2 [Source:HGNC Symbol;Acc:HGNC:6562]	0.727071	-1.17398	3.65249	0.0712356	0.291758	Unchanged
ENSG00000245711	NADK2-AS1	lncRNA	NADK2 antisense RNA 1 [Source:HGNC Symbol;Acc:HGNC:41143]	0.726827	-0.463152	5.45602	0.0306487	0.186814	Unchanged
ENSG00000266680	NA	lncRNA	novel transcript, antisense to PTP4A1	0.726711	-0.488048	4.60998	0.0449445	0.229443	Unchanged
ENSG00000143847	PPFIA4	protein_coding	PTPRF interacting protein alpha 4 [Source:HGNC Symbol;Acc:HGNC:9248]	0.726121	3.29035	33.0239	1.56084e-05	0.000980682	Up
ENSG00000261056	NA	transcribed_processed_pseudogene	thyroid hormone receptor interactor 13 (TRIP13) pseudogene	0.725646	-0.646793	3.86561	0.0641127	0.277181	Unchanged
ENSG00000215241	LINC02449	lncRNA	long intergenic non-protein coding RNA 2449 [Source:HGNC Symbol;Acc:HGNC:53381]	0.724132	-0.451274	4.67829	0.0435427	0.225107	Unchanged
ENSG00000188981	MSANTD1	protein_coding	Myb/SANT DNA binding domain containing 1 [Source:HGNC Symbol;Acc:HGNC:33741]	0.723971	-0.678898	3.35348	0.0828367	0.314544	Unchanged
ENSG00000225140	LOC101930421	lncRNA	novel transcript	0.723104	-1.10786	3.46313	0.0783438	0.306505	Unchanged
ENSG00000279583	NA	TEC	novel transcript	0.723098	-1.0252	3.32342	0.0841206	0.316428	Unchanged
ENSG00000128965	CHAC1	protein_coding	ChaC glutathione specific gamma-glutamylcyclotransferase 1 [Source:HGNC Symbol;Acc:HGNC:28680]	0.722342	1.73706	7.17505	0.0148825	0.127569	Unchanged
ENSG00000170166	HOXD4	protein_coding	homeobox D4 [Source:HGNC Symbol;Acc:HGNC:5138]	0.722251	2.80302	43.5961	2.5946e-06	0.000220153	Up
ENSG00000167550	RHEBL1	protein_coding	RHEB like 1 [Source:HGNC Symbol;Acc:HGNC:21166]	0.720733	0.132746	9.15289	0.00697534	0.0833158	Unchanged
ENSG00000235748	NA	processed_pseudogene	septin 14 pseudogene 12 [Source:HGNC Symbol;Acc:HGNC:51699]	0.719255	-1.15101	3.06869	0.095986	0.339286	Unchanged
ENSG00000287580	NA	lncRNA	novel transcript, antisense to ZNF138	0.718322	-0.971133	2.90372	0.104722	0.354899	Unchanged
ENSG00000006128	TAC1	protein_coding	tachykinin precursor 1 [Source:HGNC Symbol;Acc:HGNC:11517]	0.718213	-1.01861	2.52358	0.128705	0.396509	Unchanged
ENSG00000230325	NA	lncRNA	novel transcript	0.717951	-0.832803	2.92939	0.103303	0.351442	Unchanged
ENSG00000174898	CATSPERD	protein_coding	cation channel sperm associated auxiliary subunit delta [Source:HGNC Symbol;Acc:HGNC:28598]	0.71769	-1.16764	1.57673	0.224499	0.523017	Unchanged
ENSG00000244041	LINC01011	lncRNA	long intergenic non-protein coding RNA 1011 [Source:HGNC Symbol;Acc:HGNC:33812]	0.717484	-0.795631	3.70906	0.069259	0.288442	Unchanged
ENSG00000273137	NA	lncRNA	novel transcript, antisense to SELO	0.717399	0.307224	8.44834	0.00906524	0.0969685	Unchanged
ENSG00000198892	SHISA4	protein_coding	shisa family member 4 [Source:HGNC Symbol;Acc:HGNC:27139]	0.717182	1.25677	10.2576	0.00469804	0.0666096	Unchanged
ENSG00000250848	NA	processed_pseudogene	protein phosphatase 4, regulatory subunit 2 (PPP4R2) pseudogene	0.716997	-0.0674162	5.87247	0.0255657	0.168554	Unchanged
ENSG00000259315	ACTG1P17	transcribed_processed_pseudogene	actin gamma 1 pseudogene 17 [Source:HGNC Symbol;Acc:HGNC:51497]	0.715227	-1.00292	4.37561	0.0501623	0.244785	Unchanged
ENSG00000236819	LINC01563	lncRNA	long intergenic non-protein coding RNA 1563 [Source:HGNC Symbol;Acc:HGNC:51343]	0.715164	-0.859189	3.2699	0.086464	0.321197	Unchanged
ENSG00000260874	LOC105371050	lncRNA	novel transcript	0.71492	-0.588231	4.00919	0.0597775	0.269099	Unchanged
ENSG00000138131	LOXL4	protein_coding	lysyl oxidase like 4 [Source:HGNC Symbol;Acc:HGNC:17171]	0.714511	1.60702	15.864	0.00080044	0.0220552	Up
ENSG00000111886	GABRR2	protein_coding	gamma-aminobutyric acid type A receptor subunit rho2 [Source:HGNC Symbol;Acc:HGNC:4091]	0.714137	0.571174	8.42337	0.00915122	0.0976309	Unchanged
ENSG00000186301	NA	unprocessed_pseudogene	macrophage stimulating 1 pseudogene 2 [Source:HGNC Symbol;Acc:HGNC:7383]	0.713725	-0.751542	3.54797	0.0750617	0.299213	Unchanged
ENSG00000070031	SCT	protein_coding	secretin [Source:HGNC Symbol;Acc:HGNC:10607]	0.71365	-0.904511	3.38927	0.0813381	0.312051	Unchanged
ENSG00000260552	COSMOC	lncRNA	cell fate and sterol metabolism associated divergent transcript of MOCOS [Source:HGNC Symbol;Acc:HGNC:51610]	0.713616	-0.0882105	7.02981	0.0157794	0.131132	Unchanged
ENSG00000245748	LOC100129931	lncRNA	novel transcript, antisense to TBC1D14 and TADA2B	0.713309	-0.301386	6.38598	0.0205621	0.150662	Unchanged
ENSG00000271992	NA	lncRNA	novel transcript	0.712465	-0.401543	3.33347	0.0836886	0.315816	Unchanged
ENSG00000188107	EYS	protein_coding	eyes shut homolog [Source:HGNC Symbol;Acc:HGNC:21555]	0.711687	-1.18755	2.79697	0.110877	0.3664	Unchanged
ENSG00000167371	PRRT2	protein_coding	proline rich transmembrane protein 2 [Source:HGNC Symbol;Acc:HGNC:30500]	0.711674	1.00936	14.2482	0.00128714	0.030041	Up
ENSG00000257576	NA	processed_pseudogene	heat shock protein family D (Hsp60) member 1 pseudogene 4 [Source:HGNC Symbol;Acc:HGNC:35146]	0.711485	-0.250463	4.101	0.0571827	0.263165	Unchanged
ENSG00000159167	STC1	protein_coding	stanniocalcin 1 [Source:HGNC Symbol;Acc:HGNC:11373]	0.711021	0.0102692	6.16343	0.0225805	0.158914	Unchanged
ENSG00000280734	NA	lncRNA	long intergenic non-protein coding RNA 1232 [Source:HGNC Symbol;Acc:HGNC:49755]	0.710232	0.817244	10.5506	0.00424311	0.062895	Unchanged
ENSG00000274093	NA	lncRNA	novel transcript, sense intronic to NFAT5	0.709787	-0.836276	2.76592	0.112747	0.370075	Unchanged
ENSG00000287807	NA	lncRNA	novel transcript	0.709352	-0.559326	3.06156	0.0963456	0.339764	Unchanged
ENSG00000254676	NA	lncRNA	novel transcript, sense overlapping PCF11	0.708767	-0.536994	4.52417	0.0467792	0.235085	Unchanged
ENSG00000236496	GPS2P1	processed_pseudogene	G protein pathway suppressor 2 pseudogene 1 [Source:HGNC Symbol;Acc:HGNC:49622]	0.708716	0.457907	5.48816	0.030218	0.185274	Unchanged
ENSG00000128298	BAIAP2L2	protein_coding	BAR/IMD domain containing adaptor protein 2 like 2 [Source:HGNC Symbol;Acc:HGNC:26203]	0.708465	1.93565	19.3806	0.000307969	0.0107541	Up
ENSG00000134986	NREP	protein_coding	neuronal regeneration related protein [Source:HGNC Symbol;Acc:HGNC:16834]	0.707709	1.97085	21.6877	0.00017303	0.00692045	Up
ENSG00000278963	NA	TEC	TEC	0.707376	-0.162701	6.1923	0.0223064	0.157542	Unchanged
ENSG00000110944	IL23A	protein_coding	interleukin 23 subunit alpha [Source:HGNC Symbol;Acc:HGNC:15488]	0.707216	0.211487	5.96194	0.0246027	0.165826	Unchanged
ENSG00000251485	NA	processed_pseudogene	NRBF2 pseudogene 6 [Source:HGNC Symbol;Acc:HGNC:54797]	0.706257	-0.942573	4.30169	0.0519495	0.250119	Unchanged
ENSG00000143107	FNDC7	protein_coding	fibronectin type III domain containing 7 [Source:HGNC Symbol;Acc:HGNC:26668]	0.706018	-0.777693	4.25421	0.0531362	0.25271	Unchanged
ENSG00000090376	IRAK3	protein_coding	interleukin 1 receptor associated kinase 3 [Source:HGNC Symbol;Acc:HGNC:17020]	0.705935	-0.680778	3.94824	0.0615751	0.271775	Unchanged
ENSG00000260589	STAM-DT	lncRNA	STAM antisense RNA 1 (head to head) [Source:HGNC Symbol;Acc:HGNC:49568]	0.704664	1.4387	13.0865	0.0018407	0.0374703	Up
ENSG00000170835	CEL	protein_coding	carboxyl ester lipase [Source:HGNC Symbol;Acc:HGNC:1848]	0.704641	0.484323	5.98987	0.0243104	0.165082	Unchanged
ENSG00000227373	RABGAP1L-DT	lncRNA	RABGAP1L divergent transcript [Source:HGNC Symbol;Acc:HGNC:54296]	0.704076	-1.09141	3.43362	0.0795246	0.308417	Unchanged
ENSG00000280023	NA	TEC	TEC	0.703536	-0.934984	2.30122	0.145782	0.421875	Unchanged
ENSG00000169682	SPNS1	protein_coding	sphingolipid transporter 1 (putative) [Source:HGNC Symbol;Acc:HGNC:30621]	0.702682	0.666083	9.87045	0.00538478	0.0721068	Unchanged
ENSG00000140511	HAPLN3	protein_coding	hyaluronan and proteoglycan link protein 3 [Source:HGNC Symbol;Acc:HGNC:21446]	0.701607	4.43751	27.8662	4.32099e-05	0.0023009	Up
ENSG00000259033	NA	lncRNA	novel transcript	0.701507	-0.752142	4.50553	0.0471891	0.236033	Unchanged
ENSG00000280070	NA	TEC	TEC	0.699393	-1.22333	2.99598	0.0997262	0.345974	Unchanged
ENSG00000101670	LIPG	protein_coding	lipase G, endothelial type [Source:HGNC Symbol;Acc:HGNC:6623]	0.699002	-0.749811	3.61721	0.0725012	0.294382	Unchanged
ENSG00000162772	ATF3	protein_coding	activating transcription factor 3 [Source:HGNC Symbol;Acc:HGNC:785]	0.698959	5.82341	43.7742	2.52429e-06	0.000215193	Up
ENSG00000230188	RPL21P83	processed_pseudogene	ribosomal protein L21 (RPL21) pseudogene	0.698601	-0.745102	2.6493	0.120112	0.382698	Unchanged
ENSG00000262265	NA	lncRNA	novel transcript, sense intronic to CDC27	0.698152	0.0678457	5.9315	0.0249256	0.166703	Unchanged
ENSG00000279659	NA	TEC	TEC	0.697737	-0.320491	3.99545	0.0601775	0.26967	Unchanged
ENSG00000273828	NA	lncRNA	novel transcript, antisense to ELMO2	0.697535	0.888142	8.48587	0.00893771	0.096143	Unchanged
ENSG00000246859	STARD4-AS1	lncRNA	STARD4 antisense RNA 1 [Source:HGNC Symbol;Acc:HGNC:44117]	0.696039	2.13375	14.2838	0.00127337	0.0298733	Up
ENSG00000160781	PAQR6	protein_coding	progestin and adipoQ receptor family member 6 [Source:HGNC Symbol;Acc:HGNC:30132]	0.695986	2.56507	24.6427	8.68334e-05	0.00408477	Up
ENSG00000267270	PARD6G-AS1	lncRNA	PARD6G antisense RNA 1 [Source:HGNC Symbol;Acc:HGNC:44109]	0.695611	1.21702	15.2425	0.000958052	0.0245704	Up
ENSG00000285018	NA	lncRNA	novel transcript, antisense to FLNA	0.694369	-0.697353	2.83057	0.108894	0.362875	Unchanged
ENSG00000203709	NA	lncRNA	MIR29B2 and MIR29C host gene [Source:HGNC Symbol;Acc:HGNC:32018]	0.694261	1.81788	10.6258	0.00413432	0.06194	Unchanged
ENSG00000139865	TTC6	protein_coding	tetratricopeptide repeat domain 6 [Source:HGNC Symbol;Acc:HGNC:19739]	0.69368	-0.545925	3.93938	0.0618416	0.272157	Unchanged
ENSG00000238133	MAP3K20-AS1	lncRNA	MAP3K20 antisense RNA 1 [Source:HGNC Symbol;Acc:HGNC:27935]	0.69349	-1.22326	2.63683	0.120933	0.383795	Unchanged
ENSG00000241535	NA	processed_pseudogene	chromobox 5 pseudogene 1 [Source:HGNC Symbol;Acc:HGNC:38659]	0.693483	-0.826441	4.42708	0.0489594	0.241119	Unchanged
ENSG00000105287	PRKD2	protein_coding	protein kinase D2 [Source:HGNC Symbol;Acc:HGNC:17293]	0.693248	6.06764	42.3252	3.16408e-06	0.000265988	Up
ENSG00000112539	C6orf118	protein_coding	chromosome 6 open reading frame 118 [Source:HGNC Symbol;Acc:HGNC:21233]	0.693211	-1.16889	2.47968	0.131878	0.402159	Unchanged
[truncated: 17,436 more rows]

## Sheet: siRNA_DJ1.VS.siRNA_RLUC
Table S3. Differential gene expression of siRNA_DJ1.VS.siRNA_RLUC (FDR<0.05 & logFC>0.5 & log FC< -0.5)
[truncated: 18,159 more rows]
